# Supplementary material for: Kinetic proteomics identifies targeted changes in liver metabolism and the ribo-interactome by dietary sulfur amino acid restriction
Source: GeroScience. 2023 Mar 28;45(4):2425–41. doi: 10.1007/s11357-023-00758-w (PMC10651627; doi:10.1007/s11357-023-00758-w)
Supplement: Supplementary file 7 — Table S1 List of antibodies (XLSX 24.1 KB) [file 11357_2023_758_MOESM7_ESM.xlsx]

## Sheet: Sheet1
Table S1. List of antibodies.
Antibody	Supplier	Product number	Antibody dilution
Anti-eIF2α	Santa Cruz	sc-11386	1:2000
Anti-p(S51)-eIF2α	Cell Signaling Technologies	3597	1:2000
Anti-p70 S6K	Cell Signaling Technologies	9202	1:1000
Anti-p(T389)-p70 S6K	Cell Signaling Technologies	9205	1:1000
Anti-S6	Cell Signaling Technologies	2217	1:2000
Anti-p(S235/236) S6	Cell Signaling Technologies	2211	1:2000
Anti-GCN2	Cell Signaling Technologies	3302	1:1000
Anti-p(T899)-GCN2	Abcam	ab75836	1:1000
Anti-PARP1	Cell Signaling Technologies	9542	1:1000
Anti-SIRT1	Cell Signaling Technologies	9475	1:1000
Anti-rabbit	Jackson ImmunoResearch	111-035-003	1:20000
