# Supplementary material for: Kinetic proteomics identifies targeted changes in liver metabolism and the ribo-interactome by dietary sulfur amino acid restriction
Source: GeroScience. 2023 Mar 28;45(4):2425–41. doi: 10.1007/s11357-023-00758-w (PMC10651627; doi:10.1007/s11357-023-00758-w)
Supplement: Supplementary file 8 — Table S2 List of primers (XLSX 23.0 KB) [file 11357_2023_758_MOESM8_ESM.xlsx]

## Sheet: Sheet1
Table S2. List of primers.
Target transcript	Forward primer (5' to 3')	Reverse primer (5' to 3')
Actb	GGCTGTATTCCCCTCCATCG	CCAGTTGGTAACAATGCCATGT
Atf4	GAGTTTGACTTCGCTCTGTTTCGAATGGATGA	CAATTGGGTTCACTGTCTGAGGGGGCTCCTTATTAG
Atf5	CTGATTGGATGACTGAGCGGGTGGACTTC	GTTCCAGCTCCTTCTTGAGTAGGGATGCCATG
Fgf21	AGCATACCCCATCCCTGACT	AGGAGACTTTCTGGACTGCG
Gdf15	CAACCAGAGCCGAGAGGAC	TGCACGCGGTAGGCTTC
Nupr1	CAGACCACAGACACCACACC	CTCTGCTTCTTGCTCCCATC
Scd1	CAGCTGCCTCTTCGGGATTT	CTTTGACAGCCGGGTGTTTG
Gapdh	GACAACTCACTCAAGATTGTCAGCAATGC	GTGGCAGTGATGGCATGGACTGTGGTC
