# Supplementary material for: Kinetic proteomics identifies targeted changes in liver metabolism and the ribo-interactome by dietary sulfur amino acid restriction
Source: GeroScience. 2023 Mar 28;45(4):2425–41. doi: 10.1007/s11357-023-00758-w (PMC10651627; doi:10.1007/s11357-023-00758-w)
Supplement: Supplementary file 9 — Table S3 List of select differentially expressed genes. Comparisons are indicated by the respective tabs in the file (XLSX 27.9 MB) [file 11357_2023_758_MOESM9_ESM.xlsx]

## Sheet: RFS_v_RFC
ensembl_gene_id	entrezgene_id	external_gene_name	ensembl_transcript_id	baseMean	log2FoldChange	lfcSE	stat	pvalue	padj
ENSMUSG00000064345	17717	mt-Nd2	ENSMUST00000082396	104895	-0.429461	0.107989	-3.97688	6.98e-05	0.0213569
ENSMUSG00000064357	17705	mt-Atp6	ENSMUST00000082408	93276.1	-0.422772	0.118446	-3.56933	0.000357902	0.0674737
ENSMUSG00000064358	17710	mt-Co3	ENSMUST00000082409	122854	-0.555346	0.188126	-2.95198	0.00315739	0.290193
ENSMUSG00000064360	17718	mt-Nd3	ENSMUST00000082411	15189.2	-0.634676	0.235315	-2.69714	0.00699388	0.460572
ENSMUSG00000064363	17719	mt-Nd4	ENSMUST00000082414	89544.1	-0.446171	0.0676006	-6.60011	4.11e-11	1.06e-07
ENSMUSG00000064368	17722	mt-Nd6	ENSMUST00000082419	17641.3	-0.411602	0.126927	-3.24283	0.00118348	0.157572
ENSMUSG00000064370	17711	mt-Cytb	ENSMUST00000082421	145304	-0.411838	0.0913908	-4.50634	6.6e-06	0.00311869
ENSMUSG00000095366	NA	Gm21860	ENSMUST00000177893	4.56349	0.318044	1.05456	0.301588	0.762966	1
ENSMUSG00000096850	NA	Gm21748	ENSMUST00000179623	4.56349	0.318044	1.05456	0.301588	0.762966	1
ENSMUSG00000069049	26908	Eif2s3y	ENSMUST00000154556	9.07603	-5.18601	1.88053	-2.75774	0.00582033	0.414947
ENSMUSG00000024304	12558	Cdh2	ENSMUST00000115850	797.344	0.0807354	0.174454	0.46279	0.643515	1
ENSMUSG00000073563	70425	Csnk1g3	ENSMUST00000237880	134.407	0.754671	0.270954	2.78524	0.0053488	0.398822
ENSMUSG00000024331	13506	Dsc2	ENSMUST00000075214	443.495	-0.062166	0.23173	-0.268269	0.788493	1
ENSMUSG00000020956	328092	Dtd2	ENSMUST00000021339	150.741	-0.469109	0.178433	-2.62904	0.00856258	0.520232
ENSMUSG00000035142	76826	Nubpl	ENSMUST00000040090	243.647	0.0563698	0.177963	0.316749	0.751434	1
ENSMUSG00000076752	NA	Trgc2	ENSMUST00000103561	2.79675	-0.114679	1.36198	-0.0842004	0.932897	1
ENSMUSG00000022820	68194	Ndufb4	ENSMUST00000135019	5.88789	0.65061	0.81903	0.794366	0.426982	1
ENSMUSG00000022820	100041273	Ndufb4	ENSMUST00000135019	5.88789	0.65061	0.81903	0.794366	0.426982	1
ENSMUSG00000022820	100042503	Ndufb4	ENSMUST00000135019	5.88789	0.65061	0.81903	0.794366	0.426982	1
ENSMUSG00000003062	76205	Stard3nl	ENSMUST00000039694	144.084	-0.310628	0.205975	-1.50808	0.131533	1
ENSMUSG00000008301	56698	Phax	ENSMUST00000008445	393.896	-0.10537	0.141882	-0.742655	0.457691	1
ENSMUSG00000022812	56637	Gsk3b	ENSMUST00000023507	361.257	0.313575	0.173063	1.81191	0.0699998	1
ENSMUSG00000038212	66631	Mfsd14b	ENSMUST00000155487	429.827	0.361989	0.196463	1.84253	0.065398	1
ENSMUSG00000038212	66631	Mfsd14b	ENSMUST00000054730	137.087	-0.439409	0.413138	-1.06359	0.287514	1
ENSMUSG00000024592	77422	C330018D20Rik	ENSMUST00000025488	193.712	-0.205706	0.181996	-1.13028	0.25836	1
ENSMUSG00000044393	13511	Dsg2	ENSMUST00000121837	10.7311	1.45043	2.11089	0.687116	0.49201	1
ENSMUSG00000021319	20379	Sfrp4	ENSMUST00000222992	1.48483	-2.54628	2.51309	-1.01321	0.310961	1
ENSMUSG00000002489	21844	Tiam1	ENSMUST00000164263	5.79175	-1.6984	2.60342	-0.652372	0.514161	1
ENSMUSG00000021360	14538	Gcnt2	ENSMUST00000069958	4.54498	-5.7285	1.6446	-3.48322	0.000495419	0.0854778
ENSMUSG00000083282	56464	Ctsf	ENSMUST00000236406	2.05194	-3.50444	1.98002	-1.7699	0.0767438	1
ENSMUSG00000083282	56464	Ctsf	ENSMUST00000235464	1.59418	2.87952	2.20009	1.30882	0.190595	1
ENSMUSG00000083282	56464	Ctsf	ENSMUST00000235264	6.96875	5.48634	1.9678	2.78805	0.00530257	0.39747
ENSMUSG00000033382	75964	Trappc8	ENSMUST00000223584	5.26028	1.57894	0.913459	1.72853	0.0838938	1
ENSMUSG00000046516	12856	Cox17	ENSMUST00000050273	475.317	-0.0365184	0.246266	-0.148288	0.882115	1
ENSMUSG00000024943	226026	Smc5	ENSMUST00000224441	24.6157	-0.0955495	0.470422	-0.203115	0.839046	1
ENSMUSG00000002847	85031	Pla1a	ENSMUST00000002926	663.391	-0.306674	0.112541	-2.72501	0.00643001	0.441532
ENSMUSG00000038683	68083	Pak1ip1	ENSMUST00000174472	44.484	-0.603816	0.593577	-1.01725	0.309035	1
ENSMUSG00000034064	224143	Poglut1	ENSMUST00000153187	44.892	-0.810109	0.471582	-1.71785	0.0858234	1
ENSMUSG00000022983	224432	Scaf4	ENSMUST00000039280	109.419	0.199835	0.269475	0.741571	0.458347	1
ENSMUSG00000006463	70605	Zdhhc24	ENSMUST00000162088	5.86362	-0.71031	1.88819	-0.376186	0.706778	1
ENSMUSG00000033207	71738	Mamdc2	ENSMUST00000236349	14.4631	1.40358	2.42366	0.579114	0.562512	1
ENSMUSG00000062929	12632	Cfl2	ENSMUST00000221374	231.497	-0.483746	0.220635	-2.19251	0.0283426	0.948662
ENSMUSG00000053414	26559	Hunk	ENSMUST00000065856	20.8707	0.0394035	0.551722	0.0714192	0.943064	1
ENSMUSG00000035021	217578	Baz1a	ENSMUST00000038926	13.324	1.10081	1.5127	0.727715	0.466788	1
ENSMUSG00000021520	67530	Uqcrb	ENSMUST00000021993	3378.04	-0.208165	0.219406	-0.948767	0.342739	1
ENSMUSG00000002845	67846	Tmem39a	ENSMUST00000163884	50.7787	0.415933	0.37309	1.11483	0.264922	1
ENSMUSG00000021270	15519	Hsp90aa1	ENSMUST00000094361	3679.12	0.222689	0.200586	1.1102	0.266914	1
ENSMUSG00000063904	75221	Dpp3	ENSMUST00000236782	2.13373	0.662417	2.39454	0.276636	0.782059	1
ENSMUSG00000018830	17880	Myh11	ENSMUST00000231567	17.3533	-6.91782	3.88808	-1.77924	0.0752006	1
ENSMUSG00000021666	320806	Gfm2	ENSMUST00000160981	3.96699	1.92089	1.72273	1.11503	0.264837	1
ENSMUSG00000058152	78923	Chsy3	ENSMUST00000237594	8.05002	-0.37128	0.881251	-0.42131	0.673529	1
ENSMUSG00000073555	240327	Gm4951	ENSMUST00000031549	2613.32	0.116819	0.0913928	1.27821	0.201176	1
ENSMUSG00000090942	240328	F830016B08Rik	ENSMUST00000171297	301.05	-0.0307766	0.343682	-0.0895498	0.928645	1
ENSMUSG00000022677	66086	Cep20	ENSMUST00000023357	165.77	-0.434663	0.217897	-1.99481	0.0460638	1
ENSMUSG00000022793	56375	B4galt4	ENSMUST00000023482	6.63409	-4.93743	2.09966	-2.35153	0.0186963	0.790085
ENSMUSG00000024604	66810	Rbm22	ENSMUST00000161544	39.4495	0.11422	0.336993	0.33894	0.734655	1
ENSMUSG00000049134	18175	Nrap	ENSMUST00000167239	5.48679	-0.256874	1.93876	-0.132494	0.894594	1
ENSMUSG00000021244	56531	Ylpm1	ENSMUST00000021670	208.58	0.206475	0.276098	0.747835	0.45456	1
ENSMUSG00000021665	15212	Hexb	ENSMUST00000022169	349.48	0.117563	0.145624	0.807302	0.419492	1
ENSMUSG00000024608	20044	Rps14	ENSMUST00000025511	6158.08	0.10434	0.163408	0.638522	0.523134	1
ENSMUSG00000021364	54326	Elovl2	ENSMUST00000117096	138.378	0.440694	0.660874	0.666835	0.504877	1
ENSMUSG00000069117	NA	Rps18-ps6	ENSMUST00000074072	4.18903	-0.561517	1.14914	-0.488642	0.625095	1
ENSMUSG00000023088	17250	Abcc1	ENSMUST00000147759	5.73239	0.401178	3.38562	0.118495	0.905676	1
ENSMUSG00000021276	67236	Cinp	ENSMUST00000221963	3.49731	-5.68834	2.41197	-2.35837	0.0183552	0.780574
ENSMUSG00000055313	319207	Pgbd1	ENSMUST00000151743	4.72652	-4.80094	2.49516	-1.9241	0.0543422	1
ENSMUSG00000004789	78920	Dlst	ENSMUST00000053811	2069.86	-0.0653661	0.102438	-0.638101	0.523408	1
ENSMUSG00000004789	78920	Dlst	ENSMUST00000222472	2.46973	1.2256	1.14086	1.07428	0.282698	1
ENSMUSG00000047379	108902	B4gat1	ENSMUST00000235776	9.64803	1.45765	1.49477	0.975162	0.32948	1
ENSMUSG00000022676	20583	Snai2	ENSMUST00000023356	82.0638	-0.151356	0.411836	-0.367516	0.713234	1
ENSMUSG00000041849	239319	Card6	ENSMUST00000141020	10.4793	-0.0899276	0.694333	-0.129517	0.896949	1
ENSMUSG00000041841	67281	Rpl37	ENSMUST00000045356	1148.38	-0.0332599	0.248527	-0.133828	0.893538	1
ENSMUSG00000041841	100502825	Rpl37	ENSMUST00000045356	1148.38	-0.0332599	0.248527	-0.133828	0.893538	1
ENSMUSG00000041841	67281	Rpl37	ENSMUST00000226758	308.085	-0.519487	0.539787	-0.962392	0.335853	1
ENSMUSG00000041841	100502825	Rpl37	ENSMUST00000226758	308.085	-0.519487	0.539787	-0.962392	0.335853	1
ENSMUSG00000059395	66707	Nkapl	ENSMUST00000068235	6.56882	0.792163	0.801176	0.988751	0.322785	1
ENSMUSG00000025076	12369	Casp7	ENSMUST00000235386	3.9772	-2.07679	1.28082	-1.62145	0.104921	1
ENSMUSG00000051469	59057	Zfp24	ENSMUST00000148525	25.2562	0.0749067	0.45811	0.163512	0.870115	1
ENSMUSG00000080268	107392	Brms1	ENSMUST00000236320	9.09977	-6.3199	2.04061	-3.09706	0.00195448	0.218912
ENSMUSG00000022973	104015	Synj1	ENSMUST00000231524	3.86347	1.25986	0.922066	1.36635	0.17183	1
ENSMUSG00000024613	21453	Tcof1	ENSMUST00000163446	3.08696	-4.85836	2.37919	-2.04202	0.0411498	1
ENSMUSG00000022369	105837	Mtbp	ENSMUST00000170046	4.31172	-1.60327	1.57719	-1.01654	0.309374	1
ENSMUSG00000098781	NA	Gm28044	ENSMUST00000044819	2.57992	2.03978	1.77537	1.14893	0.250585	1
ENSMUSG00000058022	109254	Adtrp	ENSMUST00000072012	652.479	-0.422368	0.192536	-2.19371	0.0282564	0.948122
ENSMUSG00000058022	109254	Adtrp	ENSMUST00000179758	609.674	-0.363098	0.205138	-1.77002	0.0767246	1
ENSMUSG00000022674	70620	Ube2v2	ENSMUST00000115776	204.17	0.0272674	0.206363	0.132133	0.894879	1
ENSMUSG00000000420	14423	Galnt1	ENSMUST00000170243	222.503	0.0403782	0.327142	0.123427	0.901769	1
ENSMUSG00000022974	67367	Paxbp1	ENSMUST00000118522	228.105	0.217359	0.156257	1.39104	0.164215	1
ENSMUSG00000022974	67367	Paxbp1	ENSMUST00000124653	39.806	0.481515	0.336158	1.43241	0.152028	1
ENSMUSG00000057469	50496	E2f6	ENSMUST00000221541	123.715	0.51051	0.234679	2.17536	0.0296034	0.966965
ENSMUSG00000022151	67515	Ttc33	ENSMUST00000141167	2.49181	-4.90651	2.47393	-1.98329	0.0473353	1
ENSMUSG00000025077	55947	Dclre1a	ENSMUST00000183143	26.1586	0.434503	0.670255	0.648265	0.516813	1
ENSMUSG00000004788	217715	Eif2b2	ENSMUST00000150935	20.7934	-2.13434	0.705293	-3.02618	0.00247663	0.253419
ENSMUSG00000024875	68090	Yif1a	ENSMUST00000235773	95.1952	-0.0434993	0.452557	-0.0961189	0.923426	1
ENSMUSG00000024875	68090	Yif1a	ENSMUST00000237025	5.16754	6.11342	3.79536	1.61076	0.107232	1
ENSMUSG00000024617	12322	Camk2a	ENSMUST00000025519	5.80546	2.87975	1.39385	2.06604	0.0388245	1
ENSMUSG00000069206	238692	Zfp874a	ENSMUST00000224239	8.38428	-2.5461	1.27987	-1.98934	0.0466635	1
ENSMUSG00000025078	66866	Nhlrc2	ENSMUST00000236979	2.68129	-0.056993	2.2857	-0.0249346	0.980107	1
ENSMUSG00000058794	18022	Nfe2	ENSMUST00000075192	5.08558	-4.68029	1.60665	-2.91308	0.0035788	0.316826
ENSMUSG00000024271	58523	Elp2	ENSMUST00000234484	2.77218	4.32744	3.389	1.27691	0.201635	1
ENSMUSG00000031340	14404	Gabre	ENSMUST00000064780	7.87917	-1.34551	0.720229	-1.86816	0.0617392	1
ENSMUSG00000008822	66204	Acyp1	ENSMUST00000008966	97.3726	-0.401119	0.247192	-1.6227	0.104653	1
ENSMUSG00000008822	66204	Acyp1	ENSMUST00000121930	57.1986	0.379366	0.434543	0.873022	0.382651	1
ENSMUSG00000000552	29813	Zfp385a	ENSMUST00000229373	18.6433	0.380731	1.40828	0.270351	0.78689	1
ENSMUSG00000041747	105372	Utp15	ENSMUST00000224842	8.25818	-0.977115	0.974039	-1.00316	0.315785	1
ENSMUSG00000022671	72083	Mzt2	ENSMUST00000023351	192.228	-0.471536	0.170113	-2.77191	0.00557293	0.407286
ENSMUSG00000022704	106248	Qtrt2	ENSMUST00000146343	5.5807	0.951844	1.00283	0.949155	0.342542	1
ENSMUSG00000060639	319158	H4c9	ENSMUST00000102977	57.212	-0.250222	0.381768	-0.655429	0.512191	1
ENSMUSG00000005698	13018	Ctcf	ENSMUST00000005841	406.53	0.0921974	0.127234	0.724627	0.468681	1
ENSMUSG00000022456	24050	Septin3	ENSMUST00000230799	2.63893	-0.56518	1.63172	-0.346371	0.729064	1
ENSMUSG00000041957	67451	Pkp2	ENSMUST00000039408	461.57	0.156016	0.136642	1.14179	0.253541	1
ENSMUSG00000021250	14281	Fos	ENSMUST00000021674	73.0132	-0.603248	0.811541	-0.743336	0.457278	1
ENSMUSG00000021250	14281	Fos	ENSMUST00000140525	2.289	1.58456	2.36703	0.66943	0.503221	1
ENSMUSG00000021250	14281	Fos	ENSMUST00000136122	7.2753	-4.86442	1.81538	-2.67956	0.0073718	0.473956
ENSMUSG00000022701	212153	Ccdc191	ENSMUST00000122440	2.95617	5.1464	3.14112	1.6384	0.101339	1
ENSMUSG00000020571	71853	Pdia6	ENSMUST00000057288	5547.94	-0.64885	0.0945574	-6.86197	6.79e-12	2.2e-08
ENSMUSG00000020571	71853	Pdia6	ENSMUST00000163000	5.231	0.333628	1.37014	0.2435	0.807618	1
ENSMUSG00000024841	69860	Eif1ad	ENSMUST00000235664	2.41802	-2.27254	1.8703	-1.21507	0.22434	1
ENSMUSG00000022792	70120	Yars2	ENSMUST00000161191	3.2427	3.73911	3.67138	1.01845	0.308465	1
ENSMUSG00000027673	66046	Ndufb5	ENSMUST00000139593	6.96537	0.753887	1.16755	0.645702	0.518472	1
ENSMUSG00000024914	66556	Drap1	ENSMUST00000126908	3.83201	-2.96849	2.19666	-1.35136	0.176579	1
ENSMUSG00000052909	NA	Gm9894	ENSMUST00000171257	1.5252	-1.03466	2.06211	-0.501748	0.615845	1
ENSMUSG00000021252	58520	Erg28	ENSMUST00000131681	13.4988	-7.08727	1.36783	-5.18139	2.2e-07	0.000173565
ENSMUSG00000033632	225289	AW554918	ENSMUST00000097643	18.293	-1.55621	1.57595	-0.987478	0.323408	1
ENSMUSG00000031590	14300	Frg1	ENSMUST00000210873	1.32069	-3.82499	2.42317	-1.57851	0.114449	1
ENSMUSG00000036292	207798	Gramd1c	ENSMUST00000179565	492.094	0.0315409	0.197868	0.159404	0.873351	1
ENSMUSG00000061740	56448	Cyp2d22	ENSMUST00000230663	584.033	-0.435056	0.16089	-2.70406	0.00684973	0.456002
ENSMUSG00000045094	328967	Arhgef37	ENSMUST00000171629	198.28	-0.830099	0.187489	-4.42746	9.53e-06	0.00427735
ENSMUSG00000114321	NA	Gm8971	ENSMUST00000223673	2.47201	2.04404	1.47682	1.38408	0.166335	1
ENSMUSG00000021368	67046	Tbc1d7	ENSMUST00000179852	69.5368	-0.127248	0.326409	-0.389842	0.696653	1
ENSMUSG00000039131	54120	Gipc2	ENSMUST00000046614	2.70858	-0.892302	1.89881	-0.469926	0.638408	1
ENSMUSG00000002307	13163	Daxx	ENSMUST00000079421	200.226	0.0807289	0.179052	0.450869	0.652084	1
ENSMUSG00000002307	13163	Daxx	ENSMUST00000174541	4.28151	-1.46351	1.22656	-1.19318	0.232798	1
ENSMUSG00000024911	58249	Fibp	ENSMUST00000225141	181.547	0.0637927	0.255512	0.249666	0.802846	1
ENSMUSG00000022789	74006	Dnm1l	ENSMUST00000230022	41.4112	-0.414697	0.865209	-0.479303	0.631723	1
ENSMUSG00000021281	21928	Tnfaip2	ENSMUST00000109792	11.6205	-1.52079	2.55427	-0.595391	0.551582	1
ENSMUSG00000037134	102182	Prmt9	ENSMUST00000210040	18.3497	-6.08043	2.02279	-3.00597	0.00264739	0.264371
ENSMUSG00000054021	68346	Sirt5	ENSMUST00000222106	249.906	0.589288	0.249473	2.36213	0.0181704	0.778009
ENSMUSG00000024135	78586	Srbd1	ENSMUST00000095187	235.095	-0.560432	0.210635	-2.66068	0.00779828	0.489707
ENSMUSG00000024135	78586	Srbd1	ENSMUST00000234951	13.0663	-1.13166	1.392	-0.812972	0.416234	1
ENSMUSG00000022064	52023	Pibf1	ENSMUST00000022650	69.56	-0.357442	0.237138	-1.50732	0.13173	1
ENSMUSG00000034617	210009	Mtrr	ENSMUST00000045827	105.985	-0.0253297	0.297903	-0.0850267	0.93224	1
ENSMUSG00000057836	22445	Xlr3a	ENSMUST00000074619	155.16	-0.591887	0.61423	-0.963624	0.335234	1
ENSMUSG00000011179	18263	Odc1	ENSMUST00000171737	1059.36	0.436804	0.155702	2.80538	0.00502575	0.388711
ENSMUSG00000096433	240038	Zfp994	ENSMUST00000179996	87.1034	-0.224998	0.253829	-0.886417	0.375393	1
ENSMUSG00000021951	68043	Eef1akmt1	ENSMUST00000022518	83.6646	-0.530432	0.243163	-2.18139	0.0291549	0.963123
ENSMUSG00000072294	16597	Klf12	ENSMUST00000226544	8.82042	-1.91929	0.694195	-2.76477	0.00569632	0.410149
ENSMUSG00000068284	207806	Usf3	ENSMUST00000119746	387.988	0.204544	0.318065	0.64309	0.520166	1
ENSMUSG00000036376	30946	Abt1	ENSMUST00000041782	227.068	0.0569477	0.167019	0.340964	0.73313	1
ENSMUSG00000022962	14450	Gart	ENSMUST00000231702	1.71098	3.13635	1.99359	1.57321	0.11567	1
ENSMUSG00000031511	54126	Arhgef7	ENSMUST00000033908	4.74316	-5.30997	2.04704	-2.59397	0.00948736	0.550387
ENSMUSG00000038546	56705	Ranbp9	ENSMUST00000220601	37.704	0.199764	0.452157	0.441803	0.658631	1
ENSMUSG00000038546	56705	Ranbp9	ENSMUST00000222651	243.617	0.128545	0.161588	0.795511	0.426316	1
ENSMUSG00000033502	229776	Cdc14a	ENSMUST00000106491	5.04532	0.277417	2.76613	0.10029	0.920114	1
ENSMUSG00000068086	13105	Cyp2d9	ENSMUST00000089129	18253.6	-0.619375	0.125729	-4.92627	8.38e-07	0.000543089
ENSMUSG00000068086	13105	Cyp2d9	ENSMUST00000229473	7.92643	-2.47672	1.6263	-1.52292	0.127779	1
ENSMUSG00000068086	13105	Cyp2d9	ENSMUST00000230000	36.8547	-0.563078	0.458339	-1.22852	0.219252	1
ENSMUSG00000024921	67155	Smarca2	ENSMUST00000175791	76.5455	-0.70015	0.414124	-1.69068	0.0908989	1
ENSMUSG00000024921	67155	Smarca2	ENSMUST00000209085	232.123	-0.0827311	0.302171	-0.273789	0.784247	1
ENSMUSG00000021963	20220	Sap18	ENSMUST00000131455	9.95306	0.853499	0.623873	1.36806	0.171292	1
ENSMUSG00000041685	218503	Fcho2	ENSMUST00000225094	27.2133	-1.00234	0.57581	-1.74075	0.0817267	1
ENSMUSG00000050891	69694	Tatdn1	ENSMUST00000228538	121.704	0.0336191	0.209744	0.160286	0.872655	1
ENSMUSG00000020171	64050	Yeats4	ENSMUST00000020382	368.595	-0.00955459	0.134038	-0.0712829	0.943173	1
ENSMUSG00000022149	12279	C9	ENSMUST00000022749	7311.68	-1.01822	0.121231	-8.39903	4.5e-17	4.92e-13
ENSMUSG00000007411	17169	Mark3	ENSMUST00000221753	9.82311	1.50766	1.89974	0.793615	0.42742	1
ENSMUSG00000007411	17169	Mark3	ENSMUST00000221841	5.92764	0.249367	0.980071	0.254437	0.799158	1
ENSMUSG00000033083	210789	Tbc1d4	ENSMUST00000100340	2.93794	1.02394	2.75548	0.371602	0.710189	1
ENSMUSG00000059708	338351	Akap17b	ENSMUST00000051906	69.9882	-0.167946	0.356865	-0.470613	0.637917	1
ENSMUSG00000016319	11740	Slc25a5	ENSMUST00000016463	6528.74	0.120427	0.109338	1.10142	0.270716	1
ENSMUSG00000041353	382245	Tmem29	ENSMUST00000148968	62.5416	-0.909096	0.276032	-3.29344	0.000989697	0.140316
ENSMUSG00000115030	NA	Gm49274	ENSMUST00000227580	1.05523	-2.59165	2.20616	-1.17474	0.240101	1
ENSMUSG00000024309	14976	Pfdn6	ENSMUST00000174048	6.7416	-0.38662	1.1441	-0.337925	0.735419	1
ENSMUSG00000047246	319179	H2bc6	ENSMUST00000129312	17.8937	-1.01892	0.820983	-1.2411	0.21457	1
ENSMUSG00000051627	50709	H1f4	ENSMUST00000062045	28.7796	-0.680429	0.501655	-1.35637	0.174982	1
ENSMUSG00000069270	319164	H2ac6	ENSMUST00000171127	10.5406	1.21449	0.873366	1.39058	0.164353	1
ENSMUSG00000031645	109821	F11	ENSMUST00000034064	1802.52	-1.01802	0.176228	-5.77671	7.62e-09	9.52e-06
ENSMUSG00000024150	193813	Mcfd2	ENSMUST00000024963	3592.34	0.155717	0.0845768	1.84113	0.0656021	1
ENSMUSG00000036181	50708	H1f2	ENSMUST00000040914	825.232	-0.651031	0.261971	-2.48513	0.0129505	0.652572
ENSMUSG00000009470	238799	Tnpo1	ENSMUST00000179301	5.9139	-0.544679	2.50418	-0.217508	0.827812	1
ENSMUSG00000009470	238799	Tnpo1	ENSMUST00000224022	4.05223	0.310665	1.3141	0.236409	0.813115	1
ENSMUSG00000027674	58869	Pex5l	ENSMUST00000108226	2.01705	-3.90168	2.24969	-1.73432	0.0828616	1
ENSMUSG00000031684	76775	Slc10a7	ENSMUST00000209490	4.19388	-5.4189	2.97931	-1.81884	0.0689351	1
ENSMUSG00000024312	57315	Wdr46	ENSMUST00000025170	298.075	0.163936	0.12071	1.3581	0.174433	1
ENSMUSG00000024312	57315	Wdr46	ENSMUST00000234334	3.59858	-2.79726	1.79736	-1.55632	0.119632	1
ENSMUSG00000054106	22074	Try4	ENSMUST00000031913	1828.37	-3.83418	1.76169	-2.17641	0.0295243	0.966312
ENSMUSG00000116354	NA	Cyp2d38-ps	ENSMUST00000229065	60.5097	-0.848489	0.421976	-2.01075	0.0443518	1
ENSMUSG00000067768	27083	Xlr4b	ENSMUST00000124904	2.0099	-1.05587	2.64674	-0.398931	0.689944	1
ENSMUSG00000022351	20775	Sqle	ENSMUST00000022977	959.176	-0.536602	0.27479	-1.95277	0.0508468	1
ENSMUSG00000045629	225608	Sh3tc2	ENSMUST00000235652	3.1272	-1.04832	2.89697	-0.361869	0.71745	1
ENSMUSG00000022445	76279	Cyp2d26	ENSMUST00000006094	12926.7	-0.202013	0.0930927	-2.17002	0.0300055	0.972493
ENSMUSG00000008668	20084	Rps18	ENSMUST00000008812	4684.91	0.118136	0.175367	0.673654	0.500532	1
ENSMUSG00000036938	103964	Try5	ENSMUST00000064324	1958.12	-3.10721	1.75679	-1.76869	0.0769459	1
ENSMUSG00000036270	234699	Edc4	ENSMUST00000139154	2.85751	-0.148775	1.85419	-0.0802374	0.936048	1
ENSMUSG00000071521	436522	Try10	ENSMUST00000072103	11.5125	-2.61064	2.75811	-0.946531	0.343878	1
ENSMUSG00000016308	22209	Ube2a	ENSMUST00000016452	225.369	-0.167064	0.189936	-0.879582	0.379086	1
ENSMUSG00000071519	22073	Prss3	ENSMUST00000096003	29.9143	-1.03129	2.2143	-0.465741	0.641401	1
ENSMUSG00000036918	225049	Ttc7	ENSMUST00000148126	72.0546	-1.10018	0.431337	-2.55062	0.010753	0.589562
ENSMUSG00000033439	229780	Trmt13	ENSMUST00000184963	18.2601	-0.69052	0.75519	-0.914366	0.360524	1
ENSMUSG00000024395	225341	Lims2	ENSMUST00000233994	32.3174	0.087624	0.367638	0.238343	0.811615	1
ENSMUSG00000032026	104444	Rexo2	ENSMUST00000213508	26.2975	-0.51732	0.385125	-1.34325	0.17919	1
ENSMUSG00000031896	109660	Ctrl	ENSMUST00000034368	918.317	-3.74678	1.8016	-2.07969	0.0375537	1
ENSMUSG00000031896	109660	Ctrl	ENSMUST00000212561	3.52477	-2.84759	1.84348	-1.54468	0.122424	1
ENSMUSG00000036208	212547	Nepro	ENSMUST00000147804	3.20069	-4.72917	2.14358	-2.20621	0.0273695	0.938892
ENSMUSG00000030236	28253	Slco1b2	ENSMUST00000042812	24781.4	-0.20584	0.133604	-1.54067	0.123396	1
ENSMUSG00000025270	11656	Alas2	ENSMUST00000066337	1214.38	-0.852786	0.133415	-6.392	1.64e-10	3.87e-07
ENSMUSG00000057163	22072	Prss2	ENSMUST00000070380	3243.33	-3.68042	1.72285	-2.13625	0.0326593	1
ENSMUSG00000038518	16468	Jarid2	ENSMUST00000044608	8.48503	4.19736	3.11084	1.34927	0.17725	1
ENSMUSG00000007458	17113	M6pr	ENSMUST00000123093	80.9412	0.349317	0.23582	1.48129	0.13853	1
ENSMUSG00000068245	219132	Phf11d	ENSMUST00000160425	7.06173	2.36794	1.20674	1.96226	0.0497327	1
ENSMUSG00000068245	219132	Phf11d	ENSMUST00000161031	17.4689	0.545117	0.782	0.69708	0.485752	1
ENSMUSG00000032501	211770	Trib1	ENSMUST00000067543	746.845	-0.65484	0.326121	-2.00797	0.0446465	1
ENSMUSG00000058099	74039	Nfam1	ENSMUST00000023076	10.4254	1.20707	1.97147	0.612268	0.540361	1
ENSMUSG00000098557	239217	Kctd12	ENSMUST00000184744	271.643	-0.050593	0.153961	-0.328608	0.742452	1
ENSMUSG00000022125	211286	Cln5	ENSMUST00000022721	628.266	0.182909	0.0995512	1.83733	0.0661605	1
ENSMUSG00000020184	17246	Mdm2	ENSMUST00000132277	44.1618	-0.148289	0.44658	-0.332055	0.739847	1
ENSMUSG00000031365	27081	Zfp275	ENSMUST00000033731	51.0957	-2.27864	1.23244	-1.84889	0.0644743	1
ENSMUSG00000012609	320244	Ttll5	ENSMUST00000110224	11.826	-6.64416	1.72094	-3.86078	0.000113028	0.0293389
ENSMUSG00000005968	22156	Tuft1	ENSMUST00000006123	141.998	-1.31922	0.250771	-5.26064	1.44e-07	0.000126845
ENSMUSG00000021646	78038	Mccc2	ENSMUST00000022148	874.9	-0.475848	0.129129	-3.68507	0.00022864	0.0487181
ENSMUSG00000041698	28248	Slco1a1	ENSMUST00000042119	6687.63	-0.309554	0.169003	-1.83165	0.0670041	1
ENSMUSG00000060181	215436	Slc35e3	ENSMUST00000079041	266.432	0.536835	0.214152	2.5068	0.0121831	0.636039
ENSMUSG00000031639	142980	Tlr3	ENSMUST00000167106	11.6851	-6.65943	2.31419	-2.87765	0.00400649	0.339276
ENSMUSG00000019889	19272	Ptprk	ENSMUST00000220357	2.33212	0	2.73301	0	1	1
ENSMUSG00000036083	105355	Slc17a3	ENSMUST00000091698	88.1224	-1.20242	0.311431	-3.86095	0.000112946	0.0293389
ENSMUSG00000036083	105355	Slc17a3	ENSMUST00000166467	59.1819	-0.852588	0.438953	-1.94232	0.0520981	1
ENSMUSG00000021981	69008	Cab39l	ENSMUST00000022553	918.71	-0.242116	0.116116	-2.08513	0.0370578	1
ENSMUSG00000021981	69008	Cab39l	ENSMUST00000225595	33.4166	0.242824	0.994567	0.244151	0.807114	1
ENSMUSG00000023992	83433	Trem2	ENSMUST00000024791	8.24768	0.269088	0.804937	0.334297	0.738155	1
ENSMUSG00000030056	57905	Isy1	ENSMUST00000089497	245.506	0.085828	0.180034	0.476732	0.633553	1
ENSMUSG00000024581	108123	Napg	ENSMUST00000150267	2.25332	-4.58027	1.81576	-2.52251	0.0116522	0.62076
ENSMUSG00000058586	68607	Serhl	ENSMUST00000078218	297.933	-0.481771	0.208537	-2.31024	0.0208749	0.830026
ENSMUSG00000040928	74648	S100pbp	ENSMUST00000106059	68.581	0.00985246	0.458626	0.0214826	0.982861	1
ENSMUSG00000040928	74648	S100pbp	ENSMUST00000151971	19.8059	0.301456	0.503712	0.598469	0.549527	1
ENSMUSG00000031441	50770	Atp11a	ENSMUST00000091237	16.6429	-1.58834	4.08935	-0.388409	0.697713	1
ENSMUSG00000031441	50770	Atp11a	ENSMUST00000143359	2.0132	1.73836	1.64968	1.05375	0.291995	1
ENSMUSG00000048304	386750	Slitrk3	ENSMUST00000192477	3.22944	1.02945	1.70359	0.604281	0.545657	1
ENSMUSG00000057531	94245	Dtnbp1	ENSMUST00000223524	6.45224	-0.478939	0.814092	-0.58831	0.556324	1
ENSMUSG00000041360	52874	Pum3	ENSMUST00000235297	9.43011	-6.03961	2.18159	-2.76845	0.00563244	0.408882
ENSMUSG00000041360	52874	Pum3	ENSMUST00000236041	3.16574	-4.78215	2.45972	-1.94418	0.0518732	1
ENSMUSG00000068877	20342	Selenbp2	ENSMUST00000090848	10560.9	-1.87095	0.253303	-7.38622	1.51e-13	7.77e-10
ENSMUSG00000029868	64177	Trpv6	ENSMUST00000031902	2.63202	0.107384	1.78178	0.0602677	0.951942	1
ENSMUSG00000033021	69080	Gmppa	ENSMUST00000143730	1.86824	-3.56623	2.96199	-1.204	0.22859	1
ENSMUSG00000033021	69080	Gmppa	ENSMUST00000133418	4.64674	0.29578	1.72735	0.171233	0.86404	1
ENSMUSG00000033021	69080	Gmppa	ENSMUST00000140287	14.6737	-1.94343	1.03039	-1.88611	0.05928	1
ENSMUSG00000020258	235582	Glyctk	ENSMUST00000036382	2154.42	-0.240874	0.134673	-1.78858	0.0736817	1
ENSMUSG00000033004	105689	Mycbp2	ENSMUST00000161008	190.477	-0.0258437	0.186356	-0.138679	0.889704	1
ENSMUSG00000049109	210757	Themis	ENSMUST00000056097	9.06038	-3.24262	2.01242	-1.6113	0.107114	1
ENSMUSG00000040929	19726	Rfx3	ENSMUST00000165566	16.6359	-7.11894	3.8931	-1.82861	0.0674588	1
ENSMUSG00000043782	212733	Bicdl2	ENSMUST00000062967	1.78457	-1.1534	1.94594	-0.592722	0.553368	1
ENSMUSG00000090523	71683	Gypc	ENSMUST00000174459	117.347	-0.371457	0.295358	-1.25765	0.208518	1
ENSMUSG00000034139	67931	Serpini2	ENSMUST00000039047	40.491	-4.08674	2.52792	-1.61664	0.105956	1
ENSMUSG00000021336	319848	Slc17a4	ENSMUST00000110407	238.924	-0.784917	0.283096	-2.77262	0.00556075	0.407286
ENSMUSG00000020042	74007	Btbd11	ENSMUST00000105307	5.77318	2.022	1.38688	1.45794	0.144856	1
ENSMUSG00000036990	73945	Otud4	ENSMUST00000173078	402.932	0.568308	0.238402	2.38383	0.0171337	0.755057
ENSMUSG00000018042	109754	Cyb5r3	ENSMUST00000018186	3787.67	-0.405184	0.111628	-3.62978	0.00028366	0.0576811
ENSMUSG00000050390	97130	C77080	ENSMUST00000097873	16.4544	7.81216	2.51281	3.10893	0.00187764	0.212757
ENSMUSG00000058240	66609	Cryzl1	ENSMUST00000073466	247.49	-0.0539435	0.198255	-0.272091	0.785552	1
ENSMUSG00000058240	66609	Cryzl1	ENSMUST00000144877	24.0223	0.722265	0.393703	1.83454	0.0665737	1
ENSMUSG00000058240	66609	Cryzl1	ENSMUST00000141664	4.41244	-1.97832	2.0579	-0.961327	0.336388	1
ENSMUSG00000078184	NA	Rbm8a2	ENSMUST00000104983	4.48107	-2.05884	1.1345	-1.81476	0.0695615	1
ENSMUSG00000024378	170459	Stard4	ENSMUST00000025236	1873.54	-0.789104	0.185411	-4.25598	2.08e-05	0.00791602
ENSMUSG00000024378	170459	Stard4	ENSMUST00000118990	4.79118	1.1846	1.68725	0.702087	0.482625	1
ENSMUSG00000030057	12785	Cnbp	ENSMUST00000204596	124.718	0.432448	0.277203	1.56004	0.118751	1
ENSMUSG00000031375	12111	Bgn	ENSMUST00000141945	4.85994	-0.191344	1.12636	-0.169878	0.865106	1
ENSMUSG00000058355	24015	Abce1	ENSMUST00000080536	1128.16	0.0363487	0.1033	0.351876	0.724931	1
ENSMUSG00000020078	30930	Vps26a	ENSMUST00000105447	1009.02	0.292531	0.099048	2.95343	0.00314269	0.28999
ENSMUSG00000024325	19763	Ring1	ENSMUST00000174054	52.4766	0.12497	0.328174	0.380804	0.703348	1
ENSMUSG00000068876	70737	Cgn	ENSMUST00000155485	4.35815	-5.10557	2.98165	-1.71233	0.0868354	1
ENSMUSG00000022665	67896	Ccdc80	ENSMUST00000099498	19.5671	-2.70535	1.0013	-2.70185	0.00689556	0.456965
ENSMUSG00000052798	103468	Nup107	ENSMUST00000064848	83.1157	0.0172838	0.229492	0.0753131	0.939966	1
ENSMUSG00000022664	74102	Slc35a5	ENSMUST00000023344	247.66	-0.229628	0.155731	-1.47452	0.140342	1
ENSMUSG00000031901	66369	Dus2	ENSMUST00000138524	1.97201	0.743682	1.64811	0.451232	0.651823	1
ENSMUSG00000040818	211922	Dennd6a	ENSMUST00000224378	3.80497	-1.04696	2.88058	-0.363455	0.716265	1
ENSMUSG00000027677	67120	Ttc14	ENSMUST00000196139	2.29496	1.13507	2.79066	0.406738	0.6842	1
ENSMUSG00000031714	14388	Gab1	ENSMUST00000210676	32.3607	-7.80821	1.69281	-4.61257	3.98e-06	0.00203451
ENSMUSG00000026374	22099	Tsn	ENSMUST00000188512	43.582	0.157926	0.422799	0.373525	0.708757	1
ENSMUSG00000022773	106369	Ypel1	ENSMUST00000231518	5.63717	-1.62277	1.44004	-1.1269	0.259786	1
ENSMUSG00000040859	100383	Bsdc1	ENSMUST00000133083	2.25438	-3.0038	2.64598	-1.13523	0.256278	1
ENSMUSG00000025911	76187	Adhfe1	ENSMUST00000144177	427.731	-0.169535	0.205295	-0.82581	0.408912	1
ENSMUSG00000025911	76187	Adhfe1	ENSMUST00000027044	1228.94	-0.282195	0.124688	-2.26321	0.0236229	0.880788
ENSMUSG00000025911	76187	Adhfe1	ENSMUST00000186467	26.3067	-1.57151	0.535383	-2.9353	0.00333222	0.303003
ENSMUSG00000040669	13619	Phc1	ENSMUST00000160696	9.55453	-5.77712	1.73826	-3.32352	0.000888905	0.130061
ENSMUSG00000036955	72320	Kifbp	ENSMUST00000065887	253.194	0.163057	0.150664	1.08226	0.279138	1
ENSMUSG00000036955	72320	Kifbp	ENSMUST00000162648	9.09246	-4.7629	2.03513	-2.34034	0.0192662	0.79904
ENSMUSG00000034709	73825	Ppp1r21	ENSMUST00000038551	295.448	-0.0920695	0.135027	-0.68186	0.495327	1
ENSMUSG00000044496	77034	2510039O18Rik	ENSMUST00000103232	431.224	0.407228	0.113656	3.58297	0.000339706	0.0653101
ENSMUSG00000084128	77411	Esrp2	ENSMUST00000139559	5.46439	-0.880844	0.927987	-0.949199	0.342519	1
ENSMUSG00000031376	320707	Atp2b3	ENSMUST00000088429	4.3566	2.7316	2.0839	1.31081	0.189922	1
ENSMUSG00000047022	73490	Mipol1	ENSMUST00000153755	7.65277	-2.26416	1.15237	-1.96478	0.0494397	1
ENSMUSG00000025413	72354	Ttc4	ENSMUST00000026480	289.716	-0.188523	0.14146	-1.33269	0.182634	1
ENSMUSG00000021877	11843	Arf4	ENSMUST00000166075	8.71144	1.91208	2.53722	0.753614	0.451081	1
ENSMUSG00000032786	11655	Alas1	ENSMUST00000219129	46.6958	0.917234	0.735456	1.24717	0.212337	1
ENSMUSG00000016664	23970	Pacsin2	ENSMUST00000231043	1.80406	1.57398	1.42632	1.10353	0.269798	1
ENSMUSG00000079633	664610	Rhox4d	ENSMUST00000172476	5.50618	-6.2644	2.90204	-2.15862	0.0308797	0.986932
ENSMUSG00000084793	NA	Gm2568	ENSMUST00000146126	12.6545	-1.56735	0.649402	-2.41353	0.0157987	0.722806
ENSMUSG00000020076	94213	Ddx50	ENSMUST00000218372	102.895	-0.21455	0.506144	-0.423892	0.671645	1
ENSMUSG00000028034	51886	Fubp1	ENSMUST00000199876	20.7328	0.661365	0.623862	1.06011	0.289092	1
ENSMUSG00000028034	51886	Fubp1	ENSMUST00000200452	6.45838	-6.2632	1.68099	-3.72589	0.000194625	0.0439069
ENSMUSG00000028034	51886	Fubp1	ENSMUST00000106121	6.45838	-6.2632	1.68099	-3.72589	0.000194625	0.0439069
ENSMUSG00000031906	58994	Smpd3	ENSMUST00000212896	3.38794	-4.07325	2.22907	-1.82733	0.0676499	1
ENSMUSG00000021338	68732	Carmil1	ENSMUST00000072889	93.2112	-1.44422	0.346108	-4.17275	3.01e-05	0.010658
ENSMUSG00000038569	231724	Rad9b	ENSMUST00000117263	18.3924	-1.12659	0.727825	-1.54788	0.121651	1
ENSMUSG00000014504	66384	Srp19	ENSMUST00000140279	72.7441	-0.0122702	0.255571	-0.0480111	0.961707	1
ENSMUSG00000014504	66384	Srp19	ENSMUST00000072576	248.677	-0.155096	0.239534	-0.647493	0.517313	1
ENSMUSG00000033855	77057	Ston1	ENSMUST00000132384	41.1887	-0.70062	0.399036	-1.75578	0.0791257	1
ENSMUSG00000033855	77057	Ston1	ENSMUST00000163588	63.7885	0.240036	0.277257	0.865754	0.386625	1
ENSMUSG00000023452	320951	Pisd	ENSMUST00000142957	3.34732	0.134019	2.67667	0.0500692	0.960067	1
ENSMUSG00000028798	54709	Eif3i	ENSMUST00000135055	10.9664	0.442708	0.692794	0.639018	0.522811	1
ENSMUSG00000035451	15375	Foxa1	ENSMUST00000044380	357.055	0.127965	0.281444	0.454673	0.649345	1
ENSMUSG00000026484	19821	Rnf2	ENSMUST00000185945	6.29371	-1.11175	1.74448	-0.6373	0.52393	1
ENSMUSG00000001786	69754	Fbxo7	ENSMUST00000130320	111.961	-0.181937	0.197118	-0.922982	0.356017	1
ENSMUSG00000021374	218210	Nup153	ENSMUST00000182156	8.67305	-0.565724	0.790093	-0.716021	0.473978	1
ENSMUSG00000022122	13618	Ednrb	ENSMUST00000227824	23.3674	0.850406	1.231	0.690826	0.489675	1
ENSMUSG00000031907	22751	Zfp90	ENSMUST00000213045	7.07215	1.03069	1.32378	0.778594	0.436219	1
ENSMUSG00000031907	22751	Zfp90	ENSMUST00000212606	3.73819	-5.66331	3.12492	-1.81231	0.0699386	1
ENSMUSG00000033149	208177	Phldb2	ENSMUST00000136317	108.849	-0.317514	0.184946	-1.71679	0.0860177	1
ENSMUSG00000030060	232210	Hmces	ENSMUST00000204614	6.26175	-4.73627	2.94362	-1.609	0.107617	1
ENSMUSG00000069682	NA	Gm10275	ENSMUST00000092620	4095.59	0.266712	0.146263	1.82351	0.0682264	1
ENSMUSG00000054280	215476	Prr14l	ENSMUST00000120129	194.545	0.14091	0.22808	0.617812	0.536699	1
ENSMUSG00000041763	22019	Tpp2	ENSMUST00000188313	526.018	0.223311	0.149025	1.49848	0.13401	1
ENSMUSG00000020986	20334	Sec23a	ENSMUST00000165134	13.6603	2.51008	1.95212	1.28583	0.198503	1
ENSMUSG00000002012	93843	Pnck	ENSMUST00000114472	3.82106	-2.78971	2.89334	-0.964183	0.334954	1
ENSMUSG00000111580	NA	Gm19572	ENSMUST00000214326	18.5182	-0.991216	0.508762	-1.94829	0.0513804	1
ENSMUSG00000023345	70235	Poc1a	ENSMUST00000072206	20.2577	-0.72697	0.547449	-1.32792	0.184204	1
ENSMUSG00000023345	70235	Poc1a	ENSMUST00000217213	7.09128	0.320561	0.928854	0.345114	0.730009	1
ENSMUSG00000062054	67732	Iah1	ENSMUST00000222344	7.31126	6.23331	3.61664	1.72351	0.0847964	1
ENSMUSG00000034853	329910	Acot11	ENSMUST00000102762	50.9696	0.465696	0.356743	1.30541	0.191753	1
ENSMUSG00000034853	329910	Acot11	ENSMUST00000065253	7.48396	-6.64152	2.21878	-2.99332	0.00275962	0.270629
ENSMUSG00000021640	17940	Naip1	ENSMUST00000221943	3.72293	0	2.62298	0	1	1
ENSMUSG00000055692	224019	Tmem191c	ENSMUST00000232092	4.21465	-2.90819	1.89002	-1.53871	0.123875	1
ENSMUSG00000032349	68801	Elovl5	ENSMUST00000034904	3804.4	-0.051897	0.207908	-0.249615	0.802885	1
ENSMUSG00000021375	16553	Kif13a	ENSMUST00000223881	47.6101	-1.27806	0.344218	-3.71295	0.000204854	0.0452521
ENSMUSG00000046691	214987	Chtf8	ENSMUST00000175940	4.32681	-0.0154735	2.8174	-0.00549213	0.995618	1
ENSMUSG00000046691	214987	Chtf8	ENSMUST00000176515	15.6914	0.118113	0.498629	0.236874	0.812754	1
ENSMUSG00000031996	11804	Aplp2	ENSMUST00000217641	455.774	0.304136	0.28781	1.05672	0.290639	1
ENSMUSG00000031996	11804	Aplp2	ENSMUST00000072634	2824.13	-0.0183963	0.0920335	-0.199887	0.841569	1
ENSMUSG00000031996	11804	Aplp2	ENSMUST00000079758	181.87	0.910214	0.493076	1.84599	0.0648937	1
ENSMUSG00000031996	11804	Aplp2	ENSMUST00000214396	9.45971	0.228639	0.781469	0.292575	0.769847	1
ENSMUSG00000031996	11804	Aplp2	ENSMUST00000217516	13.5165	1.4712	0.67257	2.18743	0.0287109	0.956039
ENSMUSG00000041438	21771	Utp4	ENSMUST00000047629	303.112	0.44613	0.133882	3.33227	0.000861416	0.127286
ENSMUSG00000030244	232493	Gys2	ENSMUST00000032371	4068.13	-0.590687	0.227989	-2.59086	0.00957363	0.553877
ENSMUSG00000030244	232493	Gys2	ENSMUST00000126939	20.672	-0.636982	0.546025	-1.16658	0.24338	1
ENSMUSG00000064120	56738	Mocs1	ENSMUST00000173033	374.485	-0.45604	0.103437	-4.40885	1.04e-05	0.00459119
ENSMUSG00000021257	68737	Angel1	ENSMUST00000021682	44.5063	-0.505237	0.407765	-1.23904	0.215331	1
ENSMUSG00000040613	11810	Apobec1	ENSMUST00000204035	11.4252	-0.107132	0.643155	-0.166573	0.867706	1
ENSMUSG00000003778	78656	Brd8	ENSMUST00000003876	17.614	-5.21307	2.31667	-2.25024	0.0244338	0.890666
ENSMUSG00000035151	244548	Elmod2	ENSMUST00000141565	9.73526	-0.248186	0.75719	-0.327772	0.743084	1
ENSMUSG00000021376	22017	Tpmt	ENSMUST00000151509	2.60412	-1.06908	3.93873	-0.271428	0.786062	1
ENSMUSG00000021928	68177	Ebpl	ENSMUST00000223560	7.62259	2.31789	1.55376	1.4918	0.135753	1
ENSMUSG00000029003	71890	Mad2l2	ENSMUST00000084129	39.0703	-1.59272	1.25902	-1.26505	0.205855	1
ENSMUSG00000029003	71890	Mad2l2	ENSMUST00000105707	35.5669	0.0868842	0.534493	0.162555	0.870869	1
ENSMUSG00000031913	116733	Vps4a	ENSMUST00000144527	3.99049	3.01334	2.47821	1.21593	0.224011	1
ENSMUSG00000079477	19349	Rab7	ENSMUST00000113600	3999.42	0.220401	0.0644215	3.42124	0.000623361	0.100881
ENSMUSG00000079477	19349	Rab7	ENSMUST00000113598	6.20402	0.640043	2.69954	0.237093	0.812584	1
ENSMUSG00000047343	433294	Mettl21c	ENSMUST00000159881	1.37981	1.59182	2.00763	0.792883	0.427846	1
ENSMUSG00000066263	259088	Olfr639	ENSMUST00000215653	16.3333	-0.00596518	0.626785	-0.00951711	0.992407	1
ENSMUSG00000097412	66263	1810014B01Rik	ENSMUST00000220419	4.473	0	2.78508	0	1	1
ENSMUSG00000034157	217732	Cipc	ENSMUST00000185434	21.2489	0.255394	1.02977	0.248012	0.804125	1
ENSMUSG00000022119	74213	Rbm26	ENSMUST00000022715	11.6179	-2.1875	2.52781	-0.865373	0.386834	1
ENSMUSG00000019791	66847	Hint3	ENSMUST00000161074	277.597	-0.492443	0.218864	-2.25	0.0244488	0.890666
ENSMUSG00000090219	259081	4930516K23Rik	ENSMUST00000074064	2.54941	-1.10168	1.43123	-0.769745	0.441451	1
ENSMUSG00000047146	52463	Tet1	ENSMUST00000050826	5.0844	-1.18243	0.990928	-1.19325	0.23277	1
ENSMUSG00000048758	19944	Rpl29	ENSMUST00000150576	1997.37	-0.11479	0.131011	-0.876183	0.38093	1
ENSMUSG00000053841	109658	Txlna	ENSMUST00000142577	110.303	0.401272	0.373209	1.07519	0.282288	1
ENSMUSG00000053841	109658	Txlna	ENSMUST00000046425	219.601	-0.404582	0.264461	-1.52984	0.126057	1
ENSMUSG00000031919	66269	Tmed6	ENSMUST00000034393	14.2468	-2.1307	2.30707	-0.923554	0.355719	1
ENSMUSG00000058443	NA	Rpl10-ps3	ENSMUST00000076364	6934.68	-0.0286211	0.149748	-0.191128	0.848425	1
ENSMUSG00000028630	69181	Dyrk2	ENSMUST00000004281	649.151	0.251262	0.125887	1.99593	0.0459418	1
ENSMUSG00000016756	12763	Cmah	ENSMUST00000050859	18.0513	-0.781779	0.576878	-1.35519	0.175357	1
ENSMUSG00000016756	12763	Cmah	ENSMUST00000110391	30.5612	-2.67848	4.08619	-0.655495	0.512149	1
ENSMUSG00000055401	50762	Fbxo6	ENSMUST00000168503	6.29478	-6.42582	2.40774	-2.66882	0.00761192	0.481543
ENSMUSG00000031921	21750	Terf2	ENSMUST00000141205	7.26736	-1.60473	1.17284	-1.36825	0.171234	1
ENSMUSG00000022651	245195	Retnlg	ENSMUST00000065666	3.13739	-0.0666913	1.53724	-0.0433838	0.965396	1
ENSMUSG00000001366	71538	Fbxo9	ENSMUST00000085311	953.532	0.0388982	0.115198	0.337664	0.735617	1
ENSMUSG00000024588	14151	Fech	ENSMUST00000235215	11.9604	0.243408	1.7742	0.137193	0.890878	1
ENSMUSG00000063659	30928	Zbtb18	ENSMUST00000094276	66.2596	0.779182	1.07674	0.723651	0.46928	1
ENSMUSG00000022957	16443	Itsn1	ENSMUST00000113996	4.88677	5.90493	3.82381	1.54425	0.122527	1
ENSMUSG00000020290	103573	Xpo1	ENSMUST00000102869	65.3981	-0.839226	0.336666	-2.49275	0.0126757	0.647231
ENSMUSG00000031924	66427	Cyb5b	ENSMUST00000034400	4774.2	0.0907552	0.11711	0.774956	0.438366	1
ENSMUSG00000062444	11775	Ap3b2	ENSMUST00000152355	5.29444	-1.06311	1.24825	-0.851677	0.394393	1
ENSMUSG00000032067	19286	Pts	ENSMUST00000034570	315.857	-0.231217	0.176717	-1.3084	0.190736	1
ENSMUSG00000003731	16650	Kpna6	ENSMUST00000102590	464.607	0.198744	0.114459	1.73638	0.0824965	1
ENSMUSG00000032066	170752	Bco2	ENSMUST00000119103	440.517	-0.534121	0.176988	-3.01785	0.00254579	0.259336
ENSMUSG00000039217	16173	Il18	ENSMUST00000214117	68.4799	-0.583647	0.320328	-1.82203	0.0684503	1
ENSMUSG00000036106	109270	Prr5	ENSMUST00000171460	5.50418	0.285949	2.77503	0.103043	0.917929	1
ENSMUSG00000036106	109270	Prr5	ENSMUST00000065499	65.7135	-0.629559	0.335864	-1.87445	0.0608687	1
ENSMUSG00000044937	103220	Ttc41	ENSMUST00000075632	55.303	0.0750487	0.348963	0.215062	0.829719	1
ENSMUSG00000038080	218214	Kdm1b	ENSMUST00000143518	20.7192	-7.26507	2.00737	-3.6192	0.000295518	0.0590199
ENSMUSG00000018537	22658	Pcgf2	ENSMUST00000179765	8.17041	-1.12403	1.32949	-0.845456	0.397856	1
ENSMUSG00000068874	20341	Selenbp1	ENSMUST00000090839	3859.43	-0.200593	0.115209	-1.74112	0.0816621	1
ENSMUSG00000068874	20341	Selenbp1	ENSMUST00000139949	43.8474	-1.13249	0.52793	-2.14515	0.0319411	0.998242
ENSMUSG00000030247	16523	Kcnj8	ENSMUST00000032374	8.4369	2.81549	2.11477	1.33135	0.183074	1
ENSMUSG00000024370	52563	Cdc23	ENSMUST00000133181	124.85	-0.33104	0.219228	-1.51003	0.131036	1
ENSMUSG00000021638	18260	Ocln	ENSMUST00000160859	12.8454	2.27016	2.63632	0.861112	0.389176	1
ENSMUSG00000024109	18189	Nrxn1	ENSMUST00000177342	2.23706	-2.82097	2.45528	-1.14894	0.250581	1
ENSMUSG00000023262	109652	Acy1	ENSMUST00000024031	304.287	-0.324021	0.198852	-1.62946	0.103216	1
ENSMUSG00000025089	14585	Gfra1	ENSMUST00000138530	2.68019	1.29723	1.7994	0.720925	0.470956	1
ENSMUSG00000022113	212085	Trim52	ENSMUST00000194236	28.5469	-0.237392	0.471695	-0.503274	0.614771	1
ENSMUSG00000014980	66637	Tsen15	ENSMUST00000015124	91.772	-0.413569	0.231214	-1.78869	0.0736649	1
ENSMUSG00000036046	223739	5031439G07Rik	ENSMUST00000165743	105.839	0.324341	0.398257	0.8144	0.415416	1
ENSMUSG00000024587	70223	Nars	ENSMUST00000235325	4.85177	0.407004	3.64988	0.111512	0.911211	1
ENSMUSG00000026235	13838	Epha4	ENSMUST00000188952	21.9826	-0.0977467	0.909135	-0.107516	0.914379	1
ENSMUSG00000026235	13838	Epha4	ENSMUST00000027451	5.95083	-0.400918	1.3978	-0.286821	0.774249	1
ENSMUSG00000016534	16784	Lamp2	ENSMUST00000016678	7266.19	-0.0843638	0.0953802	-0.8845	0.376426	1
ENSMUSG00000016534	16784	Lamp2	ENSMUST00000061755	5023.94	0.0626856	0.0597106	1.04982	0.2938	1
ENSMUSG00000039103	68810	Nexn	ENSMUST00000198734	4.34313	-0.384644	1.23732	-0.310869	0.7559	1
ENSMUSG00000046008	69060	Pnlip	ENSMUST00000057270	3077.76	-3.69782	1.78186	-2.07526	0.0379623	1
ENSMUSG00000101088	69166	1810018F18Rik	ENSMUST00000189546	5.2471	-3.03543	2.49165	-1.21824	0.223133	1
ENSMUSG00000021932	67153	Rnaseh2b	ENSMUST00000022499	93.1308	-0.280226	0.213648	-1.31162	0.189647	1
ENSMUSG00000024780	67072	Cdc37l1	ENSMUST00000225210	115.804	-0.118479	0.404505	-0.292898	0.7696	1
ENSMUSG00000018541	67480	Cwc25	ENSMUST00000018685	187.461	0.131921	0.161017	0.819296	0.412618	1
ENSMUSG00000043940	72145	Wdfy3	ENSMUST00000174698	2.00517	-0.133038	2.21206	-0.0601419	0.952043	1
ENSMUSG00000021635	19356	Rad17	ENSMUST00000022136	84.7702	0.692379	0.478701	1.44637	0.148074	1
ENSMUSG00000032348	14860	Gsta4	ENSMUST00000034903	817.869	0.272742	0.206621	1.32001	0.186832	1
ENSMUSG00000026047	72050	Poglut2	ENSMUST00000065767	67.0437	-0.363914	0.487646	-0.746267	0.455506	1
ENSMUSG00000042179	18946	Pnliprp1	ENSMUST00000048644	1125.27	-3.50519	1.77122	-1.97898	0.0478188	1
ENSMUSG00000039697	211329	Ncoa7	ENSMUST00000216172	2.5074	-0.965208	1.26212	-0.764751	0.44442	1
ENSMUSG00000031378	11666	Abcd1	ENSMUST00000002084	212.39	-0.0786328	0.193942	-0.405444	0.685151	1
ENSMUSG00000059820	270156	Nkapd1	ENSMUST00000131351	177.796	-0.0986953	0.161224	-0.612161	0.540431	1
ENSMUSG00000054874	104401	Pcnx3	ENSMUST00000068169	39.9929	0.637047	0.92511	0.688618	0.491064	1
ENSMUSG00000042978	104175	Sbk1	ENSMUST00000056028	397.59	0.0472039	0.244048	0.193421	0.84663	1
ENSMUSG00000071415	65019	Rpl23	ENSMUST00000103146	4906	0.0637471	0.201734	0.315995	0.752006	1
ENSMUSG00000022112	103978	Gpc5	ENSMUST00000176912	2.43441	0.551322	1.58363	0.348137	0.727737	1
ENSMUSG00000074272	26365	Ceacam1	ENSMUST00000206171	67.5615	0.394127	0.35565	1.10819	0.26778	1
ENSMUSG00000074272	26365	Ceacam1	ENSMUST00000206981	12.348	1.17751	1.28628	0.915436	0.359963	1
ENSMUSG00000042210	68644	Abhd14a	ENSMUST00000187001	24.0845	-0.728606	0.469188	-1.55291	0.120445	1
ENSMUSG00000022377	13196	Asap1	ENSMUST00000110115	22.8578	-5.68735	4.25614	-1.33627	0.181461	1
ENSMUSG00000040640	238988	Erc2	ENSMUST00000210135	32.2247	-0.323865	0.421003	-0.769271	0.441732	1
ENSMUSG00000036964	56631	Trim17	ENSMUST00000047697	5.2136	-2.04373	1.40148	-1.45826	0.144768	1
ENSMUSG00000032908	433323	Sgpp2	ENSMUST00000036172	6.55593	-1.60016	0.941412	-1.69974	0.0891789	1
ENSMUSG00000049249	102634348	Gm5316	ENSMUST00000185734	5.55349	-2.18673	1.16799	-1.87222	0.0611763	1
ENSMUSG00000029860	22793	Zyx	ENSMUST00000203626	1.93658	-4.202	1.99367	-2.10767	0.0350593	1
ENSMUSG00000029860	22793	Zyx	ENSMUST00000203849	4.44502	1.38578	1.38266	1.00225	0.316223	1
ENSMUSG00000021033	14874	Gstz1	ENSMUST00000222885	52.31	0.0735383	0.42343	0.173673	0.862123	1
ENSMUSG00000021033	14874	Gstz1	ENSMUST00000063117	7444.92	-0.307794	0.11067	-2.78118	0.0054161	0.401507
ENSMUSG00000000168	235339	Dlat	ENSMUST00000125919	44.7757	0.629848	0.466255	1.35087	0.176738	1
ENSMUSG00000038418	13653	Egr1	ENSMUST00000064795	154.051	-1.59077	0.860182	-1.84934	0.064409	1
ENSMUSG00000038418	13653	Egr1	ENSMUST00000165033	540.098	-1.2725	0.924451	-1.37649	0.16867	1
ENSMUSG00000022763	72168	Aifm3	ENSMUST00000231800	3.73559	1.06407	1.32423	0.803542	0.421662	1
ENSMUSG00000026500	66359	Cox20	ENSMUST00000027781	136.322	0.00768278	0.265335	0.028955	0.976901	1
ENSMUSG00000057933	14858	Gsta2	ENSMUST00000034902	546.772	1.2968	0.219871	5.89804	3.68e-09	5.52e-06
ENSMUSG00000057933	14858	Gsta2	ENSMUST00000129247	219.596	1.06374	0.258709	4.11171	3.93e-05	0.0133314
ENSMUSG00000020455	94091	Trim11	ENSMUST00000108809	103.347	-0.13642	0.250007	-0.545667	0.585295	1
ENSMUSG00000027680	14359	Fxr1	ENSMUST00000167354	6.03421	0.250654	3.35786	0.0746471	0.940495	1
ENSMUSG00000027680	14359	Fxr1	ENSMUST00000198051	369.358	-0.198388	0.152612	-1.29995	0.193617	1
ENSMUSG00000025091	18947	Pnliprp2	ENSMUST00000026081	194.752	-3.09685	1.78439	-1.73552	0.0826483	1
ENSMUSG00000055660	76781	Mettl4	ENSMUST00000234990	156.124	-0.521235	0.184617	-2.82333	0.00475281	0.375911
ENSMUSG00000037815	12385	Ctnna1	ENSMUST00000236969	4.37419	-5.41394	2.08716	-2.59393	0.00948854	0.550387
ENSMUSG00000024782	56248	Ak3	ENSMUST00000025696	4824.44	-0.242696	0.0573565	-4.23136	2.32e-05	0.00868341
ENSMUSG00000042073	76491	Abhd14b	ENSMUST00000048527	2607.68	-0.0155032	0.0835808	-0.185488	0.852846	1
ENSMUSG00000026245	23874	Farsb	ENSMUST00000189529	49.0336	0.157931	0.460787	0.342743	0.731792	1
ENSMUSG00000024785	59028	Rcl1	ENSMUST00000064393	3262.06	-0.0786863	0.185444	-0.424313	0.671337	1
ENSMUSG00000023927	20230	Satb1	ENSMUST00000169480	5.58564	-6.54815	2.76164	-2.37111	0.0177347	0.769907
ENSMUSG00000028621	230582	Cyb5rl	ENSMUST00000106756	3.06373	-4.12333	2.21927	-1.85796	0.0631744	1
ENSMUSG00000020656	195733	Grhl1	ENSMUST00000085553	15.7121	0.470611	1.33429	0.352706	0.724309	1
ENSMUSG00000020656	195733	Grhl1	ENSMUST00000020985	10.6381	-4.24444	1.77979	-2.3848	0.0170884	0.755057
ENSMUSG00000028991	56717	Mtor	ENSMUST00000103221	594.996	0.191788	0.170168	1.12705	0.25972	1
ENSMUSG00000045374	192652	Wdr81	ENSMUST00000132442	65.1718	0.211737	0.37316	0.567415	0.570432	1
ENSMUSG00000066553	NA	Gm6969	ENSMUST00000140065	2.84792	2.11854	1.29853	1.63149	0.102788	1
ENSMUSG00000021038	104799	Vipas39	ENSMUST00000220858	18.533	1.48136	0.953553	1.55351	0.1203	1
ENSMUSG00000066258	76681	Trim12a	ENSMUST00000142641	9.34135	-0.12804	0.742756	-0.172385	0.863135	1
ENSMUSG00000066258	76681	Trim12a	ENSMUST00000106837	4.53733	0.0194659	2.16981	0.00897126	0.992842	1
ENSMUSG00000057315	231532	Arhgap24	ENSMUST00000112852	4.94021	0.891279	2.58005	0.34545	0.729756	1
ENSMUSG00000022130	76355	Tgds	ENSMUST00000022727	600.827	-0.18658	0.119639	-1.55953	0.118872	1
ENSMUSG00000037236	17184	Matr3	ENSMUST00000237061	70.6715	-0.285442	0.411311	-0.693979	0.487695	1
ENSMUSG00000037236	17184	Matr3	ENSMUST00000237744	63.4154	-1.15268	2.13425	-0.540085	0.589138	1
ENSMUSG00000038217	380712	Tlcd2	ENSMUST00000153236	84.4316	-0.144529	0.323355	-0.446967	0.654899	1
ENSMUSG00000059923	14784	Grb2	ENSMUST00000106497	13.3772	0.701022	2.15036	0.326002	0.744423	1
ENSMUSG00000059923	14784	Grb2	ENSMUST00000135065	13.8551	-3.3235	1.21425	-2.73708	0.0061988	0.431724
ENSMUSG00000031626	234214	Sorbs2	ENSMUST00000145458	20.5794	-0.0339136	0.508734	-0.0666627	0.94685	1
ENSMUSG00000031626	234214	Sorbs2	ENSMUST00000134675	2.46263	-1.14704	2.01064	-0.570483	0.56835	1
ENSMUSG00000020069	432467	Hnrnph3	ENSMUST00000119814	29.6353	-0.69344	0.475285	-1.459	0.144565	1
ENSMUSG00000028619	66526	Tceanc2	ENSMUST00000030362	4.1916	-0.882836	2.19385	-0.402414	0.687379	1
ENSMUSG00000005774	53970	Rfx5	ENSMUST00000144132	9.44405	-5.42558	3.31596	-1.6362	0.101798	1
ENSMUSG00000005774	53970	Rfx5	ENSMUST00000107254	6.13518	-5.1905	3.63724	-1.42705	0.153567	1
ENSMUSG00000005774	53970	Rfx5	ENSMUST00000107253	26.8069	-0.368452	0.570605	-0.645721	0.51846	1
ENSMUSG00000002014	20832	Ssr4	ENSMUST00000141721	35.4716	0.316618	0.4869	0.650273	0.515516	1
ENSMUSG00000037742	13627	Eef1a1	ENSMUST00000042235	82701.9	0.127134	0.0625209	2.03347	0.0420052	1
ENSMUSG00000020051	18478	Pah	ENSMUST00000020241	20918.7	-0.303217	0.0550702	-5.506	3.67e-08	4.13e-05
ENSMUSG00000020051	18478	Pah	ENSMUST00000217864	2.47797	1.62238	2.03649	0.796655	0.425652	1
ENSMUSG00000030148	26888	Clec4a2	ENSMUST00000161365	13.7904	-0.540052	0.557446	-0.968798	0.332646	1
ENSMUSG00000028618	56374	Tmem59	ENSMUST00000141013	203.306	0.562448	0.327303	1.71843	0.0857178	1
ENSMUSG00000021037	217737	Ahsa1	ENSMUST00000223352	16.8899	0.314314	0.564767	0.556538	0.577843	1
ENSMUSG00000021037	217737	Ahsa1	ENSMUST00000021425	1756.28	0.164219	0.123738	1.32715	0.184458	1
ENSMUSG00000020072	67307	Pbld2	ENSMUST00000020262	2774.57	0.102021	0.121295	0.841096	0.400294	1
ENSMUSG00000108491	NA	Gm44523	ENSMUST00000205616	2.34344	-3.57661	1.78691	-2.00156	0.0453318	1
ENSMUSG00000022951	54720	Rcan1	ENSMUST00000232239	24.5039	0	4.40736	0	1	1
ENSMUSG00000049624	235504	Slc17a5	ENSMUST00000052441	487.896	-0.116166	0.144128	-0.805992	0.420248	1
ENSMUSG00000021944	14463	Gata4	ENSMUST00000067417	65.2734	0.0929549	0.40595	0.228981	0.818884	1
ENSMUSG00000036006	193385	Ripor2	ENSMUST00000110384	6.9901	-4.96541	2.88656	-1.72018	0.0853997	1
ENSMUSG00000029467	11938	Atp2a2	ENSMUST00000031423	1486.44	0.316221	0.174366	1.81355	0.0697476	1
ENSMUSG00000029467	11938	Atp2a2	ENSMUST00000196490	1.34233	0	2.88437	0	1	1
ENSMUSG00000027809	66841	Etfdh	ENSMUST00000135058	4.44336	-0.297311	1.70463	-0.174414	0.86154	1
ENSMUSG00000037058	67869	Paip2	ENSMUST00000235400	38.7433	0.785663	0.438056	1.79352	0.0728894	1
ENSMUSG00000037058	67869	Paip2	ENSMUST00000236414	8.72984	-7.07031	3.65852	-1.93256	0.0532905	1
ENSMUSG00000079036	211064	Alkbh1	ENSMUST00000162247	9.98251	-3.21833	1.45004	-2.21948	0.026454	0.925844
ENSMUSG00000079036	654309	Alkbh1	ENSMUST00000162247	9.98251	-3.21833	1.45004	-2.21948	0.026454	0.925844
ENSMUSG00000027679	67713	Dnajc19	ENSMUST00000108195	624.325	-0.280208	0.213132	-1.31472	0.188605	1
ENSMUSG00000020053	16000	Igf1	ENSMUST00000122386	68.9108	0.0318524	0.521264	0.061106	0.951275	1
ENSMUSG00000040022	74998	Rab11fip2	ENSMUST00000170819	6.13238	-4.82416	2.48176	-1.94385	0.0519136	1
ENSMUSG00000055027	12180	Smyd1	ENSMUST00000114186	8.61619	-0.311099	2.62596	-0.11847	0.905695	1
ENSMUSG00000112129	68371	Pbld1	ENSMUST00000178684	3952.98	-0.0768451	0.087728	-0.875948	0.381058	1
ENSMUSG00000057858	76539	Fam204a	ENSMUST00000237339	5.21795	-0.383196	1.43268	-0.267469	0.789108	1
ENSMUSG00000057858	76539	Fam204a	ENSMUST00000238119	6.76371	-0.472056	1.72554	-0.27357	0.784415	1
ENSMUSG00000022760	69009	Thap7	ENSMUST00000232114	26.9934	-0.325629	0.444219	-0.733037	0.463536	1
ENSMUSG00000060376	12039	Bckdha	ENSMUST00000071329	3281.9	-0.102175	0.117281	-0.871194	0.383648	1
ENSMUSG00000063172	72938	Hspb11	ENSMUST00000046558	36.6933	-0.283895	0.405679	-0.699802	0.484051	1
ENSMUSG00000038352	217151	Arl5c	ENSMUST00000107563	5.2278	2.07939	0.982244	2.11698	0.0342619	1
ENSMUSG00000035365	75317	Parpbp	ENSMUST00000048518	1.68958	0.581962	2.07937	0.279874	0.779574	1
ENSMUSG00000020288	268390	Ahsa2	ENSMUST00000147157	8.82894	0.473854	1.16114	0.408093	0.683205	1
ENSMUSG00000021000	338320	Mia2	ENSMUST00000069430	1412	-0.575373	0.158833	-3.62251	0.000291755	0.0588054
ENSMUSG00000037519	233977	Ppfia1	ENSMUST00000182982	2.15206	-0.628781	2.13412	-0.294633	0.768274	1
ENSMUSG00000037519	233977	Ppfia1	ENSMUST00000182958	134.161	0.269561	0.205715	1.31036	0.190074	1
ENSMUSG00000029208	231279	Guf1	ENSMUST00000125660	46.6448	-0.239025	0.303401	-0.78782	0.430802	1
ENSMUSG00000028979	17175	Masp2	ENSMUST00000136647	6.85323	1.36918	2.10182	0.651427	0.514771	1
ENSMUSG00000025529	245595	Zfp711	ENSMUST00000113409	2.71157	-5.33821	2.3577	-2.26416	0.0235642	0.880788
ENSMUSG00000053012	57896	Krcc1	ENSMUST00000204436	1163.47	-0.192893	0.128519	-1.50089	0.133385	1
ENSMUSG00000025915	170755	Sgk3	ENSMUST00000168907	96.5162	-0.165976	0.518883	-0.319873	0.749065	1
ENSMUSG00000057375	230584	Yipf1	ENSMUST00000143106	3.00774	-3.71273	1.62004	-2.29176	0.0219196	0.848133
ENSMUSG00000091896	56550	Ube2d2a	ENSMUST00000236484	17.5016	5.02386	1.94928	2.57729	0.00995795	0.56584
ENSMUSG00000030921	20128	Trim30a	ENSMUST00000076922	134.607	0.665242	0.289672	2.29654	0.0216452	0.844908
ENSMUSG00000030741	73658	Spns1	ENSMUST00000119754	6.74703	-5.17336	3.46384	-1.49353	0.135298	1
ENSMUSG00000033174	23945	Mgll	ENSMUST00000151699	2.9241	-1.54372	1.269	-1.21649	0.223798	1
ENSMUSG00000033174	23945	Mgll	ENSMUST00000163271	114.713	-1.3758	0.62536	-2.20001	0.0278065	0.942591
ENSMUSG00000032064	330938	Dixdc1	ENSMUST00000117646	29.1333	0.290275	1.66602	0.174233	0.861683	1
ENSMUSG00000041229	320595	Phf8	ENSMUST00000112670	2.44343	0.86773	2.8321	0.306391	0.759307	1
ENSMUSG00000041229	320595	Phf8	ENSMUST00000046950	123.897	0.250255	0.310492	0.805996	0.420245	1
ENSMUSG00000022948	224440	Setd4	ENSMUST00000023669	3.72188	0	3.23781	0	1	1
ENSMUSG00000000600	79264	Krit1	ENSMUST00000171023	40.8046	0.00123417	0.346516	0.00356165	0.997158	1
ENSMUSG00000022382	22422	Wnt7b	ENSMUST00000109424	7.92239	-5.88367	2.04154	-2.88198	0.00395187	0.335951
ENSMUSG00000022382	22422	Wnt7b	ENSMUST00000229495	4.3226	1.83743	2.70496	0.67928	0.49696	1
ENSMUSG00000006717	66834	Acot13	ENSMUST00000006900	565.262	-0.130334	0.133748	-0.974471	0.329823	1
ENSMUSG00000036473	224617	Tbc1d24	ENSMUST00000168410	200.639	0.614838	0.232185	2.64805	0.00809577	0.501903
ENSMUSG00000030722	18020	Nfatc2ip	ENSMUST00000075671	65.754	0.387171	0.297675	1.30065	0.193379	1
ENSMUSG00000078686	100038948	Mup9	ENSMUST00000137025	1171.26	-1.26163	0.355779	-3.54612	0.000390946	0.0715777
ENSMUSG00000057596	209387	Trim30d	ENSMUST00000071069	84.3335	0.476819	0.278684	1.71096	0.0870878	1
ENSMUSG00000039887	66789	Alg14	ENSMUST00000198235	2.97423	-5.34639	2.43857	-2.19243	0.0283484	0.948662
ENSMUSG00000005268	19116	Prlr	ENSMUST00000134410	89.6463	-0.241132	0.384404	-0.627288	0.53047	1
ENSMUSG00000022756	224022	Slc7a4	ENSMUST00000063544	4.46231	1.42392	1.3255	1.07425	0.282709	1
ENSMUSG00000022756	224022	Slc7a4	ENSMUST00000232226	2.69898	-4.38854	2.49901	-1.75611	0.0790694	1
ENSMUSG00000017756	20499	Slc12a7	ENSMUST00000222253	50.9018	0.605673	0.549312	1.1026	0.270199	1
ENSMUSG00000017756	20499	Slc12a7	ENSMUST00000221813	5.18019	-2.65699	1.38648	-1.91635	0.0553202	1
ENSMUSG00000025103	83962	Btbd1	ENSMUST00000026093	714.831	-0.0036575	0.0870497	-0.0420162	0.966486	1
ENSMUSG00000078680	100039008	Mup10	ENSMUST00000148302	2850.08	-0.737197	0.340737	-2.16354	0.0304999	0.979446
ENSMUSG00000073834	100039028	Mup11	ENSMUST00000098046	201480	0.0148247	0.2951	0.050236	0.959934	1
ENSMUSG00000073834	100039028	Mup11	ENSMUST00000148206	1966.2	0.116531	0.283821	0.410579	0.681381	1
ENSMUSG00000066378	NA	Gm10160	ENSMUST00000085094	4.41608	-1.38172	1.33421	-1.03561	0.300386	1
ENSMUSG00000094743	NA	Mup-ps7	ENSMUST00000178292	34.4387	-0.749308	0.515875	-1.4525	0.146363	1
ENSMUSG00000012640	69930	Zfp715	ENSMUST00000145622	39.8677	1.2722	1.06349	1.19625	0.231599	1
ENSMUSG00000012640	69930	Zfp715	ENSMUST00000139061	2.65185	-0.821379	1.73282	-0.474013	0.635491	1
ENSMUSG00000096891	NA	Mup-ps8	ENSMUST00000178663	24.1334	0.203817	1.33788	0.152344	0.878916	1
ENSMUSG00000038195	280408	Rilp	ENSMUST00000156923	11.2156	0.563852	1.49256	0.377775	0.705598	1
ENSMUSG00000024485	240215	Slc4a9	ENSMUST00000236779	3.90595	-5.46596	1.75687	-3.1112	0.00186327	0.211403
ENSMUSG00000050711	20254	Scg2	ENSMUST00000049972	31.2497	2.79691	1.30993	2.13515	0.0327488	1
ENSMUSG00000042104	66435	Uggt2	ENSMUST00000156203	11.6262	0.101726	0.711406	0.142993	0.886296	1
ENSMUSG00000042104	66435	Uggt2	ENSMUST00000131424	3.91828	-2.54495	2.5214	-1.00934	0.312812	1
ENSMUSG00000117406	18209	Ntn3	ENSMUST00000024931	40.9917	0.246089	0.437954	0.561905	0.57418	1
ENSMUSG00000006711	210108	D130043K22Rik	ENSMUST00000141572	4.09723	-4.27804	3.84109	-1.11376	0.265384	1
ENSMUSG00000006711	210108	D130043K22Rik	ENSMUST00000006893	38.5622	-0.0768874	0.770024	-0.0998507	0.920463	1
ENSMUSG00000038781	106766	Stap2	ENSMUST00000233494	122.446	-0.904453	0.286197	-3.16024	0.00157638	0.189417
ENSMUSG00000046324	226090	Ermp1	ENSMUST00000054083	171.186	-0.716934	0.278386	-2.57532	0.0100146	0.567055
ENSMUSG00000040429	545725	Mterf1a	ENSMUST00000117463	5.54831	-5.309	2.97975	-1.7817	0.0747986	1
ENSMUSG00000029610	231872	Aimp2	ENSMUST00000100483	20.6413	-1.82004	0.638403	-2.85092	0.00435927	0.356052
ENSMUSG00000031391	16728	L1cam	ENSMUST00000114430	13.7847	0.451433	2.15927	0.209067	0.834396	1
ENSMUSG00000037426	277854	Depdc5	ENSMUST00000118698	2.75119	0.776435	1.71933	0.451592	0.651563	1
ENSMUSG00000037426	277854	Depdc5	ENSMUST00000195980	4.96984	0.866329	1.2895	0.671834	0.501689	1
ENSMUSG00000037400	76295	Atp11b	ENSMUST00000200445	4.00738	-5.42135	2.45962	-2.20414	0.0275146	0.94045
ENSMUSG00000037400	76295	Atp11b	ENSMUST00000029257	735.669	0.147769	0.0871237	1.69608	0.0898702	1
ENSMUSG00000037400	76295	Atp11b	ENSMUST00000199892	4.13228	1.67088	2.43102	0.687314	0.491885	1
ENSMUSG00000072082	12449	Ccnf	ENSMUST00000115390	302.316	-0.327018	0.245682	-1.33106	0.183169	1
ENSMUSG00000072082	12449	Ccnf	ENSMUST00000234837	38.5426	-1.15202	0.474595	-2.42737	0.0152087	0.709723
ENSMUSG00000020882	12295	Cacnb1	ENSMUST00000135462	1.7346	4.82996	3.21144	1.50399	0.132585	1
ENSMUSG00000089678	268782	Agxt2	ENSMUST00000110542	3800.7	-0.281264	0.104628	-2.68824	0.00718288	0.467904
ENSMUSG00000035329	70611	Fbxo33	ENSMUST00000043204	159.012	0.194238	0.283255	0.685736	0.49288	1
ENSMUSG00000003849	18104	Nqo1	ENSMUST00000003947	76.5211	0.34751	0.225178	1.54326	0.122767	1
ENSMUSG00000035944	239570	Ttc38	ENSMUST00000146088	1115.19	-0.269388	0.103409	-2.60508	0.00918539	0.54035
ENSMUSG00000031636	53318	Pdlim3	ENSMUST00000210422	90.8977	-0.131312	0.34437	-0.38131	0.702973	1
ENSMUSG00000033152	319655	Podxl2	ENSMUST00000038409	13.6449	-4.08791	2.28758	-1.787	0.0739378	1
ENSMUSG00000033152	319655	Podxl2	ENSMUST00000061262	4.14029	0.226768	2.11476	0.107232	0.914605	1
ENSMUSG00000020063	93759	Sirt1	ENSMUST00000105442	11.515	-6.84797	4.25113	-1.61086	0.107211	1
ENSMUSG00000035653	238205	Lrfn5	ENSMUST00000189933	4.2562	-0.0850579	1.55065	-0.054853	0.956256	1
ENSMUSG00000021972	219150	Hmbox1	ENSMUST00000067843	15.1615	0.962481	1.62801	0.591202	0.554385	1
ENSMUSG00000039419	66797	Cntnap2	ENSMUST00000114641	3.52883	0.591145	1.61623	0.365756	0.714547	1
ENSMUSG00000031444	14058	F10	ENSMUST00000033821	3984.55	-0.221469	0.0771714	-2.86983	0.00410696	0.345111
ENSMUSG00000015002	76740	Efr3a	ENSMUST00000173858	6.61646	0.710161	1.40838	0.504241	0.614092	1
ENSMUSG00000024810	77125	Il33	ENSMUST00000025724	11.7223	-6.71399	2.3879	-2.81167	0.00492844	0.384397
ENSMUSG00000031634	192169	Ufsp2	ENSMUST00000130412	36.5775	-0.0888428	0.556159	-0.159743	0.873083	1
ENSMUSG00000112972	NA	Gm48417	ENSMUST00000220626	63.709	-0.222619	0.484389	-0.459588	0.645812	1
ENSMUSG00000006050	24068	Sra1	ENSMUST00000173482	381.53	-0.344375	0.269782	-1.2765	0.20178	1
ENSMUSG00000030468	243958	Siglecg	ENSMUST00000124502	3.42063	-4.53752	2.4489	-1.85288	0.0638994	1
ENSMUSG00000057649	105246	Brd9	ENSMUST00000223455	9.38014	1.16673	2.54644	0.458183	0.646821	1
ENSMUSG00000060002	212862	Chpt1	ENSMUST00000073783	51.7811	0.258587	0.371023	0.696957	0.48583	1
ENSMUSG00000074733	414758	Zfp950	ENSMUST00000127290	113.196	-0.474301	0.197149	-2.40579	0.0161374	0.731415
ENSMUSG00000050914	654824	Ankrd37	ENSMUST00000053558	4.01014	1.75822	1.82078	0.965645	0.334222	1
ENSMUSG00000050914	654824	Ankrd37	ENSMUST00000153674	1.81179	-2.348	2.90315	-0.808774	0.418645	1
ENSMUSG00000024817	109113	Uhrf2	ENSMUST00000134518	24.9832	-0.785969	0.475975	-1.65128	0.098681	1
ENSMUSG00000028127	19299	Abcd3	ENSMUST00000197662	937.694	0.719709	0.519028	1.38665	0.165549	1
ENSMUSG00000028127	19299	Abcd3	ENSMUST00000196340	15.4156	0.438144	0.524026	0.836112	0.403092	1
ENSMUSG00000021978	54616	Extl3	ENSMUST00000223989	2.5299	0.723326	2.24394	0.322346	0.747191	1
ENSMUSG00000024941	78891	Scyl1	ENSMUST00000025890	50.598	-0.681296	0.96052	-0.709299	0.478139	1
ENSMUSG00000024941	78891	Scyl1	ENSMUST00000235615	1.66373	-3.79332	2.04352	-1.85626	0.063416	1
ENSMUSG00000006850	71983	Tmco6	ENSMUST00000237870	3.23426	1.05697	1.22685	0.861532	0.388945	1
ENSMUSG00000014294	17991	Ndufa2	ENSMUST00000014438	781.697	-0.287938	0.242807	-1.18587	0.235672	1
ENSMUSG00000030662	70572	Ipo5	ENSMUST00000032898	822.411	0.368797	0.123326	2.99043	0.00278587	0.27168
ENSMUSG00000024589	83814	Nedd4l	ENSMUST00000237410	6.02212	-2.01786	3.44055	-0.586494	0.557544	1
ENSMUSG00000024589	83814	Nedd4l	ENSMUST00000237818	4.73961	-5.78283	3.47671	-1.6633	0.0962515	1
ENSMUSG00000020642	108089	Rnf144a	ENSMUST00000062149	22.5529	0.260509	0.706312	0.36883	0.712255	1
ENSMUSG00000017781	18738	Pitpna	ENSMUST00000179445	399.255	-0.0498119	0.148644	-0.335108	0.737544	1
ENSMUSG00000025860	11798	Xiap	ENSMUST00000115094	391.491	-0.0663074	0.620929	-0.106787	0.914958	1
ENSMUSG00000029209	67980	Gnpda2	ENSMUST00000120789	5.12164	-4.42455	2.1854	-2.0246	0.0429085	1
ENSMUSG00000039480	319638	Nt5dc1	ENSMUST00000105512	68.3147	-0.979703	0.486762	-2.01269	0.044147	1
ENSMUSG00000039480	319638	Nt5dc1	ENSMUST00000047885	186.68	0.0494681	0.294251	0.168115	0.866493	1
ENSMUSG00000020641	58185	Rsad2	ENSMUST00000020970	186.753	1.32817	0.31742	4.18428	2.86e-05	0.0102142
ENSMUSG00000059326	12982	Csf2ra	ENSMUST00000237877	12.481	0.663638	0.581167	1.14191	0.253493	1
ENSMUSG00000016028	12614	Celsr1	ENSMUST00000016172	10.69	-2.83453	0.894882	-3.16749	0.00153762	0.186553
ENSMUSG00000042208	71675	0610010F05Rik	ENSMUST00000093267	11.509	0	2.94491	0	1	1
ENSMUSG00000073830	100039116	Mup14	ENSMUST00000071005	38986.5	-0.53756	0.309308	-1.73795	0.0822204	1
ENSMUSG00000096674	100039150	Mup15	ENSMUST00000095049	31375.7	-0.361447	0.378007	-0.956192	0.338975	1
ENSMUSG00000031930	66894	Wwp2	ENSMUST00000166615	217.278	0.213999	0.177526	1.20545	0.228029	1
ENSMUSG00000031930	66894	Wwp2	ENSMUST00000212543	8.9979	0	2.49829	0	1	1
ENSMUSG00000078675	100039177	Mup16	ENSMUST00000107483	2533.25	-0.791957	0.453429	-1.7466	0.0807076	1
ENSMUSG00000095532	NA	Mup-ps13	ENSMUST00000120662	103.814	-0.508216	0.286342	-1.77485	0.075922	1
ENSMUSG00000096688	100039206	Mup17	ENSMUST00000107484	34156.6	-0.555497	0.372574	-1.49097	0.135969	1
ENSMUSG00000035614	328108	Togaram1	ENSMUST00000222425	8.65719	-3.04448	1.08776	-2.79885	0.00512847	0.391464
ENSMUSG00000066154	17842	Mup3	ENSMUST00000107472	76473.6	-0.990556	0.194919	-5.08188	3.74e-07	0.000263644
ENSMUSG00000066154	17842	Mup3	ENSMUST00000084531	77871.3	-0.946912	0.182939	-5.1761	2.27e-07	0.000176964
ENSMUSG00000066154	17842	Mup3	ENSMUST00000107488	2066.92	-0.937355	0.231947	-4.04124	5.32e-05	0.0172261
ENSMUSG00000022940	56176	Pigp	ENSMUST00000113906	152.116	0.0459417	0.189448	0.242503	0.808391	1
ENSMUSG00000022940	56176	Pigp	ENSMUST00000138514	11.3674	-0.333109	0.577078	-0.577235	0.563781	1
ENSMUSG00000020638	22169	Cmpk2	ENSMUST00000020969	144.434	1.01915	0.286547	3.55666	0.000375606	0.069755
ENSMUSG00000041459	230908	Tardbp	ENSMUST00000095719	7.92007	-1.0158	2.58356	-0.393177	0.694188	1
ENSMUSG00000032330	12866	Cox7a2	ENSMUST00000034881	2144.19	-0.0286033	0.203949	-0.140247	0.888465	1
ENSMUSG00000024887	54447	Asah2	ENSMUST00000235213	9.49311	-1.31285	1.74935	-0.750481	0.452965	1
ENSMUSG00000028020	14658	Glrb	ENSMUST00000029654	7.11845	-0.69211	2.72811	-0.253695	0.799731	1
ENSMUSG00000032328	69981	Tmem30a	ENSMUST00000034878	3144.98	-0.0219584	0.0711649	-0.308557	0.757659	1
ENSMUSG00000032328	69981	Tmem30a	ENSMUST00000120690	21.5459	1.45439	1.5149	0.960056	0.337027	1
ENSMUSG00000022637	208650	Cblb	ENSMUST00000227062	8.26861	1.66438	1.26665	1.314	0.188846	1
ENSMUSG00000040813	21767	Tex264	ENSMUST00000163441	232.419	-0.0960821	0.204251	-0.470411	0.638062	1
ENSMUSG00000040813	21767	Tex264	ENSMUST00000046735	666.985	-0.00947664	0.120759	-0.0784754	0.93745	1
ENSMUSG00000002602	26362	Axl	ENSMUST00000002677	251.144	0.223261	0.197002	1.13329	0.257091	1
ENSMUSG00000026249	20720	Serpine2	ENSMUST00000027467	415.758	-0.717773	0.190181	-3.77416	0.000160549	0.0379572
ENSMUSG00000035597	328110	Prpf39	ENSMUST00000120580	237.611	0.24645	0.149449	1.64906	0.0991358	1
ENSMUSG00000037379	100689	Spon2	ENSMUST00000046186	110.638	0.334198	0.231112	1.44604	0.148166	1
ENSMUSG00000037379	100689	Spon2	ENSMUST00000201475	2.19139	2.78314	2.85384	0.975228	0.329447	1
ENSMUSG00000025862	20843	Stag2	ENSMUST00000136323	6.0899	-0.463879	0.710125	-0.653236	0.513604	1
ENSMUSG00000022032	71145	Scara5	ENSMUST00000022610	192.392	-0.870223	0.613342	-1.41882	0.155951	1
ENSMUSG00000069540	237433	Gm4925	ENSMUST00000092231	3.42337	-0.40883	1.46881	-0.278341	0.780751	1
ENSMUSG00000000560	14395	Gabra2	ENSMUST00000197284	4.85857	-2.18265	1.84332	-1.18408	0.23638	1
ENSMUSG00000005481	68278	Ddx39a	ENSMUST00000140521	8.95839	-6.7179	2.23348	-3.00782	0.00263129	0.264263
ENSMUSG00000032038	20443	St3gal4	ENSMUST00000034537	1233.39	-0.274076	0.13827	-1.98218	0.0474595	1
ENSMUSG00000032038	20443	St3gal4	ENSMUST00000213526	65.3371	-0.944789	0.4199	-2.25003	0.0244469	0.890666
ENSMUSG00000032038	20443	St3gal4	ENSMUST00000215089	13.6354	-1.43288	0.55977	-2.55977	0.0104743	0.58397
ENSMUSG00000053470	104263	Kdm3a	ENSMUST00000207023	21.0228	-8.30132	4.24855	-1.95392	0.0507106	1
ENSMUSG00000026491	226747	Ahctf1	ENSMUST00000125816	2.40931	-4.1815	2.09341	-1.99746	0.045775	1
ENSMUSG00000016252	67126	Atp5e	ENSMUST00000016396	1552.54	-0.368817	0.234454	-1.57309	0.115697	1
ENSMUSG00000037876	108829	Jmjd1c	ENSMUST00000174408	230.522	-0.201608	0.231589	-0.870544	0.384003	1
ENSMUSG00000056258	110862	Kcnq3	ENSMUST00000070256	23.6798	0.491609	0.671924	0.731643	0.464386	1
ENSMUSG00000022037	12759	Clu	ENSMUST00000138665	41.9668	-0.324025	0.376901	-0.859709	0.38995	1
ENSMUSG00000022037	12759	Clu	ENSMUST00000153460	788.595	-0.308044	0.0957321	-3.21778	0.00129189	0.167421
ENSMUSG00000006127	19062	Inpp5k	ENSMUST00000139856	2.64137	2.50097	1.94822	1.28372	0.199241	1
ENSMUSG00000020949	30795	Fkbp3	ENSMUST00000221706	3.67959	5.21212	3.09034	1.68659	0.0916827	1
ENSMUSG00000032040	69305	Dcps	ENSMUST00000034539	410.336	-0.0788838	0.124743	-0.632369	0.527146	1
ENSMUSG00000032041	117149	Tirap	ENSMUST00000177129	4.96891	-0.0233531	2.74957	-0.00849334	0.993223	1
ENSMUSG00000020280	74467	Pus10	ENSMUST00000020520	21.7659	0.777617	0.927361	0.838527	0.401735	1
ENSMUSG00000034450	268756	Gulo	ENSMUST00000059970	6153.2	-0.36951	0.0934484	-3.95416	7.68e-05	0.022852
ENSMUSG00000061477	20115	Rps7	ENSMUST00000222808	3.4107	-2.81169	1.82586	-1.53993	0.123577	1
ENSMUSG00000061477	20115	Rps7	ENSMUST00000221871	1980.47	-0.050767	0.217905	-0.232978	0.815778	1
ENSMUSG00000061477	20115	Rps7	ENSMUST00000223318	6.3811	1.41759	0.963318	1.47157	0.141137	1
ENSMUSG00000066392	18191	Nrxn3	ENSMUST00000190626	3.14568	-0.273092	1.38341	-0.197404	0.843511	1
ENSMUSG00000030282	12764	Cmas	ENSMUST00000144920	46.9768	0.574452	0.420858	1.36495	0.172268	1
ENSMUSG00000022040	13850	Ephx2	ENSMUST00000224698	59.3258	-0.806983	0.418975	-1.92609	0.0540936	1
ENSMUSG00000022040	13850	Ephx2	ENSMUST00000070515	10311.2	-0.156177	0.158293	-0.986637	0.323821	1
ENSMUSG00000022241	110960	Tars	ENSMUST00000228814	27.7079	0.529715	0.576273	0.919208	0.357987	1
ENSMUSG00000052852	52250	Reep1	ENSMUST00000212792	7.55528	1.32476	1.39364	0.950577	0.341819	1
ENSMUSG00000066153	381531	Mup21	ENSMUST00000077719	7408.88	-1.74301	0.294713	-5.91426	3.33e-09	5.12e-06
ENSMUSG00000005899	77626	Smpd4	ENSMUST00000231378	6.31565	0.945827	0.979174	0.965943	0.334072	1
ENSMUSG00000034152	211446	Exoc3	ENSMUST00000223045	7.09017	1.36593	0.976541	1.39874	0.16189	1
ENSMUSG00000028015	229445	Ctso	ENSMUST00000029649	940.775	-0.131068	0.0885932	-1.47944	0.139024	1
ENSMUSG00000079109	18861	Pms2	ENSMUST00000110707	9.00302	-1.96679	1.18211	-1.66379	0.0961538	1
ENSMUSG00000029686	26965	Cul1	ENSMUST00000149531	28.068	-0.346649	0.564674	-0.613893	0.539286	1
ENSMUSG00000004356	70683	Utp20	ENSMUST00000004470	260.081	0.19033	0.17266	1.10234	0.270313	1
ENSMUSG00000050530	269233	Fam171a1	ENSMUST00000072955	14.4492	1.61491	1.19181	1.355	0.175416	1
ENSMUSG00000020629	104923	Adi1	ENSMUST00000020957	2535.07	-0.0938382	0.0722444	-1.2989	0.193978	1
ENSMUSG00000022041	110902	Chrna2	ENSMUST00000206455	4.20448	-5.0765	1.46894	-3.45589	0.000548489	0.0918255
ENSMUSG00000022041	110902	Chrna2	ENSMUST00000022620	88.7369	0.19774	0.316978	0.623828	0.532741	1
ENSMUSG00000038563	101592	Efl1	ENSMUST00000039881	111.6	-1.41256	0.482976	-2.9247	0.00344792	0.309281
ENSMUSG00000032058	73699	Ppp2r1b	ENSMUST00000174628	4.30098	1.69856	2.72433	0.623477	0.532971	1
ENSMUSG00000055884	104806	Fancm	ENSMUST00000222540	21.191	-5.79335	3.93606	-1.47187	0.141057	1
ENSMUSG00000031730	56749	Dhodh	ENSMUST00000125222	1.21466	2.15424	2.55722	0.842414	0.399556	1
ENSMUSG00000022205	20024	Sub1	ENSMUST00000022816	498.419	-0.199124	0.147433	-1.35061	0.176821	1
ENSMUSG00000118302	NA	Gm31300	ENSMUST00000237141	2.41972	-3.39797	1.57203	-2.16152	0.0306553	0.981911
ENSMUSG00000075121	258748	Olfr1195	ENSMUST00000213545	2.25002	1.48976	1.40083	1.06349	0.287562	1
ENSMUSG00000052406	227656	Rexo4	ENSMUST00000064244	141.755	-0.777952	0.629646	-1.23554	0.21663	1
ENSMUSG00000002871	24100	Tpra1	ENSMUST00000203345	22.2519	-0.338508	0.419656	-0.806631	0.419879	1
ENSMUSG00000046709	26414	Mapk10	ENSMUST00000133069	1.90552	0.964966	2.07849	0.464263	0.642459	1
ENSMUSG00000078899	627914	Gm4631	ENSMUST00000121393	572.173	-0.178968	0.128945	-1.38794	0.165156	1
ENSMUSG00000078899	102633156	Gm4631	ENSMUST00000121393	572.173	-0.178968	0.128945	-1.38794	0.165156	1
ENSMUSG00000034252	215351	Senp6	ENSMUST00000176640	36.8988	0.150986	0.432469	0.349126	0.726995	1
ENSMUSG00000024778	14102	Fas	ENSMUST00000112472	8.19187	-1.84556	0.889704	-2.07436	0.0380463	1
ENSMUSG00000049950	227522	Rpp38	ENSMUST00000062672	40.0355	-0.591594	0.385848	-1.53323	0.125219	1
ENSMUSG00000033883	241944	Zfp267	ENSMUST00000197653	72.3454	0.00235318	0.348554	0.00675126	0.994613	1
ENSMUSG00000045932	15958	Ifit2	ENSMUST00000102826	109.53	0.76059	0.290173	2.62116	0.00876305	0.526892
ENSMUSG00000074896	15959	Ifit3	ENSMUST00000102825	249.115	0.847823	0.252807	3.35363	0.000797582	0.121127
ENSMUSG00000034459	15957	Ifit1	ENSMUST00000102824	134.87	1.20322	0.43866	2.74295	0.00608896	0.42567
ENSMUSG00000015968	12289	Cacna1d	ENSMUST00000224395	3.52853	1.19665	1.75137	0.683264	0.49444	1
ENSMUSG00000039048	235169	Foxred1	ENSMUST00000130072	36.8846	0.151652	0.525945	0.288343	0.773084	1
ENSMUSG00000039048	235169	Foxred1	ENSMUST00000151082	20.2152	0.474323	0.993963	0.477204	0.633217	1
ENSMUSG00000002833	15193	Hdgfl2	ENSMUST00000002911	29.6276	-0.900272	0.971144	-0.927023	0.353915	1
ENSMUSG00000038527	232371	C1rl	ENSMUST00000049124	2268.5	-0.188354	0.0781861	-2.40905	0.0159943	0.728662
ENSMUSG00000039458	268783	Mtmr12	ENSMUST00000071993	6.29295	0	3.88589	0	1	1
ENSMUSG00000018796	14081	Acsl1	ENSMUST00000034046	17544.7	-0.0797308	0.12858	-0.620088	0.5352	1
ENSMUSG00000018796	14081	Acsl1	ENSMUST00000211289	19.6294	1.09726	0.535346	2.04963	0.040401	1
ENSMUSG00000033910	60596	Gucy1a1	ENSMUST00000048976	130.617	0.332346	0.195928	1.69626	0.0898358	1
ENSMUSG00000004609	12489	Cd33	ENSMUST00000004728	5.20376	-2.67252	1.16226	-2.29942	0.0214812	0.841247
ENSMUSG00000024773	329015	Atg2a	ENSMUST00000045351	167.352	0.0754262	0.253164	0.297934	0.765754	1
ENSMUSG00000028779	67898	Pef1	ENSMUST00000118199	2.73622	-0.116774	2.21956	-0.0526114	0.958042	1
ENSMUSG00000066151	338355	Fkbp15	ENSMUST00000139308	13.3989	-3.05645	2.41191	-1.26723	0.205073	1
ENSMUSG00000066151	338355	Fkbp15	ENSMUST00000084528	25.2894	1.06139	0.526099	2.01747	0.0436469	1
ENSMUSG00000021385	75678	Ippk	ENSMUST00000220856	55.1194	0.769319	0.415829	1.85008	0.0643015	1
ENSMUSG00000078894	100504263	2210418O10Rik	ENSMUST00000099009	227.672	0.0350605	0.144697	0.242303	0.808545	1
ENSMUSG00000039068	108946	Zzz3	ENSMUST00000106101	65.072	-9.36663	2.88167	-3.25041	0.00115238	0.154847
ENSMUSG00000022200	66629	Golph3	ENSMUST00000059680	965.422	0.187746	0.109269	1.7182	0.0857595	1
ENSMUSG00000022200	66629	Golph3	ENSMUST00000228671	233.424	-0.120165	0.277158	-0.43356	0.664608	1
ENSMUSG00000046808	231287	Atp10d	ENSMUST00000146393	7.34547	0.853812	1.19672	0.713459	0.475562	1
ENSMUSG00000031629	71876	Cenpu	ENSMUST00000093518	1.21074	1.68184	1.94832	0.863227	0.388013	1
ENSMUSG00000037373	13016	Ctbp1	ENSMUST00000202962	71.9207	0.570191	0.265685	2.14611	0.031864	0.997839
ENSMUSG00000092607	69269	Scnm1	ENSMUST00000173462	58.1507	-0.315773	0.390358	-0.808932	0.418554	1
ENSMUSG00000066150	20529	Slc31a1	ENSMUST00000122092	25.9284	-1.07878	0.460608	-2.34208	0.0191767	0.797514
ENSMUSG00000048368	27047	Omd	ENSMUST00000065494	56.5525	-1.06941	0.480069	-2.22763	0.0259055	0.915229
ENSMUSG00000020752	170472	Recql5	ENSMUST00000140174	36.6513	-2.03359	0.545822	-3.72573	0.000194749	0.0439069
ENSMUSG00000024803	107765	Ankrd1	ENSMUST00000235221	3.90715	-0.557382	1.04638	-0.532678	0.594256	1
ENSMUSG00000034681	19826	Rnps1	ENSMUST00000088512	58.1598	-0.509735	0.318768	-1.59908	0.109804	1
ENSMUSG00000028776	94242	Tinagl1	ENSMUST00000145000	3.98189	-2.5075	1.97559	-1.26924	0.204355	1
ENSMUSG00000044465	74349	Fam160a2	ENSMUST00000074686	17.5959	-0.234943	0.743177	-0.316134	0.751901	1
ENSMUSG00000024474	24010	Ik	ENSMUST00000235165	50.7906	0.855682	0.393378	2.17522	0.0296138	0.966965
ENSMUSG00000024474	24010	Ik	ENSMUST00000236760	19.6535	-0.0787332	0.54326	-0.144927	0.884768	1
ENSMUSG00000036027	69809	1810046K07Rik	ENSMUST00000181366	4.01629	-5.60104	1.65759	-3.37903	0.000727412	0.113257
ENSMUSG00000024947	17283	Men1	ENSMUST00000079327	49.7074	-1.65184	0.375309	-4.40127	1.08e-05	0.00466193
ENSMUSG00000024947	17283	Men1	ENSMUST00000156154	7.76078	1.16214	1.09099	1.06522	0.286775	1
ENSMUSG00000029687	14056	Ezh2	ENSMUST00000081721	46.8937	0.0607467	0.542585	0.111958	0.910857	1
ENSMUSG00000029687	14056	Ezh2	ENSMUST00000092648	19.2613	0.753324	1.23941	0.607807	0.543316	1
ENSMUSG00000028124	14630	Gclm	ENSMUST00000176445	6.68284	-2.16395	1.11078	-1.94814	0.0513985	1
ENSMUSG00000020974	18974	Pole2	ENSMUST00000021359	5.89615	1.6305	1.33336	1.22285	0.221387	1
ENSMUSG00000033900	213582	Map9	ENSMUST00000195640	12.2039	-7.2193	2.85247	-2.53089	0.0113773	0.612078
ENSMUSG00000003119	69131	Cdk12	ENSMUST00000107539	125.673	0.783803	0.301435	2.60024	0.00931592	0.544005
ENSMUSG00000024136	66705	Dnase1l2	ENSMUST00000088506	3.24922	-5.10066	3.00774	-1.69584	0.0899155	1
ENSMUSG00000027466	24105	Rbck1	ENSMUST00000028964	54.5815	-1.58216	0.870133	-1.81829	0.0690192	1
ENSMUSG00000016477	13557	E2f3	ENSMUST00000102948	3.8925	2.15739	2.67853	0.805438	0.420567	1
ENSMUSG00000071533	76302	Pcnp	ENSMUST00000122253	7.04121	2.25488	0.902408	2.49873	0.0124638	0.641954
ENSMUSG00000032715	228775	Trib3	ENSMUST00000040312	243.874	-0.203258	0.359166	-0.565917	0.57145	1
ENSMUSG00000004270	14792	Lpcat3	ENSMUST00000128721	41.2422	0.64741	0.628818	1.02957	0.303214	1
ENSMUSG00000033860	99571	Fgg	ENSMUST00000194175	13365.2	-0.143887	0.0825116	-1.74384	0.0811862	1
ENSMUSG00000062906	170787	Hdac10	ENSMUST00000128908	12.4097	-6.42687	2.90599	-2.21159	0.0269949	0.931002
ENSMUSG00000111619	NA	Gm48348	ENSMUST00000215334	31.7379	0.390889	0.439204	0.889995	0.373469	1
ENSMUSG00000061718	19049	Ppp1r1b	ENSMUST00000147415	11.7631	-0.686767	1.02863	-0.667655	0.504354	1
ENSMUSG00000024829	353242	Mrpl21	ENSMUST00000154785	4.74162	-5.79024	1.67634	-3.45409	0.00055216	0.092177
ENSMUSG00000062519	272347	Zfp398	ENSMUST00000146202	3.46891	-0.3371	1.28018	-0.263321	0.792303	1
ENSMUSG00000074527	102639598	Gm14296	ENSMUST00000099007	227.672	0.0350605	0.144697	0.242303	0.808545	1
ENSMUSG00000025260	15108	Hsd17b10	ENSMUST00000026289	1985.17	-0.455421	0.141004	-3.22985	0.00123854	0.163056
ENSMUSG00000024900	12894	Cpt1a	ENSMUST00000025835	7642.71	0.0449472	0.123233	0.364732	0.715311	1
ENSMUSG00000078872	NA	Gm14401	ENSMUST00000108969	1.36863	0.282029	1.83017	0.1541	0.877531	1
ENSMUSG00000052917	66315	Senp7	ENSMUST00000089362	53.4141	-1.56786	1.07909	-1.45295	0.146239	1
ENSMUSG00000049115	11607	Agtr1a	ENSMUST00000066412	960.484	0.0690544	0.102349	0.674698	0.499868	1
ENSMUSG00000041180	226098	Hectd2	ENSMUST00000047247	1628	-1.42026	0.195605	-7.26089	3.85e-13	1.77e-09
ENSMUSG00000026896	71586	Ifih1	ENSMUST00000176431	5.55799	-3.06125	1.57321	-1.94586	0.0516711	1
ENSMUSG00000047843	55950	Bri3	ENSMUST00000056578	924.61	0.1037	0.185576	0.558801	0.576297	1
ENSMUSG00000026107	109019	Nabp1	ENSMUST00000186003	19.3262	0.0368061	0.940692	0.0391267	0.968789	1
ENSMUSG00000030378	76971	Sult2a8	ENSMUST00000210396	21.8137	-0.964893	0.439769	-2.19409	0.0282289	0.948009
ENSMUSG00000043445	67078	Pgp	ENSMUST00000053024	257.597	0.528761	0.276295	1.91375	0.0556518	1
ENSMUSG00000020674	69675	Pxdn	ENSMUST00000118321	2.40379	-0.820483	2.03677	-0.402835	0.68707	1
ENSMUSG00000037355	71101	Uvssa	ENSMUST00000202816	14.5437	-0.262985	4.01627	-0.0654799	0.947792	1
ENSMUSG00000037816	109082	Fbxw17	ENSMUST00000046974	10.8637	0.853515	0.714918	1.19386	0.232531	1
ENSMUSG00000038208	320655	Pgap3	ENSMUST00000128897	1.63517	-3.00704	3.07376	-0.978294	0.327929	1
ENSMUSG00000094156	638251	Sult2a7	ENSMUST00000209744	29.4994	-1.55631	0.487456	-3.19272	0.0014094	0.176632
ENSMUSG00000038859	66898	Baiap2l1	ENSMUST00000055190	601.38	0.352507	0.145043	2.43037	0.0150836	0.70786
ENSMUSG00000025558	105445	Dock9	ENSMUST00000040700	30.1384	0.261065	1.57198	0.166074	0.868099	1
ENSMUSG00000033577	17920	Myo6	ENSMUST00000113266	116.286	-2.67734	0.967432	-2.76748	0.0056492	0.409081
ENSMUSG00000033577	17920	Myo6	ENSMUST00000076140	284.32	0.664913	0.273215	2.43366	0.014947	0.7058
ENSMUSG00000033577	17920	Myo6	ENSMUST00000139981	24.802	-0.194469	0.548014	-0.354861	0.722694	1
ENSMUSG00000041115	245666	Iqsec2	ENSMUST00000112605	8.6473	-7.35751	3.0196	-2.43658	0.0148267	0.701829
ENSMUSG00000041115	245666	Iqsec2	ENSMUST00000168786	10.535	0.836982	2.07844	0.402697	0.687171	1
ENSMUSG00000029313	17355	Aff1	ENSMUST00000031256	43.5127	-1.5293	4.08636	-0.374247	0.708221	1
ENSMUSG00000025370	12565	Cdh9	ENSMUST00000228307	2.91428	-0.972086	2.16096	-0.449839	0.652826	1
ENSMUSG00000026473	14645	Glul	ENSMUST00000086199	13503.7	0.161241	0.104958	1.53624	0.124479	1
ENSMUSG00000021709	59079	Erbin	ENSMUST00000188997	54.2511	0.987981	0.402956	2.45183	0.014213	0.683131
ENSMUSG00000024811	74493	Tnks2	ENSMUST00000166677	35.8152	0.419672	0.350504	1.19734	0.231175	1
ENSMUSG00000024811	74493	Tnks2	ENSMUST00000168654	3.09283	-4.14964	2.22286	-1.8668	0.0619294	1
ENSMUSG00000003528	13358	Slc25a1	ENSMUST00000003622	2440.57	-0.0779512	0.148935	-0.52339	0.600703	1
ENSMUSG00000072889	100978	Nfxl1	ENSMUST00000135318	11.2332	2.93089	4.11224	0.712723	0.476017	1
ENSMUSG00000003526	19125	Prodh	ENSMUST00000123969	67.4659	-1.44196	0.428354	-3.36628	0.000761903	0.117132
ENSMUSG00000024142	56716	Mlst8	ENSMUST00000179163	37.6308	-3.19914	1.62997	-1.96269	0.0496821	1
ENSMUSG00000024142	56716	Mlst8	ENSMUST00000234147	2.93604	2.78427	2.48238	1.12161	0.262026	1
ENSMUSG00000024142	56716	Mlst8	ENSMUST00000234892	1.84967	-3.78133	2.56973	-1.47149	0.141159	1
ENSMUSG00000037339	74504	Fam53a	ENSMUST00000150033	11.4681	1.43782	1.46845	0.979143	0.327509	1
ENSMUSG00000036606	140570	Plxnb2	ENSMUST00000143014	20.1269	-1.60279	0.624974	-2.56457	0.0103304	0.578486
ENSMUSG00000074802	237436	Gas2l3	ENSMUST00000105298	9.72584	0.595049	2.65359	0.224243	0.822568	1
ENSMUSG00000063077	16561	Kif1b	ENSMUST00000060537	1773.19	0.247408	0.149558	1.65427	0.0980733	1
ENSMUSG00000020225	68212	Tmbim4	ENSMUST00000134203	5.67001	0.954945	0.870293	1.09727	0.272524	1
ENSMUSG00000035258	320712	Abi3bp	ENSMUST00000048471	3.19041	-1.61675	2.01927	-0.800659	0.423329	1
ENSMUSG00000063884	69956	Ptcd3	ENSMUST00000206284	1.4577	1.69591	2.4401	0.695017	0.487045	1
ENSMUSG00000067219	70701	Nipal1	ENSMUST00000087212	42.3746	0.626171	0.590986	1.05954	0.289356	1
ENSMUSG00000103144	93709	Pcdhga1	ENSMUST00000194190	4.57622	-5.17657	1.74586	-2.96506	0.00302625	0.28588
ENSMUSG00000026471	15064	Mr1	ENSMUST00000027744	46.4132	-0.61508	0.383032	-1.60582	0.108314	1
ENSMUSG00000038365	66822	Fbxo25	ENSMUST00000043520	124.239	-0.0158598	0.217827	-0.0728089	0.941958	1
ENSMUSG00000103037	93699	Pcdhgb1	ENSMUST00000192931	5.2116	-1.00522	1.5531	-0.647235	0.51748	1
ENSMUSG00000103793	93714	Pcdhga6	ENSMUST00000195823	12.2332	0.434773	0.738304	0.588881	0.555941	1
ENSMUSG00000040565	107182	Btaf1	ENSMUST00000099494	462.455	0.299192	0.249288	1.20018	0.230068	1
ENSMUSG00000041891	70361	Lman1	ENSMUST00000048260	2432.93	-0.118507	0.133886	-0.885133	0.376085	1
ENSMUSG00000041891	70361	Lman1	ENSMUST00000120461	68.3258	-0.947767	2.74385	-0.345414	0.729783	1
ENSMUSG00000038777	20360	Sema6c	ENSMUST00000090821	6.44513	-4.09298	2.28154	-1.79396	0.0728197	1
ENSMUSG00000109865	50497	Hspa14	ENSMUST00000156008	1.44858	-2.01149	2.66237	-0.755527	0.449933	1
ENSMUSG00000033597	268932	Caskin1	ENSMUST00000234171	4.78817	0.0952897	1.18466	0.0804363	0.93589	1
ENSMUSG00000028608	74098	Czib	ENSMUST00000132417	99.7207	0.317822	0.233137	1.36324	0.172807	1
ENSMUSG00000026888	50915	Grb14	ENSMUST00000028252	1079.09	0.153722	0.108182	1.42095	0.155331	1
ENSMUSG00000026888	50915	Grb14	ENSMUST00000137085	6.0567	-1.65014	1.0806	-1.52706	0.126745	1
ENSMUSG00000019295	68366	Tmem129	ENSMUST00000140931	113.086	-0.385368	0.243446	-1.58297	0.113428	1
ENSMUSG00000021710	75805	Nln	ENSMUST00000224945	6.02986	0.716462	2.5629	0.279551	0.779822	1
ENSMUSG00000020849	22627	Ywhae	ENSMUST00000131398	8.52107	-0.459309	1.12826	-0.407095	0.683938	1
ENSMUSG00000079022	69700	Col22a1	ENSMUST00000229585	3.03281	-0.51187	1.29426	-0.395493	0.692479	1
ENSMUSG00000047638	20186	Nr1h4	ENSMUST00000058126	1109.92	0.0760657	0.184535	0.412202	0.680192	1
ENSMUSG00000047638	20186	Nr1h4	ENSMUST00000105296	360.369	0.604127	0.334357	1.80683	0.0707884	1
ENSMUSG00000044676	234725	Zfp612	ENSMUST00000212754	90.5844	0.176791	0.292705	0.603991	0.54585	1
ENSMUSG00000024913	16973	Lrp5	ENSMUST00000177330	29.9184	1.01936	0.461059	2.2109	0.0270427	0.931167
ENSMUSG00000049685	13108	Cyp2g1	ENSMUST00000040944	10.8126	-3.14129	0.889658	-3.53089	0.000414157	0.0745448
ENSMUSG00000034801	20663	Sos2	ENSMUST00000183277	53.4519	0.197276	0.467641	0.421853	0.673132	1
ENSMUSG00000025332	20591	Kdm5c	ENSMUST00000112584	240.028	0.0399542	0.391128	0.102151	0.918637	1
ENSMUSG00000045875	11549	Adra1a	ENSMUST00000159068	5.0332	0.484447	1.36241	0.355581	0.722154	1
ENSMUSG00000028607	12896	Cpt2	ENSMUST00000106719	1.66403	-3.7695	2.54827	-1.47924	0.139077	1
ENSMUSG00000035372	72056	1810055G02Rik	ENSMUST00000237955	137.639	0.616788	0.272948	2.25973	0.0238382	0.883158
ENSMUSG00000005547	13087	Cyp2a5	ENSMUST00000005685	8504.89	0.348608	0.237324	1.46891	0.141857	1
ENSMUSG00000005547	13087	Cyp2a5	ENSMUST00000168869	107.093	-1.14613	0.556731	-2.05867	0.0395258	1
ENSMUSG00000104063	93704	Pcdhgb7	ENSMUST00000194928	7.69399	-0.624398	0.812887	-0.768124	0.442414	1
ENSMUSG00000033854	72258	Kcnk10	ENSMUST00000221240	10.544	0.394698	0.725868	0.54376	0.586606	1
ENSMUSG00000019935	216227	Slc17a8	ENSMUST00000020102	367.387	-0.219625	0.336062	-0.653523	0.513419	1
ENSMUSG00000098330	NA	Gtpbp4-ps1	ENSMUST00000184732	72.0808	0.212453	0.575179	0.369369	0.711853	1
ENSMUSG00000038766	213054	Gabpb2	ENSMUST00000107209	39.7563	-0.700241	2.63353	-0.265894	0.79032	1
ENSMUSG00000030522	233315	Mtmr10	ENSMUST00000206680	2.64304	2.55588	2.70513	0.944829	0.344746	1
ENSMUSG00000021957	21881	Tkt	ENSMUST00000225857	860.076	0.450934	0.126237	3.57213	0.000354093	0.0674146
ENSMUSG00000030275	75320	Etnk1	ENSMUST00000032413	1085.61	0.214443	0.137249	1.56244	0.118184	1
ENSMUSG00000030275	75320	Etnk1	ENSMUST00000203341	28.9973	-0.180117	0.589377	-0.305605	0.759905	1
ENSMUSG00000034032	68925	Rpap1	ENSMUST00000136419	7.26684	-0.645147	2.67221	-0.241428	0.809223	1
ENSMUSG00000053192	56772	Mllt11	ENSMUST00000198948	5.23718	1.24604	2.46409	0.50568	0.613081	1
ENSMUSG00000022270	66270	Retreg1	ENSMUST00000022881	78.5382	-0.366495	0.33761	-1.08556	0.277675	1
ENSMUSG00000022270	66270	Retreg1	ENSMUST00000227275	680.284	0.455652	0.262178	1.73795	0.08222	1
ENSMUSG00000022270	66270	Retreg1	ENSMUST00000226438	1256.82	-0.130611	0.233142	-0.56022	0.57533	1
ENSMUSG00000022270	66270	Retreg1	ENSMUST00000228306	4.22198	0	3.97346	0	1	1
ENSMUSG00000015653	74051	Steap2	ENSMUST00000115426	55.5254	0.196475	0.398152	0.493467	0.621683	1
ENSMUSG00000015653	74051	Steap2	ENSMUST00000115425	7.75589	-1.65399	2.1438	-0.77152	0.440399	1
ENSMUSG00000069539	213326	Scyl2	ENSMUST00000092227	27.9864	0.594093	2.60036	0.228466	0.819284	1
ENSMUSG00000038102	320714	Trappc11	ENSMUST00000125065	35.3998	-1.81814	0.651079	-2.79251	0.00523011	0.393725
ENSMUSG00000034786	106512	Gpsm3	ENSMUST00000038244	35.4691	-0.192388	0.388352	-0.495396	0.620321	1
ENSMUSG00000091867	233005	Cyp2a22	ENSMUST00000206957	11.531	0.569647	0.852808	0.667966	0.504155	1
ENSMUSG00000091867	233005	Cyp2a22	ENSMUST00000170227	25.2067	0.495094	0.83875	0.590276	0.555005	1
ENSMUSG00000022052	71978	Ppp2r2a	ENSMUST00000223630	8.57353	0.412899	0.681375	0.605979	0.544529	1
ENSMUSG00000022757	21787	Tfg	ENSMUST00000121554	6.71985	0.191954	3.31465	0.0579107	0.95382	1
ENSMUSG00000015652	70358	Steap1	ENSMUST00000015796	2.86051	0.0459704	1.08721	0.0422827	0.966273	1
ENSMUSG00000038975	19352	Rabggtb	ENSMUST00000197438	79.2147	0.426689	0.266327	1.60213	0.109127	1
ENSMUSG00000038975	19352	Rabggtb	ENSMUST00000198350	47.8514	0.223314	0.715951	0.311912	0.755107	1
ENSMUSG00000019948	67019	Actr6	ENSMUST00000220059	1.5752	-3.10732	2.35666	-1.31853	0.187327	1
ENSMUSG00000021711	66975	Trappc13	ENSMUST00000022224	141.902	0.104547	0.23971	0.436137	0.662737	1
ENSMUSG00000022751	52633	Nit2	ENSMUST00000023432	1748.52	-0.135468	0.0979866	-1.38251	0.166814	1
ENSMUSG00000022751	52633	Nit2	ENSMUST00000231733	1127.5	-0.107494	0.157108	-0.684206	0.493845	1
ENSMUSG00000019841	19714	Rev3l	ENSMUST00000019986	44.8664	1.05297	0.487836	2.15846	0.0308919	0.986962
ENSMUSG00000041703	65100	Zic5	ENSMUST00000039118	1.39082	-1.87546	2.38446	-0.786534	0.431555	1
ENSMUSG00000060407	13085	Cyp2a12	ENSMUST00000207016	366.418	-0.7668	0.18522	-4.13994	3.47e-05	0.0121554
ENSMUSG00000060407	13085	Cyp2a12	ENSMUST00000075552	8543.76	-0.487022	0.0972049	-5.01026	5.44e-07	0.000371482
ENSMUSG00000033458	330554	Fan1	ENSMUST00000206730	11.2636	-1.35577	0.654556	-2.07128	0.038333	1
ENSMUSG00000034456	243537	Uroc1	ENSMUST00000046128	4002.95	-0.23819	0.102826	-2.31643	0.0205349	0.823616
ENSMUSG00000030521	67973	Mphosph10	ENSMUST00000205516	8.15994	0.201051	0.685647	0.293228	0.769348	1
ENSMUSG00000041650	110821	Pcca	ENSMUST00000038374	1516.58	-0.579739	0.0762735	-7.6008	2.94e-14	1.72e-10
ENSMUSG00000041650	110821	Pcca	ENSMUST00000135578	2.58404	0.171033	2.83411	0.060348	0.951879	1
ENSMUSG00000033767	229473	Tmem131l	ENSMUST00000192095	29.8215	0.727574	1.56608	0.464582	0.642231	1
ENSMUSG00000033767	229473	Tmem131l	ENSMUST00000194432	24.8106	-0.171663	0.670767	-0.25592	0.798012	1
ENSMUSG00000024987	13082	Cyp26a1	ENSMUST00000025946	61.1337	-1.76667	0.521885	-3.38517	0.000711343	0.111916
ENSMUSG00000033429	73724	Mcee	ENSMUST00000037205	494.39	-0.262862	0.210848	-1.24669	0.212511	1
ENSMUSG00000033429	73724	Mcee	ENSMUST00000206194	74.3393	0.197138	0.278225	0.708558	0.478599	1
ENSMUSG00000032946	19395	Rasgrp2	ENSMUST00000035716	4.33955	1.21981	3.64436	0.334712	0.737842	1
ENSMUSG00000032946	19395	Rasgrp2	ENSMUST00000167240	22.3093	-1.89901	1.12918	-1.68177	0.0926144	1
ENSMUSG00000028358	72701	Zfp618	ENSMUST00000107415	11.369	-0.188975	0.771342	-0.244996	0.80646	1
ENSMUSG00000019188	14950	H13	ENSMUST00000109825	17.8077	1.04421	0.542687	1.92414	0.0543366	1
ENSMUSG00000021009	24000	Ptpn21	ENSMUST00000170188	122.629	0.560639	0.37258	1.50475	0.132389	1
ENSMUSG00000041625	223267	Ggact	ENSMUST00000162164	105.943	-0.453816	0.197953	-2.29255	0.021874	0.847411
ENSMUSG00000041625	223267	Ggact	ENSMUST00000227890	9.19899	-1.21784	0.714027	-1.70559	0.0880847	1
ENSMUSG00000024526	12683	Cidea	ENSMUST00000025404	14.3178	3.32657	1.42319	2.3374	0.0194182	0.802525
ENSMUSG00000017221	22123	Psmd3	ENSMUST00000152102	49.9548	0.505827	0.315974	1.60085	0.109411	1
ENSMUSG00000071335	100041085	Mfsd4b3-ps	ENSMUST00000095749	277.157	-0.234481	0.20185	-1.16166	0.245374	1
ENSMUSG00000001473	67951	Tubb6	ENSMUST00000001513	149.222	0.0344765	0.204513	0.168579	0.866128	1
ENSMUSG00000019951	75089	Uhrf1bp1l	ENSMUST00000218776	108.278	1.03016	0.305965	3.36692	0.000760131	0.117132
ENSMUSG00000003161	109552	Sri	ENSMUST00000144265	3.76447	0.980595	2.12962	0.460455	0.645189	1
ENSMUSG00000028600	242608	Podn	ENSMUST00000044248	9.58508	-3.47382	2.32667	-1.49304	0.135427	1
ENSMUSG00000031386	15161	Hcfc1	ENSMUST00000033761	239.013	0.186318	0.372441	0.500262	0.61689	1
ENSMUSG00000025795	192678	Rassf3	ENSMUST00000026902	1414.86	-0.108126	0.142366	-0.759496	0.447556	1
ENSMUSG00000036529	77980	Sbf1	ENSMUST00000123791	134.47	0.962012	0.409387	2.34988	0.0187793	0.792583
ENSMUSG00000024530	225655	Prelid3a	ENSMUST00000025411	3.67625	0.604116	1.13687	0.531384	0.595153	1
ENSMUSG00000066456	94353	Hmgn3	ENSMUST00000162246	6.4606	-2.23447	1.09283	-2.04466	0.0408886	1
ENSMUSG00000021585	12380	Cast	ENSMUST00000065629	258.742	0.377406	0.2916	1.29426	0.195576	1
ENSMUSG00000021585	12380	Cast	ENSMUST00000223309	15.2819	-1.21509	1.34567	-0.902962	0.366546	1
ENSMUSG00000024533	68166	Spire1	ENSMUST00000045105	8.84696	-3.47371	1.92026	-1.80898	0.0704547	1
ENSMUSG00000007659	12048	Bcl2l1	ENSMUST00000109820	178.728	0.161404	0.279187	0.578121	0.563182	1
ENSMUSG00000052752	224619	Traf7	ENSMUST00000177154	6.73803	1.79443	1.49826	1.19767	0.231044	1
ENSMUSG00000042810	77827	Krba1	ENSMUST00000114571	3.97565	-4.05939	1.98982	-2.04007	0.041343	1
ENSMUSG00000042810	77827	Krba1	ENSMUST00000203371	42.269	0.868981	0.473125	1.83669	0.0662563	1
ENSMUSG00000066512	16622	Klk1b5	ENSMUST00000074359	6.89737	-1.04276	2.53841	-0.410792	0.681225	1
ENSMUSG00000034667	73192	Xpot	ENSMUST00000219334	6.74192	-4.57037	2.81403	-1.62414	0.104346	1
ENSMUSG00000063903	16612	Klk1	ENSMUST00000075162	222.536	-2.61757	1.62644	-1.60939	0.10753	1
ENSMUSG00000024456	13367	Diaph1	ENSMUST00000115634	282.019	0.636538	0.318008	2.00164	0.0453231	1
ENSMUSG00000024456	13367	Diaph1	ENSMUST00000025337	335.706	-0.230984	0.249339	-0.926387	0.354245	1
ENSMUSG00000038510	67239	Rpf2	ENSMUST00000181995	2.39608	5.40655	3.17656	1.70201	0.0887531	1
ENSMUSG00000031750	76527	Il34	ENSMUST00000154803	4.13711	-3.42871	1.53636	-2.2317	0.0256347	0.912025
ENSMUSG00000030720	12752	Cln3	ENSMUST00000124177	6.14228	-2.127	1.25522	-1.69452	0.0901662	1
ENSMUSG00000048794	243538	Cfap100	ENSMUST00000153843	3.03834	-3.92762	1.606	-2.4456	0.0144612	0.690883
ENSMUSG00000048794	243538	Cfap100	ENSMUST00000134224	1.52401	0.0931372	1.60501	0.0580291	0.953725	1
ENSMUSG00000038712	75007	Mindy1	ENSMUST00000149568	2.1623	1.28644	1.88626	0.682003	0.495237	1
ENSMUSG00000024537	107047	Psmg2	ENSMUST00000236522	10.0809	-0.67758	0.847393	-0.799605	0.42394	1
ENSMUSG00000030087	66277	Klf15	ENSMUST00000032174	508.381	-0.535573	0.205646	-2.60434	0.00920502	0.540608
ENSMUSG00000075232	11702	Amd1	ENSMUST00000213620	5.36135	-1.825	1.58885	-1.14863	0.25071	1
ENSMUSG00000072774	626391	Zfp951	ENSMUST00000186219	53.8054	-0.361594	0.317678	-1.13824	0.255021	1
ENSMUSG00000033768	18190	Nrxn2	ENSMUST00000113462	4.76077	-0.305479	3.23504	-0.0944285	0.924769	1
ENSMUSG00000021948	18753	Prkcd	ENSMUST00000135714	5.05752	0.10647	0.924841	0.115123	0.908348	1
ENSMUSG00000021948	18753	Prkcd	ENSMUST00000145806	3.60982	-1.10091	1.52016	-0.724204	0.468941	1
ENSMUSG00000029298	236573	Gbp9	ENSMUST00000031238	83.3058	0.160861	0.342627	0.469493	0.638718	1
ENSMUSG00000024539	19255	Ptpn2	ENSMUST00000025420	196.797	-0.274868	0.172938	-1.58941	0.111969	1
ENSMUSG00000086316	70123	Nbdy	ENSMUST00000185492	2.23977	-4.64736	2.2361	-2.07834	0.0376784	1
ENSMUSG00000047583	209584	Tyw3	ENSMUST00000122976	1.16399	2.88548	2.19429	1.31499	0.188512	1
ENSMUSG00000079362	NA	Gm43302	ENSMUST00000050011	13.9167	-6.18051	2.26641	-2.72701	0.00639113	0.439867
ENSMUSG00000079614	72124	Seh1l	ENSMUST00000025421	601.539	0.205121	0.0946431	2.16731	0.0302113	0.974759
ENSMUSG00000029217	21682	Tec	ENSMUST00000113594	25.2247	0.162211	2.79115	0.0581163	0.953656	1
ENSMUSG00000003752	233011	Itpkc	ENSMUST00000206441	9.96521	0.189515	0.716482	0.264508	0.791389	1
ENSMUSG00000022614	105847	Lmf2	ENSMUST00000230112	10.5529	-1.43817	2.69787	-0.533075	0.593981	1
ENSMUSG00000025743	20970	Sdc3	ENSMUST00000070478	809.666	0.170285	0.123873	1.37468	0.169232	1
ENSMUSG00000015709	11864	Arnt2	ENSMUST00000085077	8.10896	5.92516	3.14164	1.88601	0.0592937	1
ENSMUSG00000022263	223435	Trio	ENSMUST00000227999	59.2435	-0.704486	0.37661	-1.8706	0.0614009	1
ENSMUSG00000022263	223435	Trio	ENSMUST00000090247	109.691	0.320872	0.375264	0.855056	0.39252	1
ENSMUSG00000022263	223435	Trio	ENSMUST00000226644	17.9763	-2.36028	1.17738	-2.00469	0.0449964	1
ENSMUSG00000063428	70503	Ddo	ENSMUST00000019977	322.908	-0.0389341	0.165535	-0.235202	0.814052	1
ENSMUSG00000048612	226101	Myof	ENSMUST00000041475	14.2931	-6.75843	2.36665	-2.8557	0.00429425	0.352383
ENSMUSG00000045555	327747	Mettl24	ENSMUST00000058747	1.48196	-4.24655	2.10442	-2.01792	0.0435999	1
ENSMUSG00000020459	76784	Mtif2	ENSMUST00000136351	9.63862	-0.396095	0.629134	-0.629588	0.528964	1
ENSMUSG00000038451	14794	Spsb2	ENSMUST00000130160	4.99143	2.42025	1.51997	1.59231	0.111316	1
ENSMUSG00000038451	14794	Spsb2	ENSMUST00000112473	22.6464	-0.602585	0.58874	-1.02352	0.306064	1
ENSMUSG00000045672	373864	Col27a1	ENSMUST00000036300	255.901	-1.50759	0.197803	-7.62168	2.5e-14	1.56e-10
ENSMUSG00000045672	373864	Col27a1	ENSMUST00000183913	67.2574	-1.55384	0.390972	-3.9743	7.06e-05	0.0214394
ENSMUSG00000045672	373864	Col27a1	ENSMUST00000151992	11.5141	-0.218201	1.2935	-0.168691	0.86604	1
ENSMUSG00000031521	11593	Aga	ENSMUST00000033920	430.53	0.133075	0.133209	0.998997	0.317796	1
ENSMUSG00000031521	11593	Aga	ENSMUST00000209811	14.9905	-0.629791	0.617441	-1.02	0.307728	1
ENSMUSG00000017210	23989	Med24	ENSMUST00000138750	3.99312	-0.872819	2.75866	-0.316393	0.751704	1
ENSMUSG00000008690	52683	Ncaph2	ENSMUST00000036987	62.9333	1.09376	0.442987	2.46906	0.013547	0.668002
ENSMUSG00000008690	52683	Ncaph2	ENSMUST00000123889	1.98996	-3.91369	1.81968	-2.15076	0.0314948	0.992825
ENSMUSG00000019826	268294	Zbtb24	ENSMUST00000080771	159.524	0.291034	0.187184	1.55481	0.119992	1
ENSMUSG00000009535	67897	Rnmt	ENSMUST00000009679	200.598	0.0317333	0.211497	0.150041	0.880732	1
ENSMUSG00000097789	100039239	Gm2115	ENSMUST00000180387	12.8966	0.96383	0.692684	1.39144	0.164091	1
ENSMUSG00000030717	56312	Nupr1	ENSMUST00000032961	117.981	0.262691	0.814291	0.322601	0.746997	1
ENSMUSG00000034254	55979	Agpat1	ENSMUST00000174595	15.9881	-4.91526	2.28807	-2.14821	0.0316971	0.996311
ENSMUSG00000027469	72119	Tpx2	ENSMUST00000109816	4.71659	0.993165	1.6713	0.594246	0.552347	1
ENSMUSG00000000197	338370	Nalcn	ENSMUST00000000201	7.52312	1.27063	0.97863	1.29838	0.194157	1
ENSMUSG00000032285	58233	Dnaja4	ENSMUST00000120452	5.39476	-6.19669	2.16499	-2.86223	0.00420672	0.349134
ENSMUSG00000032285	58233	Dnaja4	ENSMUST00000154690	5.87374	1.92651	1.06162	1.81469	0.0695721	1
ENSMUSG00000030630	14085	Fah	ENSMUST00000032865	8313.73	-0.23234	0.0876017	-2.65223	0.00799624	0.498205
ENSMUSG00000032263	12040	Bckdhb	ENSMUST00000190637	1133.18	-0.324313	0.18256	-1.77648	0.0756543	1
ENSMUSG00000039196	18405	Orm1	ENSMUST00000030044	4725.68	-1.75985	0.255222	-6.89538	5.37e-12	1.81e-08
ENSMUSG00000052395	328370	Rft1	ENSMUST00000228686	20.1588	-2.57777	1.01728	-2.53398	0.0112776	0.608212
ENSMUSG00000021012	75553	Zc3h14	ENSMUST00000220660	2.37059	-1.70638	1.6157	-1.05612	0.290913	1
ENSMUSG00000060924	94109	Csmd1	ENSMUST00000082104	2.02677	1.02538	2.31389	0.443142	0.657663	1
ENSMUSG00000049760	224904	Micos13	ENSMUST00000052832	1399.11	-0.204626	0.214226	-0.955188	0.339483	1
ENSMUSG00000057863	54217	Rpl36	ENSMUST00000080492	1910.96	-0.0588371	0.235162	-0.250199	0.802434	1
ENSMUSG00000047394	70113	Odf3b	ENSMUST00000228005	3.60658	-0.879225	1.29242	-0.680295	0.496317	1
ENSMUSG00000047394	70113	Odf3b	ENSMUST00000227854	47.0913	-0.622703	0.390819	-1.59333	0.111087	1
ENSMUSG00000028359	18407	Orm3	ENSMUST00000006687	27.0794	-2.97987	0.751569	-3.96487	7.34e-05	0.0220754
ENSMUSG00000058756	21833	Thra	ENSMUST00000124130	1.89448	1.13842	1.59338	0.714472	0.474936	1
ENSMUSG00000041168	74142	Lonp1	ENSMUST00000233732	64.7779	-0.0971713	0.255785	-0.379895	0.704023	1
ENSMUSG00000024990	19662	Rbp4	ENSMUST00000112335	40730.6	0.0539158	0.155197	0.347402	0.728289	1
ENSMUSG00000024990	19662	Rbp4	ENSMUST00000236283	131.846	0.199925	0.292078	0.684493	0.493664	1
ENSMUSG00000028601	52430	Echdc2	ENSMUST00000133049	136.581	-0.375256	0.318342	-1.17878	0.238485	1
ENSMUSG00000000305	12561	Cdh4	ENSMUST00000000314	21.8691	0.817601	0.473732	1.72587	0.0843702	1
ENSMUSG00000024440	53601	Pcdh12	ENSMUST00000194012	8.35778	0.348197	1.62555	0.214203	0.830389	1
ENSMUSG00000060450	56736	Rnf14	ENSMUST00000072376	637.709	0.177112	0.183446	0.965476	0.334306	1
ENSMUSG00000060450	56736	Rnf14	ENSMUST00000237211	3.91363	2.76181	2.69733	1.02391	0.30588	1
ENSMUSG00000030711	20887	Sult1a1	ENSMUST00000106373	4227.87	0.151603	0.203795	0.743899	0.456937	1
ENSMUSG00000030711	20887	Sult1a1	ENSMUST00000106372	467.366	-0.289525	0.321734	-0.899891	0.368178	1
ENSMUSG00000030711	20887	Sult1a1	ENSMUST00000155419	120.982	0.767359	0.2577	2.97773	0.00290396	0.279765
ENSMUSG00000028199	12972	Cryz	ENSMUST00000135723	8.43155	-1.62337	0.769688	-2.10913	0.0349337	1
ENSMUSG00000023505	14793	Cdca3	ENSMUST00000024270	15.5808	-0.552874	0.601502	-0.919156	0.358014	1
ENSMUSG00000023505	14793	Cdca3	ENSMUST00000134637	1.68396	0	2.86298	0	1	1
ENSMUSG00000000223	13497	Drp2	ENSMUST00000000228	3.56611	1.12797	1.22038	0.92428	0.35534	1
ENSMUSG00000022617	12651	Chkb	ENSMUST00000165623	66.2018	-0.241601	0.344942	-0.700411	0.483671	1
ENSMUSG00000095463	67464	Entpd4	ENSMUST00000064831	165.339	0.0878128	0.192485	0.456206	0.648242	1
ENSMUSG00000047721	66162	Bola2	ENSMUST00000106369	6.83665	0.571901	0.874817	0.653737	0.513281	1
ENSMUSG00000047721	66162	Bola2	ENSMUST00000206275	3.86636	1.02545	1.22337	0.838217	0.401909	1
ENSMUSG00000041560	68077	Nop53	ENSMUST00000200455	197.044	-0.19897	0.199435	-0.997669	0.31844	1
ENSMUSG00000021716	67288	Srek1ip1	ENSMUST00000022230	181.177	-0.406877	0.260443	-1.56225	0.118229	1
ENSMUSG00000022607	14083	Ptk2	ENSMUST00000228628	4.57665	-5.02282	2.4418	-2.05701	0.0396852	1
ENSMUSG00000098773	118567354	Gm27179	ENSMUST00000184652	1.49873	4.1712	2.18308	1.91069	0.0560441	1
ENSMUSG00000034602	67074	Mon2	ENSMUST00000170935	90.5313	1.0023	0.505855	1.98139	0.0475477	1
ENSMUSG00000102805	99889	Gm37240	ENSMUST00000154148	19.5103	-1.01355	0.674663	-1.5023	0.133019	1
ENSMUSG00000052102	26384	Gnpda1	ENSMUST00000063814	352.596	0.208524	0.148956	1.3999	0.161543	1
ENSMUSG00000056498	320782	Tmem154	ENSMUST00000134890	5.58805	-2.27872	1.27845	-1.78241	0.0746822	1
ENSMUSG00000034205	94352	Loxl2	ENSMUST00000100420	4.36057	3.0975	2.30596	1.34326	0.179188	1
ENSMUSG00000043190	218341	Rfesd	ENSMUST00000167271	35.0854	-0.619859	0.528927	-1.17192	0.24123	1
ENSMUSG00000023191	14789	P3h3	ENSMUST00000135127	3.34255	-5.12436	1.97704	-2.59193	0.00954391	0.552889
ENSMUSG00000024425	65113	Ndfip1	ENSMUST00000025293	245.64	-0.0948163	0.229861	-0.412494	0.679977	1
ENSMUSG00000024425	65113	Ndfip1	ENSMUST00000235458	7.47295	1.34902	1.4632	0.921966	0.356546	1
ENSMUSG00000015474	54397	Ppt2	ENSMUST00000167097	114.545	-0.304104	0.207098	-1.4684	0.141994	1
ENSMUSG00000006527	54650	Sfmbt1	ENSMUST00000112184	10.0474	0.433818	2.82833	0.153383	0.878096	1
ENSMUSG00000034312	232227	Iqsec1	ENSMUST00000154198	3.7789	2.09175	1.97152	1.06099	0.288696	1
ENSMUSG00000034312	232227	Iqsec1	ENSMUST00000133492	5.82791	1.00321	0.971968	1.03214	0.302007	1
ENSMUSG00000024427	24066	Spry4	ENSMUST00000025295	138.451	-1.39335	0.249388	-5.58706	2.31e-08	2.69e-05
ENSMUSG00000051166	319670	Eml5	ENSMUST00000223282	32.176	-0.142353	0.518966	-0.274301	0.783854	1
ENSMUSG00000051166	319670	Eml5	ENSMUST00000222593	16.7807	0.440392	0.542884	0.811209	0.417246	1
ENSMUSG00000029290	54367	Zfp326	ENSMUST00000136558	43.0074	-0.547427	0.420518	-1.30179	0.192987	1
ENSMUSG00000030263	16970	Lrmp	ENSMUST00000132948	6.77899	0.929772	2.28643	0.406647	0.684267	1
ENSMUSG00000038780	75788	Smurf1	ENSMUST00000100461	27.8788	-0.118794	0.588082	-0.202003	0.839914	1
ENSMUSG00000036916	208968	Zfp280c	ENSMUST00000088898	15.8174	2.62905	2.24416	1.17151	0.241395	1
ENSMUSG00000036916	208968	Zfp280c	ENSMUST00000114940	12.0091	-6.73097	1.77929	-3.78294	0.000154985	0.0369765
ENSMUSG00000033671	74081	Cep350	ENSMUST00000138762	409.001	0.251197	0.1524	1.64828	0.0992953	1
ENSMUSG00000045411	668661	2410002F23Rik	ENSMUST00000055858	36.6166	0.753805	0.511683	1.47319	0.140701	1
ENSMUSG00000045411	668661	2410002F23Rik	ENSMUST00000137702	3.9803	1.05369	2.18952	0.481241	0.630346	1
ENSMUSG00000045411	668661	2410002F23Rik	ENSMUST00000187524	2.21479	-3.78141	2.48356	-1.52258	0.127864	1
ENSMUSG00000045411	668661	2410002F23Rik	ENSMUST00000188476	1.94005	-3.05941	3.09625	-0.988102	0.323103	1
ENSMUSG00000026489	67426	Coq8a	ENSMUST00000161632	14.8312	1.83466	2.36742	0.77496	0.438363	1
ENSMUSG00000022742	12892	Cpox	ENSMUST00000231276	31.6444	0.130251	0.401124	0.324716	0.745396	1
ENSMUSG00000022742	12892	Cpox	ENSMUST00000231492	14.1549	0.859639	0.677742	1.26839	0.20466	1
ENSMUSG00000024431	14815	Nr3c1	ENSMUST00000097592	10.9591	-0.39902	0.646477	-0.617222	0.537088	1
ENSMUSG00000022744	224250	Cldnd1	ENSMUST00000162191	11.1485	-1.99097	0.833631	-2.38831	0.0169262	0.750828
ENSMUSG00000039936	18707	Pik3cd	ENSMUST00000122059	22.1187	-1.09725	0.959115	-1.14403	0.252613	1
ENSMUSG00000020770	217331	Unk	ENSMUST00000106452	24.6838	1.03165	1.57775	0.653873	0.513194	1
ENSMUSG00000021592	77041	Arsk	ENSMUST00000120573	115.847	0.110733	0.203274	0.54475	0.585926	1
ENSMUSG00000033658	234733	Ddx19b	ENSMUST00000040241	360.7	-0.0736061	0.137023	-0.537179	0.591144	1
ENSMUSG00000006526	69179	Stimate	ENSMUST00000006701	144.129	-0.523898	0.194107	-2.69902	0.00695442	0.458782
ENSMUSG00000025003	13098	Cyp2c39	ENSMUST00000025968	20.3837	-0.137635	0.578709	-0.237832	0.812011	1
ENSMUSG00000039069	52856	Mtg2	ENSMUST00000147264	15.8625	-1.18444	0.795848	-1.48827	0.136679	1
ENSMUSG00000048007	30058	Timm8a1	ENSMUST00000054213	506.003	0.166507	0.206609	0.805906	0.420297	1
ENSMUSG00000033712	219158	Ccar2	ENSMUST00000227589	16.4037	-0.527365	0.612647	-0.860798	0.389349	1
ENSMUSG00000007670	16549	Khsrp	ENSMUST00000007814	427.297	0.209199	0.115207	1.81586	0.0693924	1
ENSMUSG00000067225	404195	Cyp2c54	ENSMUST00000048959	5068.69	-0.122322	0.152898	-0.800029	0.423694	1
ENSMUSG00000041476	66106	Smpx	ENSMUST00000112521	7.95826	-2.48391	1.0786	-2.30289	0.0212848	0.838768
ENSMUSG00000038286	68021	Bphl	ENSMUST00000040656	2259.79	-0.255423	0.109438	-2.33396	0.0195979	0.806233
ENSMUSG00000038286	68021	Bphl	ENSMUST00000223251	1.55141	-1.10155	3.08136	-0.357487	0.720727	1
ENSMUSG00000054827	107141	Cyp2c50	ENSMUST00000068094	909.241	-0.365471	0.221875	-1.64719	0.099518	1
ENSMUSG00000054827	107141	Cyp2c50	ENSMUST00000080171	9634.44	-0.470707	0.110318	-4.26681	1.98e-05	0.00767236
ENSMUSG00000049606	52397	Zfp644	ENSMUST00000137285	1.84302	-2.40369	2.24223	-1.07201	0.283717	1
ENSMUSG00000049606	52397	Zfp644	ENSMUST00000142391	3.77468	-2.7834	2.05087	-1.35718	0.174723	1
ENSMUSG00000058672	22151	Tubb2a	ENSMUST00000056427	1516.17	0.998937	0.297712	3.35537	0.000792576	0.120786
ENSMUSG00000060613	226105	Cyp2c70	ENSMUST00000171604	120.444	-0.693938	0.395344	-1.75528	0.0792121	1
ENSMUSG00000039168	223453	Dap	ENSMUST00000044524	2329.24	0.0627392	0.0903363	0.694507	0.487364	1
ENSMUSG00000030122	69202	Ptms	ENSMUST00000203422	4.16951	-5.50467	2.9518	-1.86485	0.0622026	1
ENSMUSG00000055044	54132	Pdlim1	ENSMUST00000068439	253.288	-0.330989	0.197086	-1.67942	0.0930711	1
ENSMUSG00000107476	58894	Zfp862-ps	ENSMUST00000204484	20.1209	-0.374059	0.478586	-0.781591	0.434455	1
ENSMUSG00000079435	19982	Rpl36a	ENSMUST00000113211	1723.84	0.111538	0.136346	0.818053	0.413327	1
ENSMUSG00000024498	56070	Tcerg1	ENSMUST00000025375	189.725	0.53514	0.178982	2.98991	0.00279061	0.271769
ENSMUSG00000015697	84505	Setdb1	ENSMUST00000107170	266.756	-0.610526	0.190603	-3.20313	0.00135941	0.172591
ENSMUSG00000031105	20523	Slc25a14	ENSMUST00000153047	11.547	-0.829	0.622555	-1.33161	0.182989	1
ENSMUSG00000054252	14184	Fgfr3	ENSMUST00000067150	19.3488	-7.44088	2.26766	-3.2813	0.00103329	0.144853
ENSMUSG00000054252	14184	Fgfr3	ENSMUST00000164207	64.0697	-0.171415	1.06574	-0.160841	0.872218	1
ENSMUSG00000054252	14184	Fgfr3	ENSMUST00000134610	62.4839	-0.76716	0.292515	-2.62264	0.00872526	0.525655
ENSMUSG00000042590	76582	Ipo11	ENSMUST00000186033	7.05576	1.37935	2.55272	0.540346	0.588958	1
ENSMUSG00000020458	68585	Rtn4	ENSMUST00000078830	22.6972	-2.3801	1.00194	-2.37549	0.0175256	0.765769
ENSMUSG00000020458	68585	Rtn4	ENSMUST00000060992	1232.81	-0.223504	0.170012	-1.31464	0.188631	1
ENSMUSG00000006024	108124	Napa	ENSMUST00000139507	2.4212	-2.66861	2.17772	-1.22541	0.220419	1
ENSMUSG00000022723	224273	Crybg3	ENSMUST00000172910	119.454	0.248886	0.258321	0.963477	0.335308	1
ENSMUSG00000031107	209003	Rbmx2	ENSMUST00000033433	20.0996	0.712697	0.459366	1.55148	0.120787	1
ENSMUSG00000040732	13876	Erg	ENSMUST00000233881	10.748	0	2.31659	0	1	1
ENSMUSG00000038267	73102	Slc22a23	ENSMUST00000040336	251.584	0.553271	0.23207	2.38407	0.0171221	0.755057
ENSMUSG00000063065	26417	Mapk3	ENSMUST00000205657	4.46442	-0.698685	2.71286	-0.257546	0.796757	1
ENSMUSG00000073418	12268	C4b	ENSMUST00000173669	144.744	-0.592969	0.326911	-1.81386	0.0697	1
ENSMUSG00000006021	70394	Kptn	ENSMUST00000149388	3.97353	-1.55655	1.43045	-1.08815	0.276527	1
ENSMUSG00000035878	235386	Hykk	ENSMUST00000039742	1205.2	-0.0809567	0.138503	-0.584512	0.558876	1
ENSMUSG00000009281	71660	Rarres2	ENSMUST00000009425	3018.89	-0.479021	0.158224	-3.02749	0.00246596	0.253183
ENSMUSG00000009281	71660	Rarres2	ENSMUST00000204267	4350.7	-0.337317	0.13882	-2.42988	0.0151036	0.708042
ENSMUSG00000030703	68616	Gdpd3	ENSMUST00000205468	1.89102	1.49258	1.80666	0.826155	0.408716	1
ENSMUSG00000110649	NA	Gm40466	ENSMUST00000212174	4.73342	-1.02982	0.919487	-1.11999	0.262717	1
ENSMUSG00000031613	15446	Hpgd	ENSMUST00000034026	1667.48	0.101909	0.184085	0.553594	0.579857	1
ENSMUSG00000037032	11785	Apbb1	ENSMUST00000187057	5.15561	0.586648	1.66112	0.353163	0.723966	1
ENSMUSG00000022621	68708	Rabl2	ENSMUST00000023294	33.7946	-0.376274	0.342841	-1.09752	0.272416	1
ENSMUSG00000004317	12728	Clcn5	ENSMUST00000115746	1.99921	0.951173	2.75787	0.344895	0.730174	1
ENSMUSG00000022235	69574	Cmbl	ENSMUST00000070918	2784.87	-0.0362793	0.172451	-0.210374	0.833376	1
ENSMUSG00000022235	69574	Cmbl	ENSMUST00000161088	149.739	-0.20465	0.257614	-0.794405	0.42696	1
ENSMUSG00000027472	68559	Pdrg1	ENSMUST00000028972	384.32	-0.108685	0.177819	-0.611212	0.541059	1
ENSMUSG00000028976	56485	Slc2a5	ENSMUST00000136610	33.5586	-1.67999	0.538903	-3.11742	0.00182439	0.209162
ENSMUSG00000028976	56485	Slc2a5	ENSMUST00000132426	2.34354	-0.709572	2.36916	-0.299503	0.764556	1
ENSMUSG00000033460	78248	Armcx1	ENSMUST00000113199	12.7174	-0.622531	1.52895	-0.407162	0.683889	1
ENSMUSG00000033460	78248	Armcx1	ENSMUST00000137173	3.10078	1.04031	1.27162	0.818096	0.413303	1
ENSMUSG00000006522	16426	Itih3	ENSMUST00000227995	5.10282	-4.28016	2.90857	-1.47157	0.141137	1
ENSMUSG00000042631	228787	Xkr7	ENSMUST00000037235	2.64085	-1.85804	1.75829	-1.05673	0.290635	1
ENSMUSG00000022234	12465	Cct5	ENSMUST00000161266	21.2427	-0.614644	0.723476	-0.849571	0.395564	1
ENSMUSG00000022234	12465	Cct5	ENSMUST00000159121	40.1421	0.245943	0.44693	0.550293	0.582119	1
ENSMUSG00000020102	20503	Slc16a7	ENSMUST00000211781	424.938	0.564925	0.215182	2.62534	0.00865635	0.522247
ENSMUSG00000020102	20503	Slc16a7	ENSMUST00000105257	483.67	0.487786	0.184748	2.64028	0.00828373	0.510301
ENSMUSG00000039137	73750	Whrn	ENSMUST00000063672	4.8596	0.711159	1.15959	0.613283	0.539689	1
ENSMUSG00000053870	75540	Fpgt	ENSMUST00000192959	2.68338	-2.08408	1.39965	-1.489	0.136487	1
ENSMUSG00000053870	75540	Fpgt	ENSMUST00000195505	2.56843	-2.7451	1.52032	-1.80561	0.0709798	1
ENSMUSG00000097891	100042074	Gm3650	ENSMUST00000180600	5.11734	-2.44293	2.72792	-0.895529	0.370504	1
ENSMUSG00000024503	20730	Spink1	ENSMUST00000025381	59.1421	-1.66948	1.27115	-1.31337	0.189059	1
ENSMUSG00000075225	75973	Ccdc162	ENSMUST00000095227	6.60364	-5.79443	2.35212	-2.46349	0.013759	0.671947
ENSMUSG00000041992	217944	Rapgef5	ENSMUST00000222185	144.291	0.302417	0.235344	1.285	0.198792	1
ENSMUSG00000052560	66871	Cpne8	ENSMUST00000088649	14.3028	-0.314858	1.32331	-0.237932	0.811934	1
ENSMUSG00000052560	66871	Cpne8	ENSMUST00000064391	35.0075	0.437374	0.897557	0.487294	0.62605	1
ENSMUSG00000051444	241950	Bbs12	ENSMUST00000057975	5.23811	-2.71159	1.6318	-1.66172	0.0965698	1
ENSMUSG00000022895	23872	Ets2	ENSMUST00000233578	14.7306	1.53099	1.30371	1.17434	0.24026	1
ENSMUSG00000028085	229487	Gatb	ENSMUST00000127348	229.003	-0.48456	0.200057	-2.42211	0.0154308	0.714572
ENSMUSG00000028085	229487	Gatb	ENSMUST00000134273	4.44986	-4.296	2.33148	-1.8426	0.0653868	1
ENSMUSG00000033943	29808	Mga	ENSMUST00000046717	229.602	0.0373074	0.277053	0.134658	0.892882	1
ENSMUSG00000031392	16179	Irak1	ENSMUST00000114354	330.968	-1.02447	0.269482	-3.80162	0.000143752	0.0350273
ENSMUSG00000031392	16179	Irak1	ENSMUST00000068286	3.88601	0	3.21659	0	1	1
ENSMUSG00000031392	16179	Irak1	ENSMUST00000033769	98.4543	0.347462	0.393288	0.88348	0.376977	1
ENSMUSG00000019961	21917	Tmpo	ENSMUST00000105293	9.36236	0.326499	1.48868	0.219321	0.8264	1
ENSMUSG00000019961	21917	Tmpo	ENSMUST00000216501	8.06008	0.145979	1.92001	0.0760302	0.939395	1
ENSMUSG00000029472	59008	Anapc5	ENSMUST00000197554	72.9842	-0.120084	0.277453	-0.432806	0.665156	1
ENSMUSG00000028182	74435	Lrriq3	ENSMUST00000194376	12.0423	-0.611545	0.671168	-0.911166	0.362208	1
ENSMUSG00000005262	22230	Ufd1	ENSMUST00000163695	3.77826	0.922766	1.43738	0.64198	0.520886	1
ENSMUSG00000039065	68073	Atpsckmt	ENSMUST00000042702	168.437	-0.084274	0.170623	-0.493918	0.621364	1
ENSMUSG00000010054	80385	Tusc2	ENSMUST00000010198	571.93	0.335108	0.159052	2.10691	0.0351255	1
ENSMUSG00000022231	20356	Sema5a	ENSMUST00000226876	2.91135	-2.83445	2.2703	-1.24849	0.211851	1
ENSMUSG00000022098	12153	Bmp1	ENSMUST00000226906	309.681	0.0742226	0.149042	0.497999	0.618485	1
ENSMUSG00000001175	12313	Calm1	ENSMUST00000001204	6.19293	-5.06929	1.71641	-2.95343	0.00314262	0.28999
ENSMUSG00000024472	70640	Dcp2	ENSMUST00000025350	244.455	0.0767133	0.198856	0.385773	0.699665	1
ENSMUSG00000050174	229228	Nudt6	ENSMUST00000099130	29.7758	-0.463288	0.621241	-0.745745	0.455821	1
ENSMUSG00000050174	229228	Nudt6	ENSMUST00000138949	2.18427	0.741774	2.27251	0.326412	0.744113	1
ENSMUSG00000010051	15586	Hyal1	ENSMUST00000112387	309.171	-0.450274	0.186458	-2.41488	0.0157404	0.722073
ENSMUSG00000053297	NA	AI854703	ENSMUST00000154570	2.83234	0.705755	1.31565	0.536432	0.59166	1
ENSMUSG00000040482	112403	Dxo	ENSMUST00000180043	95.7746	-0.411408	0.334951	-1.22826	0.219348	1
ENSMUSG00000032307	109161	Ube2q2	ENSMUST00000121677	11.9341	0.169791	0.635312	0.267257	0.789271	1
ENSMUSG00000039007	54381	Cpq	ENSMUST00000042167	921.939	-0.312879	0.121453	-2.57613	0.00999134	0.56643
ENSMUSG00000001909	212528	Trmt1	ENSMUST00000001974	6.48321	-2.40233	2.0591	-1.16669	0.243336	1
ENSMUSG00000078429	52468	Ctdsp2	ENSMUST00000105255	194.314	-0.666462	0.297764	-2.23822	0.0252068	0.904538
ENSMUSG00000097148	NA	Gm3839	ENSMUST00000181173	104.398	-1.47899	0.344463	-4.2936	1.76e-05	0.00702195
ENSMUSG00000021068	18080	Nin	ENSMUST00000095666	5.96125	-6.32943	2.83033	-2.23629	0.0253327	0.9056
ENSMUSG00000027722	57815	Spata5	ENSMUST00000029277	41.8829	0.0463516	0.526202	0.088087	0.929808	1
ENSMUSG00000034245	232232	Hdac11	ENSMUST00000041736	879.404	-0.205946	0.115577	-1.78189	0.0747673	1
ENSMUSG00000051877	244114	Vmn2r72	ENSMUST00000063425	2.77367	-3.36281	1.90122	-1.76876	0.0769335	1
ENSMUSG00000033111	218734	3830406C13Rik	ENSMUST00000225383	3.24903	-0.331974	1.9358	-0.171492	0.863837	1
ENSMUSG00000033111	218734	3830406C13Rik	ENSMUST00000225294	37.5115	-1.84183	0.796075	-2.31363	0.0206879	0.825966
ENSMUSG00000019813	103268	Cep57l1	ENSMUST00000190022	4.61631	-3.98043	2.63356	-1.51143	0.13068	1
ENSMUSG00000030265	16653	Kras	ENSMUST00000032399	488.551	0.312354	0.13524	2.30962	0.020909	0.830247
ENSMUSG00000030895	15458	Hpx	ENSMUST00000033185	37845.7	0.175006	0.101885	1.71768	0.0858553	1
ENSMUSG00000058174	381438	Gm5148	ENSMUST00000099128	5.83473	-1.29912	1.23809	-1.04929	0.294046	1
ENSMUSG00000039050	228983	Osbpl2	ENSMUST00000040668	412.209	-0.164368	0.104372	-1.57482	0.115297	1
ENSMUSG00000039050	228983	Osbpl2	ENSMUST00000142376	58.1218	0.522499	0.901769	0.579416	0.562309	1
ENSMUSG00000076934	NA	Iglv1	ENSMUST00000103746	10.9286	0.176679	1.3742	0.128569	0.897699	1
ENSMUSG00000049396	276919	Gemin4	ENSMUST00000102500	127.122	0.27155	0.193698	1.40193	0.160937	1
ENSMUSG00000063524	13806	Eno1	ENSMUST00000130632	29.2767	0.0861983	0.455805	0.189112	0.850005	1
ENSMUSG00000063524	13806	Eno1	ENSMUST00000136310	6.40251	1.36053	1.03642	1.31273	0.189275	1
ENSMUSG00000021918	23955	Nek4	ENSMUST00000226551	114.513	-0.195434	0.371303	-0.526347	0.598647	1
ENSMUSG00000021918	23955	Nek4	ENSMUST00000228328	60.6501	0.358071	0.44208	0.809969	0.417958	1
ENSMUSG00000056666	67442	Retsat	ENSMUST00000070597	4103.59	0.595203	0.197281	3.01703	0.00255261	0.259369
ENSMUSG00000056666	67442	Retsat	ENSMUST00000176364	1145.51	0.919616	0.31403	2.92843	0.00340677	0.306595
ENSMUSG00000056666	67442	Retsat	ENSMUST00000129071	12.5508	1.46965	0.68382	2.14918	0.0316204	0.994616
ENSMUSG00000028568	70533	Btf3l4	ENSMUST00000102739	3.81627	3.12076	2.01476	1.54895	0.121394	1
ENSMUSG00000057561	13664	Eif1a	ENSMUST00000168382	313.484	0.800099	0.275998	2.89893	0.00374437	0.326563
ENSMUSG00000008200	55935	Fnbp4	ENSMUST00000135592	2.97925	-3.16678	1.52731	-2.07343	0.0381325	1
ENSMUSG00000008200	55935	Fnbp4	ENSMUST00000123955	6.50813	0.516504	0.778091	0.663809	0.506812	1
ENSMUSG00000021218	14569	Gdi2	ENSMUST00000221875	323.669	-0.509315	0.311045	-1.63743	0.10154	1
ENSMUSG00000002496	22084	Tsc2	ENSMUST00000226284	4.45874	0	4.39891	0	1	1
ENSMUSG00000034973	320615	Dop1a	ENSMUST00000188675	13.4413	-0.317008	1.02681	-0.30873	0.757527	1
ENSMUSG00000034973	320615	Dop1a	ENSMUST00000185919	5.93079	-4.6692	3.63128	-1.28583	0.198503	1
ENSMUSG00000034973	320615	Dop1a	ENSMUST00000186715	11.1633	0.510454	0.621244	0.821665	0.411268	1
ENSMUSG00000034973	320615	Dop1a	ENSMUST00000187427	20.2197	-1.56688	0.662913	-2.36362	0.0180972	0.776777
ENSMUSG00000030699	21389	Tbx6	ENSMUST00000094037	7.2757	-1.63053	1.09826	-1.48464	0.137638	1
ENSMUSG00000056429	22134	Tgoln1	ENSMUST00000070524	4178.76	0.853511	0.132462	6.44345	1.17e-10	2.84e-07
ENSMUSG00000042705	69456	Commd10	ENSMUST00000234280	2.84313	0.416929	2.18107	0.191158	0.848402	1
ENSMUSG00000040521	66399	Tsfm	ENSMUST00000120547	12.4714	0.212165	0.62974	0.336908	0.736186	1
ENSMUSG00000040488	108075	Ltbp4	ENSMUST00000121175	485.515	0.254724	0.199165	1.27896	0.200911	1
ENSMUSG00000030259	71323	Rassf8	ENSMUST00000111704	453.81	0.0418887	0.211448	0.198104	0.842964	1
ENSMUSG00000038332	140742	Sesn1	ENSMUST00000041438	176.21	-0.454127	0.28008	-1.62142	0.104927	1
ENSMUSG00000028967	74155	Errfi1	ENSMUST00000073600	796.039	0.287492	0.301281	0.954232	0.339966	1
ENSMUSG00000028967	74155	Errfi1	ENSMUST00000128640	156.863	0.213995	0.333729	0.641223	0.521378	1
ENSMUSG00000044748	13214	Defb1	ENSMUST00000051017	33.5437	0.534828	0.392189	1.3637	0.172663	1
ENSMUSG00000019647	20358	Sema6a	ENSMUST00000076043	10.0001	3.78678	1.80328	2.09994	0.0357343	1
ENSMUSG00000030256	79362	Bhlhe41	ENSMUST00000032386	104.714	-1.8113	0.461412	-3.92556	8.65e-05	0.0247357
ENSMUSG00000028964	57320	Park7	ENSMUST00000030805	2627.17	-0.258268	0.146664	-1.76095	0.0782473	1
ENSMUSG00000064080	14115	Fbln2	ENSMUST00000137029	12.9166	-1.62543	0.961171	-1.69109	0.0908198	1
ENSMUSG00000028082	27059	Sh3d19	ENSMUST00000183202	104.914	-0.273258	0.275709	-0.99111	0.321632	1
ENSMUSG00000048186	209645	Bend7	ENSMUST00000115022	4.02873	-0.241511	2.10205	-0.114893	0.90853	1
ENSMUSG00000048186	209645	Bend7	ENSMUST00000138322	82.4607	-0.297442	0.225487	-1.31911	0.187133	1
ENSMUSG00000019373	26572	Cops3	ENSMUST00000130027	16.3018	-1.05196	0.574906	-1.8298	0.0672801	1
ENSMUSG00000021693	16563	Kif2a	ENSMUST00000022204	86.488	-0.22044	0.26867	-0.820487	0.411938	1
ENSMUSG00000021693	16563	Kif2a	ENSMUST00000159772	12.3347	0.421691	1.45209	0.290403	0.771508	1
ENSMUSG00000021843	16709	Ktn1	ENSMUST00000187839	45.1842	0.381323	0.423748	0.89988	0.368184	1
ENSMUSG00000032309	71999	Fbxo22	ENSMUST00000146201	74.41	-0.248557	0.509811	-0.487547	0.625871	1
ENSMUSG00000024970	68229	Spindoc	ENSMUST00000236817	3.20465	-0.797699	1.71136	-0.466119	0.64113	1
ENSMUSG00000032615	103850	Nt5m	ENSMUST00000137695	27.1642	-0.615404	0.61399	-1.0023	0.316197	1
ENSMUSG00000041845	11854	Rhod	ENSMUST00000048197	393.846	0.568239	0.157837	3.60017	0.000318009	0.0618182
ENSMUSG00000033530	104718	Ttc7b	ENSMUST00000223444	3.40107	-0.321606	1.29287	-0.248754	0.803551	1
ENSMUSG00000044864	99696	Ankrd50	ENSMUST00000120875	45.3432	-0.125424	0.305233	-0.410913	0.681137	1
ENSMUSG00000063522	67038	Ly6m	ENSMUST00000190826	3.27657	1.28004	1.7332	0.73854	0.460186	1
ENSMUSG00000055799	21415	Tcf7l1	ENSMUST00000114053	13.2778	0.595439	0.633938	0.93927	0.347592	1
ENSMUSG00000055799	21415	Tcf7l1	ENSMUST00000141743	6.73694	0.348786	0.682342	0.51116	0.609239	1
ENSMUSG00000022587	17069	Ly6e	ENSMUST00000191436	2106.23	0.273009	0.172073	1.58659	0.112607	1
ENSMUSG00000048756	56484	Foxo3	ENSMUST00000105502	480.801	-0.634461	0.23898	-2.65487	0.00793385	0.495022
ENSMUSG00000038722	231889	Bud31	ENSMUST00000160840	6.58036	1.32708	0.874385	1.51773	0.129083	1
ENSMUSG00000006728	12567	Cdk4	ENSMUST00000140254	104.881	0.226042	0.315201	0.717138	0.473289	1
ENSMUSG00000028180	53861	Zranb2	ENSMUST00000198915	3.67975	-0.778685	1.63888	-0.475132	0.634693	1
ENSMUSG00000024505	68857	Dtwd2	ENSMUST00000163590	22.7838	-0.452777	0.670671	-0.67511	0.499606	1
ENSMUSG00000056131	109785	Pgm3	ENSMUST00000070064	224.683	-0.502057	0.26367	-1.90411	0.0568956	1
ENSMUSG00000056131	109785	Pgm3	ENSMUST00000072585	20.3277	0.382327	1.39004	0.275047	0.78328	1
ENSMUSG00000029152	68095	Ociad1	ENSMUST00000031038	1727.51	-0.127264	0.105384	-1.20762	0.227193	1
ENSMUSG00000030095	74122	Tmem43	ENSMUST00000144246	1.42059	-0.13446	2.24584	-0.0598708	0.952259	1
ENSMUSG00000057228	23923	Aadat	ENSMUST00000079472	1694.78	-0.494364	0.108932	-4.53829	5.67e-06	0.0028187
ENSMUSG00000038346	269800	Zfp384	ENSMUST00000054553	12.4111	2.53343	2.65717	0.953432	0.340371	1
ENSMUSG00000038346	269800	Zfp384	ENSMUST00000112428	70.686	0.300046	0.636028	0.47175	0.637105	1
ENSMUSG00000038346	269800	Zfp384	ENSMUST00000152752	3.44541	-5.32345	2.33172	-2.28306	0.0224269	0.858563
ENSMUSG00000033781	142688	Asb13	ENSMUST00000042288	752.477	0.384962	0.0937451	4.10647	4.02e-05	0.0135689
ENSMUSG00000042138	235184	Msantd2	ENSMUST00000211060	29.6292	-0.827949	0.572749	-1.44557	0.148298	1
ENSMUSG00000003814	12317	Calr	ENSMUST00000003912	11677.8	-0.367676	0.125688	-2.92531	0.00344108	0.309047
ENSMUSG00000003814	12317	Calr	ENSMUST00000125998	9.31025	0.425205	0.782271	0.543552	0.58675	1
ENSMUSG00000030697	56420	Ppp4c	ENSMUST00000205879	9.01412	-0.83775	1.27122	-0.659012	0.509888	1
ENSMUSG00000074794	105171	Arrdc3	ENSMUST00000099356	1997.17	-1.00743	0.631325	-1.59574	0.110546	1
ENSMUSG00000032314	110842	Etfa	ENSMUST00000139342	2.01004	-4.1724	2.44416	-1.70709	0.0878048	1
ENSMUSG00000032418	17436	Me1	ENSMUST00000034989	3996.95	0.217554	0.201046	1.08211	0.279205	1
ENSMUSG00000032418	17436	Me1	ENSMUST00000189968	418.79	0.0832099	0.315956	0.263359	0.792274	1
ENSMUSG00000036989	55992	Trim3	ENSMUST00000147044	8.77552	0.524822	2.09589	0.250405	0.802274	1
ENSMUSG00000026833	56177	Olfm1	ENSMUST00000152415	5.50965	-4.96144	2.47508	-2.00456	0.0450099	1
ENSMUSG00000024528	67222	Srfbp1	ENSMUST00000025406	106.298	0.107287	0.210215	0.510368	0.609794	1
ENSMUSG00000024529	16948	Lox	ENSMUST00000025409	5.02688	0.735282	2.68202	0.274152	0.783968	1
ENSMUSG00000033491	244954	Prss35	ENSMUST00000179574	6.49404	2.57191	1.99985	1.28605	0.198425	1
ENSMUSG00000034341	22378	Wbp2	ENSMUST00000106444	19.8012	0.934491	0.572984	1.63092	0.102907	1
ENSMUSG00000038990	252966	Cables2	ENSMUST00000141067	2.49348	0.914905	2.52159	0.362828	0.716733	1
ENSMUSG00000040462	216440	Os9	ENSMUST00000080975	1512.85	-0.179185	0.101559	-1.76434	0.0776743	1
ENSMUSG00000040462	216440	Os9	ENSMUST00000164259	2115.29	-0.100073	0.110333	-0.90701	0.364402	1
ENSMUSG00000024892	18563	Pcx	ENSMUST00000238089	8.32848	-2.77229	0.934239	-2.96744	0.00300296	0.285183
ENSMUSG00000089832	192192	Shkbp1	ENSMUST00000148933	3.21021	-4.61118	1.97739	-2.33196	0.019703	0.807265
ENSMUSG00000029810	65963	Tmem176b	ENSMUST00000205159	10.2149	-2.12297	1.33336	-1.5922	0.111339	1
ENSMUSG00000029810	65963	Tmem176b	ENSMUST00000205147	34.3022	0.0522698	0.402031	0.130014	0.896555	1
ENSMUSG00000029810	65963	Tmem176b	ENSMUST00000203501	10.8721	-1.94324	0.846653	-2.2952	0.0217215	0.845793
ENSMUSG00000029287	21814	Tgfbr3	ENSMUST00000031224	119.531	-0.146376	0.193812	-0.755247	0.450101	1
ENSMUSG00000001942	22619	Siae	ENSMUST00000215474	420.224	-0.29155	0.198464	-1.46903	0.141823	1
ENSMUSG00000021694	71991	Ercc8	ENSMUST00000137425	1.85281	0.918965	1.39182	0.660259	0.509087	1
ENSMUSG00000021694	71991	Ercc8	ENSMUST00000054835	41.4855	0.167677	0.525492	0.319086	0.749662	1
ENSMUSG00000021694	71991	Ercc8	ENSMUST00000152634	5.12071	-5.12045	1.89078	-2.70812	0.00676664	0.452883
ENSMUSG00000034192	67678	Lsm3	ENSMUST00000040607	43.2855	-0.632488	0.464196	-1.36254	0.173026	1
ENSMUSG00000034192	67678	Lsm3	ENSMUST00000126253	3.81862	1.50591	1.72482	0.873083	0.382618	1
ENSMUSG00000034192	67678	Lsm3	ENSMUST00000206947	37.2159	-0.942382	0.409375	-2.302	0.0213351	0.838768
ENSMUSG00000038612	17210	Mcl1	ENSMUST00000037947	1980.24	-0.0935328	0.120496	-0.776231	0.437612	1
ENSMUSG00000041215	208146	Yeats2	ENSMUST00000232338	5.90697	2.69068	3.22396	0.834589	0.403949	1
ENSMUSG00000041215	208146	Yeats2	ENSMUST00000231997	2.14671	-2.64094	1.50267	-1.7575	0.0788324	1
ENSMUSG00000062115	19377	Rai1	ENSMUST00000090806	32.4567	0.272035	0.429722	0.633047	0.526703	1
ENSMUSG00000062115	19377	Rai1	ENSMUST00000156902	11.0707	0.41862	0.631248	0.663162	0.507227	1
ENSMUSG00000021185	217830	Dglucy	ENSMUST00000110073	55.5268	-0.325185	1.03367	-0.314592	0.753072	1
ENSMUSG00000021185	217830	Dglucy	ENSMUST00000110070	3.41668	-4.86266	3.0967	-1.57027	0.116352	1
ENSMUSG00000021185	217830	Dglucy	ENSMUST00000167322	17.0585	-4.3959	2.55905	-1.71779	0.0858358	1
ENSMUSG00000030330	28019	Ing4	ENSMUST00000128277	11.047	-0.135453	0.637979	-0.212315	0.831861	1
ENSMUSG00000026466	208263	Tor1aip1	ENSMUST00000136397	10.6966	1.64629	1.20549	1.36566	0.172045	1
ENSMUSG00000051675	69807	Trim32	ENSMUST00000155978	2.16721	-0.0492436	2.32484	-0.0211815	0.983101	1
ENSMUSG00000025757	18415	Hspa4l	ENSMUST00000204702	113.312	-0.34193	0.271695	-1.25851	0.208209	1
ENSMUSG00000025757	18415	Hspa4l	ENSMUST00000108086	56.2513	-0.393957	0.379145	-1.03907	0.298774	1
ENSMUSG00000041429	18207	Nthl1	ENSMUST00000047611	55.9996	-0.701353	0.255818	-2.7416	0.00611399	0.426838
ENSMUSG00000024889	19671	Rce1	ENSMUST00000225476	25.2721	-2.01417	0.830028	-2.42662	0.01524	0.710093
ENSMUSG00000023367	66058	Tmem176a	ENSMUST00000203639	9.22179	-5.31387	2.41294	-2.20224	0.0276486	0.940718
ENSMUSG00000021417	23986	Eci2	ENSMUST00000170538	186.137	0.0176752	0.24767	0.0713661	0.943106	1
ENSMUSG00000006777	94179	Krt23	ENSMUST00000006969	122.47	-0.227188	0.362791	-0.626223	0.531169	1
ENSMUSG00000031479	70160	Vps36	ENSMUST00000033866	488.919	-0.104167	0.11151	-0.934153	0.350225	1
ENSMUSG00000029279	114642	Brdt	ENSMUST00000031215	21.8578	-1.07958	0.584212	-1.84792	0.064614	1
ENSMUSG00000003809	270076	Gcdh	ENSMUST00000109745	1490.31	-0.4782	0.137242	-3.48436	0.000493313	0.0854778
ENSMUSG00000057969	20347	Sema3b	ENSMUST00000195472	1.75086	-1.04743	2.77007	-0.378123	0.705339	1
ENSMUSG00000010609	19165	Psen2	ENSMUST00000111104	26.7834	0.87699	0.438852	1.99837	0.0456762	1
ENSMUSG00000028108	13601	Ecm1	ENSMUST00000144958	8.99646	-2.13043	1.21033	-1.7602	0.0783732	1
ENSMUSG00000028108	13601	Ecm1	ENSMUST00000153026	9.52652	-0.709164	0.747498	-0.948717	0.342764	1
ENSMUSG00000020315	20742	Sptbn1	ENSMUST00000006629	144.484	-0.18925	0.540865	-0.349903	0.726412	1
ENSMUSG00000033545	170737	Znrf1	ENSMUST00000172856	280.184	0.205369	0.183333	1.1202	0.262628	1
ENSMUSG00000033545	170737	Znrf1	ENSMUST00000171182	3.07275	-4.36196	3.03972	-1.43499	0.15129	1
ENSMUSG00000058600	19946	Rpl30	ENSMUST00000079735	1779.85	0.0109078	0.192103	0.0567813	0.954719	1
ENSMUSG00000038240	71365	Pdss2	ENSMUST00000160823	25.3009	-0.701711	0.477515	-1.46951	0.141696	1
ENSMUSG00000022323	15473	Rida	ENSMUST00000022946	10960.9	-0.0276864	0.143624	-0.19277	0.847139	1
ENSMUSG00000051674	100737	Dcun1d4	ENSMUST00000087181	7.77978	-6.24883	2.28375	-2.73622	0.00621499	0.432164
ENSMUSG00000051674	100737	Dcun1d4	ENSMUST00000063882	676.197	0.370998	0.16352	2.26882	0.0232792	0.874565
ENSMUSG00000003812	13423	Dnase2a	ENSMUST00000134569	2.22895	-2.86301	2.17449	-1.31663	0.187961	1
ENSMUSG00000003812	100503676	Dnase2a	ENSMUST00000134569	2.22895	-2.86301	2.17449	-1.31663	0.187961	1
ENSMUSG00000026669	70024	Mcm10	ENSMUST00000102985	177.918	-0.476094	0.356836	-1.33421	0.182135	1
ENSMUSG00000096370	102902673	Gm21992	ENSMUST00000178353	8.62926	0.791417	0.86342	0.916607	0.359349	1
ENSMUSG00000040888	11692	Gfer	ENSMUST00000234197	29.9749	-3.62251	1.76109	-2.05697	0.0396895	1
ENSMUSG00000036298	239606	Slc2a13	ENSMUST00000109283	9.04119	0.436866	0.683907	0.63878	0.522966	1
ENSMUSG00000050565	240832	Tor1aip2	ENSMUST00000111757	167.592	0.681384	0.357924	1.90371	0.0569481	1
ENSMUSG00000050565	240832	Tor1aip2	ENSMUST00000060404	855.566	0.262795	0.119255	2.20365	0.0275491	0.94045
ENSMUSG00000019320	71893	Noxo1	ENSMUST00000019464	8.71618	0.205849	0.837876	0.24568	0.80593	1
ENSMUSG00000031957	66473	Ctrb1	ENSMUST00000034435	6108.99	-3.27793	1.71546	-1.91082	0.0560279	1
ENSMUSG00000021213	27384	Akr1c13	ENSMUST00000128892	247.669	-0.0934309	0.192881	-0.484395	0.628105	1
ENSMUSG00000030881	76932	Arfip2	ENSMUST00000210911	3.73564	-1.96836	1.79578	-1.0961	0.273034	1
ENSMUSG00000007812	72611	Zfp655	ENSMUST00000200039	85.8048	-0.516527	0.295569	-1.74757	0.0805389	1
ENSMUSG00000007812	72611	Zfp655	ENSMUST00000199322	158.482	-1.74277	0.416172	-4.18762	2.82e-05	0.0101806
ENSMUSG00000028955	22319	Vamp3	ENSMUST00000155446	3.33114	-2.13363	1.70745	-1.2496	0.211446	1
ENSMUSG00000028906	269587	Epb41	ENSMUST00000141291	21.9615	-2.88026	1.82192	-1.58089	0.113903	1
ENSMUSG00000029816	93695	Gpnmb	ENSMUST00000203757	5.91761	1.75551	1.43817	1.22066	0.222214	1
ENSMUSG00000029816	93695	Gpnmb	ENSMUST00000204260	13.6906	1.12908	1.27728	0.883974	0.37671	1
ENSMUSG00000049401	72075	Ogfr	ENSMUST00000147070	91.8615	0.584733	0.373532	1.56541	0.117486	1
ENSMUSG00000047728	223631	Ly6g2	ENSMUST00000185307	594.779	-0.22215	0.176355	-1.25968	0.207786	1
ENSMUSG00000047728	223631	Ly6g2	ENSMUST00000229521	534.173	-0.375901	0.165887	-2.266	0.0234514	0.880065
ENSMUSG00000047728	223631	Ly6g2	ENSMUST00000055719	1088.25	-0.120687	0.169997	-0.709938	0.477742	1
ENSMUSG00000026672	71648	Optn	ENSMUST00000125203	172.849	0.12491	0.176718	0.706836	0.479668	1
ENSMUSG00000038695	66124	Josd2	ENSMUST00000206210	272.831	-0.00506507	0.190276	-0.0266195	0.978763	1
ENSMUSG00000038695	66124	Josd2	ENSMUST00000206887	7.36087	0.03593	0.894082	0.0401864	0.967944	1
ENSMUSG00000038695	66124	Josd2	ENSMUST00000149341	24.0992	-1.26646	0.654566	-1.93481	0.0530137	1
ENSMUSG00000005886	17978	Ncoa2	ENSMUST00000081713	61.6219	-2.2779	1.93013	-1.18018	0.237927	1
ENSMUSG00000053168	105892	9030619P08Rik	ENSMUST00000096397	40.2219	0.903026	0.478541	1.88704	0.0591547	1
ENSMUSG00000053168	105892	9030619P08Rik	ENSMUST00000227495	14.7417	-0.274008	1.05922	-0.258688	0.795876	1
ENSMUSG00000019864	170728	Rtn4ip1	ENSMUST00000105492	44.7012	-2.54144	1.33582	-1.90253	0.0571023	1
ENSMUSG00000053303	236149	Slc22a26	ENSMUST00000120522	2.94803	2.29958	1.39023	1.6541	0.0981066	1
ENSMUSG00000057406	107823	Nsd2	ENSMUST00000114397	21.6889	0.168766	0.495089	0.34088	0.733194	1
ENSMUSG00000019866	11630	Crybg1	ENSMUST00000200401	24.7151	-2.13617	0.718223	-2.97425	0.00293709	0.281356
ENSMUSG00000031950	93739	Gabarapl2	ENSMUST00000133628	11.9901	-5.99105	2.06064	-2.90738	0.00364476	0.320753
ENSMUSG00000063590	434674	Slc22a28	ENSMUST00000065651	535.95	-0.644863	0.225525	-2.85938	0.00424468	0.3513
ENSMUSG00000021418	208366	Rpp40	ENSMUST00000174230	47.935	0.592023	0.517497	1.14401	0.252619	1
ENSMUSG00000021210	83702	Akr1c6	ENSMUST00000021630	21503.2	-0.349119	0.0797974	-4.37507	1.21e-05	0.00520547
ENSMUSG00000021210	83702	Akr1c6	ENSMUST00000156277	214.356	-0.619711	0.197596	-3.13626	0.00171117	0.200383
ENSMUSG00000048285	319710	Frmd6	ENSMUST00000220515	2.97856	-1.51171	2.11042	-0.71631	0.4738	1
ENSMUSG00000008140	69683	Emc10	ENSMUST00000118515	245.544	0.410396	0.167899	2.4443	0.0145133	0.691072
ENSMUSG00000098923	226351	Tmem185b	ENSMUST00000183952	178.334	-0.00585576	0.206744	-0.0283238	0.977404	1
ENSMUSG00000052562	319800	Slc22a30	ENSMUST00000064507	176.156	-0.723704	0.309854	-2.33563	0.0195106	0.80432
ENSMUSG00000004319	12725	Clcn3	ENSMUST00000110302	8.41129	1.66068	3.15834	0.525808	0.599022	1
ENSMUSG00000054757	116852	Akr1c20	ENSMUST00000080361	1438.51	-0.152849	0.141547	-1.07985	0.280209	1
ENSMUSG00000030098	243547	Grip2	ENSMUST00000162293	1099.75	0.159926	0.210541	0.759596	0.447496	1
ENSMUSG00000010095	17254	Slc3a2	ENSMUST00000170157	67.1917	-0.785095	0.416947	-1.88296	0.0597054	1
ENSMUSG00000010095	17254	Slc3a2	ENSMUST00000010239	598.5	0.436065	0.192646	2.26355	0.0236015	0.880788
ENSMUSG00000021076	56444	Actr10	ENSMUST00000220452	2.70916	-4.23565	3.1134	-1.36046	0.173684	1
ENSMUSG00000038151	12142	Prdm1	ENSMUST00000039174	9.26282	-0.909889	0.839928	-1.08329	0.278678	1
ENSMUSG00000072969	494468	Armcx5	ENSMUST00000128847	11.8556	-0.42719	0.708847	-0.602655	0.546739	1
ENSMUSG00000043384	67298	Gprasp1	ENSMUST00000113147	5.76183	0	3.09503	0	1	1
ENSMUSG00000043384	67298	Gprasp1	ENSMUST00000113145	40.3673	-0.894751	0.622838	-1.43657	0.15084	1
ENSMUSG00000003233	13544	Dvl3	ENSMUST00000003318	80.7494	0.450786	0.319729	1.4099	0.158568	1
ENSMUSG00000045996	17749	Polr2k	ENSMUST00000057177	96.0017	-0.164584	0.266493	-0.617591	0.536845	1
ENSMUSG00000072964	70237	Bhlhb9	ENSMUST00000180025	35.2066	0.299215	0.784781	0.381272	0.703001	1
ENSMUSG00000090231	14962	Cfb	ENSMUST00000128767	1307.86	0.426926	0.823159	0.518643	0.604009	1
ENSMUSG00000030882	77505	Dnhd1	ENSMUST00000128388	3.22838	-2.47289	1.55607	-1.58919	0.112018	1
ENSMUSG00000041375	243846	Ccdc9	ENSMUST00000041010	85.5274	0.588532	0.448103	1.31338	0.189053	1
ENSMUSG00000041375	243846	Ccdc9	ENSMUST00000129447	33.963	-0.728445	0.46041	-1.58216	0.113612	1
ENSMUSG00000029475	30841	Kdm2b	ENSMUST00000118027	8.98	-0.896328	1.22259	-0.733136	0.463476	1
ENSMUSG00000022280	30945	Rnf19a	ENSMUST00000022890	575.283	0.228677	0.117474	1.94662	0.0515799	1
ENSMUSG00000040250	71177	Ints13	ENSMUST00000203545	4.43779	-5.13094	2.97816	-1.72286	0.0849145	1
ENSMUSG00000040250	71177	Ints13	ENSMUST00000204234	17.0776	-0.805878	0.577313	-1.39591	0.162741	1
ENSMUSG00000030888	101867	Rrp8	ENSMUST00000098148	74.2991	0.27146	0.301684	0.899816	0.368218	1
ENSMUSG00000030888	101867	Rrp8	ENSMUST00000154852	2.10417	-3.72733	1.95229	-1.9092	0.0562358	1
ENSMUSG00000027570	12841	Col9a3	ENSMUST00000103059	5.06303	0.264673	1.02563	0.258059	0.796362	1
ENSMUSG00000052926	69724	Rnaseh2a	ENSMUST00000137791	5.05068	-2.0809	1.18763	-1.75214	0.0797496	1
ENSMUSG00000052926	69724	Rnaseh2a	ENSMUST00000109738	18.505	-0.714345	1.56163	-0.457435	0.647359	1
ENSMUSG00000029817	101214	Tra2a	ENSMUST00000031841	92.6448	-0.442557	0.876903	-0.504682	0.613783	1
ENSMUSG00000020776	217335	Fbf1	ENSMUST00000136318	15.0901	-1.75362	0.813395	-2.15592	0.0310899	0.989
ENSMUSG00000063804	380669	Lin28b	ENSMUST00000079390	1.86534	-0.0105862	1.5168	-0.00697929	0.994431	1
ENSMUSG00000036099	215008	Vezt	ENSMUST00000150344	1.25201	-2.40488	2.29684	-1.04704	0.295082	1
ENSMUSG00000058729	72568	Lin9	ENSMUST00000192725	8.92804	-0.773834	2.18571	-0.354042	0.723308	1
ENSMUSG00000058729	72568	Lin9	ENSMUST00000193162	5.43445	-3.24967	1.33057	-2.44232	0.0145933	0.692653
ENSMUSG00000021420	69955	Fars2	ENSMUST00000225948	35.1775	-0.786884	0.468816	-1.67845	0.0932595	1
ENSMUSG00000021420	69955	Fars2	ENSMUST00000225048	1.78963	-2.90683	2.27951	-1.2752	0.202238	1
ENSMUSG00000053819	108058	Camk2d	ENSMUST00000200171	5.83601	-6.04838	3.01174	-2.00827	0.044615	1
ENSMUSG00000042729	107071	Wdr74	ENSMUST00000210592	25.3581	-0.507183	0.558464	-0.908174	0.363786	1
ENSMUSG00000042729	107071	Wdr74	ENSMUST00000236946	2.84012	0.59933	1.19827	0.500162	0.616961	1
ENSMUSG00000042729	107071	Wdr74	ENSMUST00000237673	12.4032	-0.0964347	1.16934	-0.0824692	0.934274	1
ENSMUSG00000042729	107071	Wdr74	ENSMUST00000237017	5.85443	0.33086	0.99915	0.331141	0.740538	1
ENSMUSG00000004730	13733	Adgre1	ENSMUST00000086763	329.274	-0.421173	0.157727	-2.67027	0.00757911	0.481543
ENSMUSG00000063063	12386	Ctnna2	ENSMUST00000161846	4.6809	-4.69594	3.50813	-1.33859	0.180705	1
ENSMUSG00000039128	98828	Cdc123	ENSMUST00000130142	7.46024	-2.03672	1.55661	-1.30844	0.190725	1
ENSMUSG00000039768	230935	Dnajc11	ENSMUST00000133959	8.77448	-6.68233	2.10557	-3.17365	0.00150536	0.183915
ENSMUSG00000039768	230935	Dnajc11	ENSMUST00000142198	1.43635	0	2.92031	0	1	1
ENSMUSG00000039768	230935	Dnajc11	ENSMUST00000124955	11.3279	-0.987219	1.06544	-0.926582	0.354144	1
ENSMUSG00000049556	235402	Lingo1	ENSMUST00000053568	9.67987	-0.173989	1.0061	-0.172934	0.862703	1
ENSMUSG00000005161	21672	Prdx2	ENSMUST00000109734	179.692	-0.504639	0.234963	-2.14774	0.0317346	0.996486
ENSMUSG00000005161	21672	Prdx2	ENSMUST00000143402	38.4264	-2.01177	0.851919	-2.36145	0.0182035	0.778453
ENSMUSG00000026596	11352	Abl2	ENSMUST00000027888	5.99956	0.972718	1.12578	0.86404	0.387566	1
ENSMUSG00000028901	56809	Gmeb1	ENSMUST00000030733	4.49239	0	3.18844	0	1	1
ENSMUSG00000023341	17858	Mx2	ENSMUST00000188251	83.8358	0.552184	0.339477	1.62657	0.103827	1
ENSMUSG00000052837	16477	Junb	ENSMUST00000064922	712.211	-0.831686	0.529383	-1.57105	0.116172	1
ENSMUSG00000040354	216443	Mars1	ENSMUST00000171564	101.315	0.677726	0.55489	1.22137	0.221946	1
ENSMUSG00000000078	23849	Klf6	ENSMUST00000000080	214.641	0.245768	0.23012	1.068	0.285521	1
ENSMUSG00000025157	74168	Zdhhc16	ENSMUST00000026154	187.988	0.315445	0.182595	1.72757	0.0840661	1
ENSMUSG00000063870	107932	Chd4	ENSMUST00000112392	362.991	0.79563	0.275778	2.88504	0.00391366	0.334328
ENSMUSG00000063870	107932	Chd4	ENSMUST00000112390	855.286	0.747706	0.199949	3.73948	0.000184399	0.0424487
ENSMUSG00000024371	12263	C2	ENSMUST00000134300	10.6557	-0.592998	0.681719	-0.869858	0.384378	1
ENSMUSG00000073700	242785	Klhl21	ENSMUST00000097773	764.314	0.0248208	0.119642	0.207459	0.835651	1
ENSMUSG00000022634	67057	Yaf2	ENSMUST00000133736	136.187	-0.39367	0.19908	-1.97745	0.0479909	1
ENSMUSG00000022867	30940	Usp25	ENSMUST00000023580	582.784	0.268566	0.134573	1.9957	0.045967	1
ENSMUSG00000010110	56389	Stx5a	ENSMUST00000175901	19.1365	-1.82768	0.644892	-2.83409	0.0045957	0.367136
ENSMUSG00000025877	212032	Hk3	ENSMUST00000052949	59.348	-1.15566	0.655823	-1.76216	0.0780425	1
ENSMUSG00000025877	212032	Hk3	ENSMUST00000153665	9.10057	2.63969	3.16813	0.833202	0.404731	1
ENSMUSG00000030689	233875	Ino80e	ENSMUST00000106343	77.5795	0.652204	0.28894	2.25723	0.0239937	0.88528
ENSMUSG00000021079	30056	Timm9	ENSMUST00000221815	15.4197	-0.407516	0.511744	-0.796327	0.425842	1
ENSMUSG00000003234	27406	Abcf3	ENSMUST00000232490	32.9169	-0.329341	0.555876	-0.592472	0.553535	1
ENSMUSG00000022285	22631	Ywhaz	ENSMUST00000154879	8.24052	-0.164005	1.2325	-0.133067	0.894141	1
ENSMUSG00000020840	104184	Blmh	ENSMUST00000021197	675.903	-0.227641	0.0985814	-2.30917	0.0209343	0.830497
ENSMUSG00000020840	104184	Blmh	ENSMUST00000125145	22.703	-1.5616	1.1263	-1.38648	0.1656	1
ENSMUSG00000054814	69727	Usp46	ENSMUST00000119154	22.2098	-0.303811	1.24049	-0.244911	0.806525	1
ENSMUSG00000040466	233016	Blvrb	ENSMUST00000037399	907.341	0.602406	0.170695	3.52914	0.000416914	0.0748869
ENSMUSG00000040466	233016	Blvrb	ENSMUST00000133750	29.6269	0.0922621	0.862212	0.107006	0.914784	1
ENSMUSG00000052566	170833	Hook2	ENSMUST00000064495	295.07	0.109339	0.136874	0.798827	0.424391	1
ENSMUSG00000028559	100273	Osbpl9	ENSMUST00000194478	21.108	0.883576	1.05318	0.838959	0.401492	1
ENSMUSG00000028559	100273	Osbpl9	ENSMUST00000159545	156.293	0.310488	1.41038	0.220144	0.825759	1
ENSMUSG00000022286	252973	Grhl2	ENSMUST00000228589	12.3957	0.569219	0.583405	0.975683	0.329221	1
ENSMUSG00000025816	57743	Sec61a2	ENSMUST00000124985	6.47154	0.250611	1.03485	0.242171	0.808647	1
ENSMUSG00000008384	55942	Sertad1	ENSMUST00000135881	2.242	-4.41296	2.42437	-1.82025	0.0687212	1
ENSMUSG00000052833	56459	Sae1	ENSMUST00000211741	4.69157	-3.56122	1.40767	-2.52987	0.0114106	0.613117
ENSMUSG00000036188	217473	Ankmy2	ENSMUST00000041640	134.014	-0.331916	0.267442	-1.24108	0.214577	1
ENSMUSG00000026104	20846	Stat1	ENSMUST00000186574	370.396	0.51217	0.279303	1.83374	0.0666926	1
ENSMUSG00000026104	20846	Stat1	ENSMUST00000186857	556.58	0.365818	0.246759	1.48249	0.13821	1
ENSMUSG00000056035	13112	Cyp3a11	ENSMUST00000035918	9736.71	-0.466814	0.266448	-1.75199	0.0797763	1
ENSMUSG00000036167	223828	Pphln1	ENSMUST00000109256	15.777	0.47195	0.678771	0.6953	0.486867	1
ENSMUSG00000036167	223828	Pphln1	ENSMUST00000165935	5.25608	5.95931	2.90488	2.05148	0.0402199	1
ENSMUSG00000027282	56428	Mtch2	ENSMUST00000057216	59.4213	-0.932156	0.470974	-1.97921	0.0477925	1
ENSMUSG00000043831	75099	Lysmd4	ENSMUST00000179106	4.71189	5.9481	2.97057	2.00234	0.0452477	1
ENSMUSG00000025878	20184	Uimc1	ENSMUST00000133187	15.3955	-0.183581	0.680009	-0.269969	0.787184	1
ENSMUSG00000034037	232237	Fgd5	ENSMUST00000113466	16.2365	7.24816	1.72666	4.1978	2.7e-05	0.00982368
ENSMUSG00000030562	50490	Nox4	ENSMUST00000126887	330.899	-0.863738	0.327752	-2.63534	0.00840522	0.513447
ENSMUSG00000029276	170823	Glmn	ENSMUST00000148505	3.56527	-3.20312	1.54322	-2.0756	0.0379309	1
ENSMUSG00000023965	50758	Fbxl17	ENSMUST00000024761	272.381	0.244246	0.187825	1.30039	0.193467	1
ENSMUSG00000023965	50758	Fbxl17	ENSMUST00000112840	24.6415	-7.30554	3.09209	-2.36266	0.0181444	0.777279
ENSMUSG00000031537	16150	Ikbkb	ENSMUST00000135326	23.8184	1.25879	0.584005	2.15544	0.0311272	0.989467
ENSMUSG00000036169	66042	Sostdc1	ENSMUST00000041407	3.70199	-1.3881	1.98096	-0.700719	0.483478	1
ENSMUSG00000021186	23876	Fbln5	ENSMUST00000021603	18.4068	0.751389	0.585093	1.28422	0.199064	1
ENSMUSG00000020311	66753	Erlec1	ENSMUST00000073192	355.535	-0.151587	0.114092	-1.32863	0.18397	1
ENSMUSG00000026818	12613	Cel	ENSMUST00000028161	1813.78	-3.26443	1.74363	-1.87221	0.0611781	1
ENSMUSG00000026818	12613	Cel	ENSMUST00000124756	83.7422	-3.13179	1.96457	-1.59414	0.110906	1
ENSMUSG00000021193	69617	Pitrm1	ENSMUST00000021611	229.279	-0.00915466	0.262337	-0.0348966	0.972162	1
ENSMUSG00000020777	11430	Acox1	ENSMUST00000066587	6695.44	-0.0685937	0.123616	-0.554894	0.578967	1
ENSMUSG00000045975	207781	C2cd2	ENSMUST00000232063	148.704	0.0726415	0.235212	0.308834	0.757448	1
ENSMUSG00000043241	326622	Upf2	ENSMUST00000060092	331.381	0.222589	0.218556	1.01845	0.308463	1
ENSMUSG00000029630	56388	Cyp3a25	ENSMUST00000068317	5225.52	0.153023	0.165377	0.925299	0.35481	1
ENSMUSG00000029630	56388	Cyp3a25	ENSMUST00000153808	55.3879	-0.837248	0.74721	-1.1205	0.262501	1
ENSMUSG00000050912	71929	Tmem123	ENSMUST00000154371	13.9592	-1.72003	1.78202	-0.965214	0.334438	1
ENSMUSG00000061292	100041449	Cyp3a59	ENSMUST00000199212	77.4721	0.499836	0.701456	0.712568	0.476113	1
ENSMUSG00000061292	100041449	Cyp3a59	ENSMUST00000035571	401.175	0.549393	0.220277	2.49411	0.0126275	0.645838
ENSMUSG00000020309	68044	Chac2	ENSMUST00000101394	485.998	-0.239503	0.161068	-1.48697	0.137023	1
ENSMUSG00000020309	68044	Chac2	ENSMUST00000020553	47.1869	-0.14217	0.565742	-0.251298	0.801584	1
ENSMUSG00000094970	258323	Olfr943	ENSMUST00000213176	10.5147	0.943698	0.576886	1.63585	0.101871	1
ENSMUSG00000031644	18004	Nek1	ENSMUST00000034065	131.668	-0.339427	0.262978	-1.2907	0.196807	1
ENSMUSG00000030890	16202	Ilk	ENSMUST00000149695	22.794	-0.858931	0.646319	-1.32896	0.183862	1
ENSMUSG00000079890	NA	Gm12106	ENSMUST00000116006	3.64184	0.164215	1.0089	0.162767	0.870702	1
ENSMUSG00000024160	79043	Spsb3	ENSMUST00000134932	7.37468	-0.994231	1.05082	-0.946147	0.344074	1
ENSMUSG00000024160	79043	Spsb3	ENSMUST00000168265	11.3378	-0.138735	1.14034	-0.121661	0.903168	1
ENSMUSG00000084132	NA	Gm15982	ENSMUST00000121681	9.22457	0.214201	0.914973	0.234106	0.814902	1
ENSMUSG00000054434	330189	Tmem120b	ENSMUST00000161049	4.28149	1.59908	1.71158	0.93427	0.350165	1
ENSMUSG00000022865	13052	Cxadr	ENSMUST00000232148	4.73762	0.269097	1.3872	0.193986	0.846187	1
ENSMUSG00000071656	68852	Lrrn4cl	ENSMUST00000235683	6.49544	0.737428	1.74012	0.423781	0.671725	1
ENSMUSG00000071656	68852	Lrrn4cl	ENSMUST00000096257	4.05805	0	3.06226	0	1	1
ENSMUSG00000059981	381921	Taok2	ENSMUST00000071268	150.744	0.362482	0.340222	1.06543	0.286682	1
ENSMUSG00000021189	110616	Atxn3	ENSMUST00000161011	2.82179	0.330116	1.61536	0.204361	0.838071	1
ENSMUSG00000001964	13726	Emd	ENSMUST00000096424	12.691	1.02751	2.1781	0.471744	0.637109	1
ENSMUSG00000068341	30053	Reg3d	ENSMUST00000089667	17.5878	-2.67454	2.5575	-1.04576	0.295671	1
ENSMUSG00000059883	266632	Irak4	ENSMUST00000138306	2.71178	-2.59645	3.0086	-0.863008	0.388133	1
ENSMUSG00000028107	71807	Tars2	ENSMUST00000199869	31.597	0.550364	0.33289	1.65329	0.0982722	1
ENSMUSG00000028107	71807	Tars2	ENSMUST00000200376	3.17496	-1.10894	1.55202	-0.714518	0.474907	1
ENSMUSG00000023140	19693	Reg2	ENSMUST00000023906	100.738	-0.101156	2.61748	-0.0386465	0.969172	1
ENSMUSG00000073436	193838	Eme2	ENSMUST00000121542	47.3446	0.321717	0.403441	0.797434	0.425199	1
ENSMUSG00000073436	193838	Eme2	ENSMUST00000140688	23.4935	0.805301	0.424389	1.89755	0.0577549	1
ENSMUSG00000073436	193838	Eme2	ENSMUST00000127293	4.05716	-0.585719	2.82555	-0.207294	0.83578	1
ENSMUSG00000035530	20918	Eif1	ENSMUST00000132618	16.8052	-1.43295	0.863023	-1.66038	0.0968372	1
ENSMUSG00000041781	51786	Cpsf2	ENSMUST00000047357	397.386	0.245856	0.123701	1.9875	0.0468667	1
ENSMUSG00000038644	18971	Pold1	ENSMUST00000151793	7.87953	-6.7488	2.90624	-2.32218	0.0202234	0.815987
ENSMUSG00000022454	54003	Nell2	ENSMUST00000075275	25.7626	0.790474	0.567652	1.39253	0.163762	1
ENSMUSG00000008305	21885	Tle1	ENSMUST00000072695	195.408	0.497518	0.422306	1.1781	0.238757	1
ENSMUSG00000001630	232533	Stk38l	ENSMUST00000111644	8.15083	-0.816755	1.93539	-0.42201	0.673018	1
ENSMUSG00000014551	64658	Mrps25	ENSMUST00000140438	301.598	0.0786607	0.179682	0.437777	0.661548	1
ENSMUSG00000059654	19692	Reg1	ENSMUST00000204601	38.6078	-4.37052	3.95429	-1.10526	0.269047	1
ENSMUSG00000059654	19692	Reg1	ENSMUST00000079926	513.759	-8.39248	3.48747	-2.40646	0.0161077	0.730831
ENSMUSG00000042557	20466	Sin3a	ENSMUST00000168502	7.63479	-5.79561	3.61002	-1.60542	0.108401	1
ENSMUSG00000062981	67270	Mrpl42	ENSMUST00000075829	4.29518	-2.38272	1.5828	-1.50538	0.132226	1
ENSMUSG00000062981	67270	Mrpl42	ENSMUST00000218893	699.957	-0.0690896	0.161686	-0.427308	0.669155	1
ENSMUSG00000037487	70790	Ubr5	ENSMUST00000226414	585.461	0.412576	0.170151	2.42477	0.0153182	0.712373
ENSMUSG00000037487	70790	Ubr5	ENSMUST00000228174	10.7589	0.0516931	0.975002	0.0530184	0.957717	1
ENSMUSG00000037926	237860	Ssh2	ENSMUST00000037912	276.688	0.414105	0.164431	2.51841	0.0117886	0.62565
ENSMUSG00000020029	71207	Nudt4	ENSMUST00000020217	2828.65	-0.00169034	0.0998126	-0.0169352	0.986488	1
ENSMUSG00000008682	110954	Rpl10	ENSMUST00000074085	1057.46	-0.109247	0.173599	-0.62931	0.529146	1
ENSMUSG00000115219	110599566	Eef1akmt4	ENSMUST00000115522	96.5878	-0.0956862	0.247564	-0.386511	0.699118	1
ENSMUSG00000027573	76425	Gid8	ENSMUST00000078687	21.5268	0.376168	0.471384	0.798009	0.424865	1
ENSMUSG00000000538	216810	Tom1l2	ENSMUST00000142225	5.73583	-2.18375	1.08589	-2.01102	0.0443237	1
ENSMUSG00000110353	102636491	Gm33543	ENSMUST00000211096	124.35	-0.393458	0.296956	-1.32497	0.185181	1
ENSMUSG00000110353	102636491	Gm33543	ENSMUST00000210336	12.2517	1.1254	2.38858	0.471157	0.637529	1
ENSMUSG00000031641	234309	Cbr4	ENSMUST00000034058	297.851	-0.422892	0.160011	-2.6429	0.00821992	0.507123
ENSMUSG00000031641	234309	Cbr4	ENSMUST00000156535	94.4364	-0.186049	0.224613	-0.828309	0.407495	1
ENSMUSG00000038271	320678	Iffo1	ENSMUST00000144364	27.2456	0.0571071	0.820284	0.0696187	0.944497	1
ENSMUSG00000038271	320678	Iffo1	ENSMUST00000141230	6.15481	-5.99334	2.34773	-2.55282	0.0106856	0.589357
ENSMUSG00000060519	30935	Tor3a	ENSMUST00000079625	98.5843	0.616042	0.30378	2.02792	0.0425679	1
ENSMUSG00000060519	30935	Tor3a	ENSMUST00000122242	5.89012	1.92637	1.1107	1.73438	0.0828504	1
ENSMUSG00000060519	30935	Tor3a	ENSMUST00000188964	5.89012	1.92637	1.1107	1.73438	0.0828504	1
ENSMUSG00000030560	13032	Ctsc	ENSMUST00000032779	1129.38	0.0704308	0.12351	0.570243	0.568513	1
ENSMUSG00000028896	100088	Rcc1	ENSMUST00000105951	20.0382	-0.306502	1.23441	-0.248298	0.803904	1
ENSMUSG00000014633	66531	Cmc2	ENSMUST00000150128	6.43389	1.95419	1.51041	1.29382	0.195729	1
ENSMUSG00000014633	66531	Cmc2	ENSMUST00000078589	9.71018	-1.54311	1.08497	-1.42226	0.154951	1
ENSMUSG00000029635	264064	Cdk8	ENSMUST00000159615	38.2503	0.973635	0.463058	2.10262	0.035499	1
ENSMUSG00000030894	12751	Tpp1	ENSMUST00000210018	26.7545	-0.750373	0.525064	-1.42911	0.152973	1
ENSMUSG00000005078	104771	Jkamp	ENSMUST00000117449	176.55	-0.16628	0.194606	-0.854441	0.392861	1
ENSMUSG00000019929	13179	Dcn	ENSMUST00000105287	1947.23	-0.183907	0.108962	-1.68781	0.0914471	1
ENSMUSG00000033773	231571	Rpap2	ENSMUST00000112651	35.5758	0.548462	0.679078	0.807658	0.419288	1
ENSMUSG00000057666	14433	Gapdh	ENSMUST00000118875	10307.7	-0.376162	0.145687	-2.58199	0.00982311	0.563097
ENSMUSG00000025762	214048	Larp1b	ENSMUST00000191882	6.56826	2.18209	2.5749	0.847447	0.396746	1
ENSMUSG00000025762	214048	Larp1b	ENSMUST00000026862	9.11868	-1.15194	1.5101	-0.762828	0.445566	1
ENSMUSG00000031691	212999	Tnpo2	ENSMUST00000093360	345.252	0.48904	0.191504	2.55368	0.010659	0.589012
ENSMUSG00000031691	212999	Tnpo2	ENSMUST00000166592	7.17564	5.66768	3.26375	1.73656	0.0824655	1
ENSMUSG00000029569	101118	Tmem168	ENSMUST00000031554	318.474	0.0928807	0.241323	0.384881	0.700326	1
ENSMUSG00000022890	11957	Atp5j	ENSMUST00000023608	3384.46	-0.134522	0.205039	-0.656082	0.511771	1
ENSMUSG00000037458	54375	Azin1	ENSMUST00000110329	998.312	-0.644729	0.142818	-4.51434	6.35e-06	0.00303605
ENSMUSG00000037458	54375	Azin1	ENSMUST00000129589	210.771	-0.0136915	0.289646	-0.0472697	0.962298	1
ENSMUSG00000008976	14390	Gabpa	ENSMUST00000009120	800.581	0.199102	0.107259	1.85627	0.0634156	1
ENSMUSG00000015748	70767	Prpf3	ENSMUST00000161476	61.1324	0.30524	0.463184	0.659004	0.509893	1
ENSMUSG00000007038	18010	Neu1	ENSMUST00000007253	556.624	0.157384	0.1372	1.14712	0.251334	1
ENSMUSG00000021488	18193	Nsd1	ENSMUST00000224693	5.16895	-2.90008	1.86941	-1.55133	0.120822	1
ENSMUSG00000069972	NA	Rps13-ps2	ENSMUST00000182017	21.7406	-7.66841	4.24951	-1.80454	0.0711471	1
ENSMUSG00000021087	104001	Rtn1	ENSMUST00000137990	36.0448	0.754398	0.69572	1.08434	0.278213	1
ENSMUSG00000008167	68628	Fbxw9	ENSMUST00000152884	3.85653	-2.432	2.27272	-1.07009	0.284581	1
ENSMUSG00000008167	68628	Fbxw9	ENSMUST00000142036	2.57592	0.483555	3.00017	0.161176	0.871955	1
ENSMUSG00000029440	67151	Psmd9	ENSMUST00000199260	3.38652	-1.44144	1.1724	-1.22948	0.218892	1
ENSMUSG00000054312	66292	Mrps21	ENSMUST00000067298	313.864	-0.469481	0.285672	-1.64343	0.100295	1
ENSMUSG00000046432	12070	Bex3	ENSMUST00000113113	4.82217	-5.56073	2.75198	-2.02063	0.0433183	1
ENSMUSG00000021428	71340	Riok1	ENSMUST00000224477	4.53835	1.64325	1.57139	1.04573	0.295686	1
ENSMUSG00000021192	27277	Golga5	ENSMUST00000021609	41.6833	1.40124	0.525009	2.66898	0.00760825	0.481543
ENSMUSG00000029445	15445	Hpd	ENSMUST00000156539	380.646	0.0477272	0.161129	0.296206	0.767073	1
ENSMUSG00000029445	15445	Hpd	ENSMUST00000154713	279.704	-0.27449	0.213409	-1.28622	0.198367	1
ENSMUSG00000071649	72727	B3gat3	ENSMUST00000235193	19.1388	0.942185	0.48957	1.92451	0.0542902	1
ENSMUSG00000021194	12652	Chga	ENSMUST00000021610	68.5388	3.80009	1.16872	3.25148	0.00114805	0.154503
ENSMUSG00000058056	72333	Palld	ENSMUST00000121200	478.137	0.354342	0.179447	1.97463	0.0483098	1
ENSMUSG00000022464	69354	Slc38a4	ENSMUST00000231039	9059.41	-0.4445	0.106659	-4.1675	3.08e-05	0.0108623
ENSMUSG00000022464	69354	Slc38a4	ENSMUST00000166223	334.964	1.27322	0.323265	3.93863	8.19e-05	0.0238153
ENSMUSG00000061950	70351	Ppp4r1	ENSMUST00000160664	200.251	-0.497249	0.340118	-1.46199	0.143743	1
ENSMUSG00000069601	11735	Ank3	ENSMUST00000183148	3.19986	5.51332	3.07904	1.7906	0.0733575	1
ENSMUSG00000069601	11735	Ank3	ENSMUST00000182972	4.66946	0	3.15853	0	1	1
ENSMUSG00000069601	11735	Ank3	ENSMUST00000092433	53.0786	-0.29297	0.528382	-0.554465	0.579261	1
ENSMUSG00000044906	269033	4930503L19Rik	ENSMUST00000237800	9.64399	-0.328409	0.691498	-0.474924	0.634841	1
ENSMUSG00000035104	232146	Eva1a	ENSMUST00000042974	2166.9	0.013004	0.104562	0.124367	0.901025	1
ENSMUSG00000035104	232146	Eva1a	ENSMUST00000150691	1.8525	0.764453	1.97729	0.386616	0.699041	1
ENSMUSG00000032580	83486	Rbm5	ENSMUST00000035199	46.7471	0.455766	1.33253	0.34203	0.732329	1
ENSMUSG00000032580	83486	Rbm5	ENSMUST00000182007	4.21752	1.8041	1.95876	0.921042	0.357029	1
ENSMUSG00000025184	52013	R3hcc1l	ENSMUST00000160107	14.6427	-0.318594	0.882218	-0.361129	0.718003	1
ENSMUSG00000071646	23942	Mta2	ENSMUST00000096240	664.546	0.125837	0.0988518	1.27299	0.203021	1
ENSMUSG00000030042	66979	Pole4	ENSMUST00000140281	5.13359	-1.22466	1.08895	-1.12463	0.260745	1
ENSMUSG00000022892	11820	App	ENSMUST00000227990	3.87045	1.54148	3.35545	0.459394	0.645951	1
ENSMUSG00000026812	64930	Tsc1	ENSMUST00000028155	315.324	0.296931	0.369588	0.80341	0.421738	1
ENSMUSG00000026812	64930	Tsc1	ENSMUST00000113869	25.464	-8.65865	4.24822	-2.03818	0.0415317	1
ENSMUSG00000071645	70044	Tut1	ENSMUST00000096239	202.647	0.286917	0.177621	1.61533	0.106239	1
ENSMUSG00000024793	85030	Tnfrsf25	ENSMUST00000025706	2.93128	-4.26878	2.11284	-2.0204	0.043342	1
ENSMUSG00000005150	67836	Wdr83	ENSMUST00000146900	1.92479	-3.41151	2.54229	-1.3419	0.179627	1
ENSMUSG00000071644	67160	Eef1g	ENSMUST00000128626	15.3117	-0.834873	0.746069	-1.11903	0.263128	1
ENSMUSG00000038543	229600	BC028528	ENSMUST00000133611	2.72209	-1.97007	1.57015	-1.2547	0.209587	1
ENSMUSG00000037921	234311	Ddx60	ENSMUST00000136121	6.08132	2.26789	0.92789	2.44414	0.0145198	0.691072
ENSMUSG00000020289	17168	Nprl3	ENSMUST00000124640	7.81086	0.273151	1.04634	0.261053	0.794052	1
ENSMUSG00000020289	17168	Nprl3	ENSMUST00000109390	8.55895	-1.84333	1.48987	-1.23724	0.215999	1
ENSMUSG00000020289	17168	Nprl3	ENSMUST00000137950	9.80193	-4.95731	2.73063	-1.81544	0.069456	1
ENSMUSG00000038425	26447	Poli	ENSMUST00000161542	24.5819	1.38347	1.37255	1.00796	0.313475	1
ENSMUSG00000038425	26447	Poli	ENSMUST00000043286	32.4424	-8.13632	1.55707	-5.22542	1.74e-07	0.000142056
ENSMUSG00000031422	56397	Morf4l2	ENSMUST00000152150	5.64582	-2.98347	1.87601	-1.59032	0.111762	1
ENSMUSG00000031422	56397	Morf4l2	ENSMUST00000135731	19.6298	0.620916	0.497736	1.24748	0.212221	1
ENSMUSG00000033808	211499	Tmem87a	ENSMUST00000136410	14.7787	1.11806	1.31431	0.850683	0.394946	1
ENSMUSG00000022306	22762	Zfpm2	ENSMUST00000053467	10.7693	-1.15756	0.634162	-1.82534	0.0679491	1
ENSMUSG00000030683	233878	Sez6l2	ENSMUST00000106332	4.48372	2.40196	1.64515	1.46002	0.144284	1
ENSMUSG00000025764	269424	Jade1	ENSMUST00000026865	315.597	-0.449513	0.332156	-1.35332	0.175954	1
ENSMUSG00000022469	223864	Rapgef3	ENSMUST00000134885	1.43694	-1.07557	3.16738	-0.339576	0.734176	1
ENSMUSG00000032295	73744	Man2c1	ENSMUST00000161696	36.0584	-0.371504	0.403634	-0.920397	0.357365	1
ENSMUSG00000032295	73744	Man2c1	ENSMUST00000161182	16.0571	1.25963	2.53409	0.497073	0.619138	1
ENSMUSG00000032295	73744	Man2c1	ENSMUST00000162634	5.8507	-3.55646	2.99925	-1.18578	0.235708	1
ENSMUSG00000034647	106585	Ankrd12	ENSMUST00000146090	3.45378	1.8016	1.61291	1.11699	0.263998	1
ENSMUSG00000034647	106585	Ankrd12	ENSMUST00000135136	2.84511	2.3437	2.066	1.13441	0.256622	1
ENSMUSG00000024661	14319	Fth1	ENSMUST00000025563	22837.5	0.29894	0.0959353	3.11606	0.00183286	0.209584
ENSMUSG00000043716	19989	Rpl7	ENSMUST00000058437	3746.72	0.0649846	0.103523	0.627732	0.530179	1
ENSMUSG00000021916	76485	Glt8d1	ENSMUST00000168584	53.7663	-0.442492	0.308104	-1.43618	0.150952	1
ENSMUSG00000036941	114615	Elac1	ENSMUST00000041138	181.439	-0.591813	0.200382	-2.95342	0.0031427	0.28999
ENSMUSG00000009995	66826	Taz	ENSMUST00000156072	4.48915	-0.966454	1.26621	-0.763263	0.445307	1
ENSMUSG00000026103	14660	Gls	ENSMUST00000114509	25.9887	-2.12721	0.61837	-3.44003	0.000581656	0.0953177
ENSMUSG00000021099	20476	Six6	ENSMUST00000021519	3.49798	1.01767	1.00228	1.01535	0.309938	1
ENSMUSG00000017176	68106	Nt5c3b	ENSMUST00000155025	3.15124	-3.81891	1.60531	-2.37893	0.0173628	0.760942
ENSMUSG00000041079	53858	Rwdd2b	ENSMUST00000039101	154.21	-0.0332776	0.178894	-0.186019	0.85243	1
ENSMUSG00000049281	235281	Scn3b	ENSMUST00000049941	16.8482	1.7655	1.61252	1.09487	0.273574	1
ENSMUSG00000049281	235281	Scn3b	ENSMUST00000171835	10.5843	-6.34191	1.45398	-4.36177	1.29e-05	0.00543137
ENSMUSG00000024560	74322	Cxxc1	ENSMUST00000238176	39.4934	-0.0639011	0.440746	-0.144984	0.884723	1
ENSMUSG00000024663	74760	Rab3il1	ENSMUST00000113161	15.7915	-0.00729709	0.485783	-0.0150213	0.988015	1
ENSMUSG00000028555	230603	Ttc39a	ENSMUST00000064129	2.89127	-4.0076	2.45683	-1.63121	0.102846	1
ENSMUSG00000024561	17190	Mbd1	ENSMUST00000224047	394.053	-0.283862	0.358897	-0.790929	0.428986	1
ENSMUSG00000020287	268395	Mpg	ENSMUST00000020528	94.3118	-0.454	0.236585	-1.91897	0.0549885	1
ENSMUSG00000021103	17420	Mnat1	ENSMUST00000189644	61.0038	-0.716136	0.375046	-1.90946	0.0562029	1
ENSMUSG00000030374	97387	Strn4	ENSMUST00000184694	2.79063	-1.54424	1.89315	-0.815697	0.414673	1
ENSMUSG00000069919	15122	Hba-a1	ENSMUST00000142555	2.36381	-0.36789	2.27497	-0.161712	0.871533	1
ENSMUSG00000044712	625098	Slc38a6	ENSMUST00000058139	5.81852	-1.58617	1.4096	-1.12527	0.260475	1
ENSMUSG00000044712	625098	Slc38a6	ENSMUST00000153941	731.858	0.4436	0.178903	2.47956	0.0131545	0.658299
ENSMUSG00000044712	625098	Slc38a6	ENSMUST00000150996	1.96664	1.66327	1.66195	1.0008	0.316924	1
ENSMUSG00000032299	66199	Commd4	ENSMUST00000214640	1.85375	4.95855	3.18912	1.55483	0.119986	1
ENSMUSG00000081534	67739	Slc48a1	ENSMUST00000230531	6.35776	-5.51572	2.98537	-1.84759	0.0646623	1
ENSMUSG00000001627	15982	Ifrd1	ENSMUST00000001672	161.772	0.0129251	0.336141	0.0384514	0.969328	1
ENSMUSG00000028557	29864	Rnf11	ENSMUST00000030284	799.996	0.268685	0.134351	1.99988	0.0455137	1
ENSMUSG00000028557	29864	Rnf11	ENSMUST00000064167	807.816	0.467241	0.149995	3.11503	0.00183924	0.210039
ENSMUSG00000022307	170719	Oxr1	ENSMUST00000230203	3.00836	2.58444	2.68458	0.962699	0.335699	1
ENSMUSG00000022307	170719	Oxr1	ENSMUST00000179393	4.95606	2.19993	2.68511	0.819309	0.41261	1
ENSMUSG00000032582	19654	Rbm6	ENSMUST00000035201	165.343	0.284227	0.267052	1.06431	0.287187	1
ENSMUSG00000034780	26877	B3galt1	ENSMUST00000112346	375.825	-0.805607	0.416068	-1.93624	0.0528382	1
ENSMUSG00000024664	60527	Fads3	ENSMUST00000235185	11.3509	-2.92642	1.19608	-2.44667	0.0144181	0.68982
ENSMUSG00000010517	14084	Faf1	ENSMUST00000102724	529.256	0.269171	0.101153	2.66102	0.00779041	0.489565
ENSMUSG00000025885	17919	Myo5b	ENSMUST00000121875	15.9524	-6.6982	2.00991	-3.33258	0.000860443	0.127286
ENSMUSG00000044348	67062	Slc25a53	ENSMUST00000123516	2.68572	0.0340978	1.40754	0.024225	0.980673	1
ENSMUSG00000021846	93834	Peli2	ENSMUST00000226828	5.59763	-4.97397	2.47468	-2.00995	0.0444368	1
ENSMUSG00000021846	624367	Peli2	ENSMUST00000226828	5.59763	-4.97397	2.47468	-2.00995	0.0444368	1
ENSMUSG00000056296	72003	Synpr	ENSMUST00000223583	2.79493	1.67171	1.92432	0.868728	0.384996	1
ENSMUSG00000030555	67009	Ttc23	ENSMUST00000107470	49.9635	0.473553	0.610228	0.776026	0.437734	1
ENSMUSG00000040018	226139	Cox15	ENSMUST00000129242	4.19162	-4.90021	1.5341	-3.19419	0.00140224	0.176239
ENSMUSG00000050520	54420	Cldn8	ENSMUST00000049697	7.23385	-3.04683	1.16982	-2.60453	0.00920015	0.540608
ENSMUSG00000062328	319195	Rpl17	ENSMUST00000079716	4672.58	-0.0196274	0.157184	-0.124868	0.900628	1
ENSMUSG00000022534	54483	Mefv	ENSMUST00000023180	4.21213	0.419012	1.1822	0.354433	0.723014	1
ENSMUSG00000031604	66234	Msmo1	ENSMUST00000034015	2291.42	-0.272601	0.229285	-1.18892	0.234471	1
ENSMUSG00000031604	66234	Msmo1	ENSMUST00000132013	50.4599	-0.831228	0.589501	-1.41005	0.158524	1
ENSMUSG00000036372	69038	Tmem258	ENSMUST00000040372	335.768	-0.547424	0.223554	-2.44873	0.014336	0.68791
ENSMUSG00000031701	56445	Dnaja2	ENSMUST00000034138	2317.01	0.481718	0.110397	4.36349	1.28e-05	0.00543137
ENSMUSG00000003721	72999	Insig2	ENSMUST00000161818	44.81	0.539381	0.345868	1.5595	0.118879	1
ENSMUSG00000017291	216965	Taok1	ENSMUST00000017435	299.05	0.474626	0.272539	1.7415	0.0815968	1
ENSMUSG00000031837	117148	Necab2	ENSMUST00000098363	5.24323	-1.35334	0.967559	-1.39872	0.161898	1
ENSMUSG00000025194	12780	Abcc2	ENSMUST00000146737	12.8065	-0.642052	0.704076	-0.911908	0.361817	1
ENSMUSG00000025194	12780	Abcc2	ENSMUST00000099413	51.5156	-22.5377	4.24839	-5.30501	1.13e-07	0.000103745
ENSMUSG00000015291	14567	Gdi1	ENSMUST00000146013	139.995	0.460265	0.300189	1.53325	0.125214	1
ENSMUSG00000020917	104112	Acly	ENSMUST00000007131	1520.11	-0.368572	0.231223	-1.59401	0.110934	1
ENSMUSG00000074506	NA	Gm10705	ENSMUST00000098980	192.03	-0.511944	0.272054	-1.88177	0.0598668	1
ENSMUSG00000045114	69017	Prrt2	ENSMUST00000160767	4.07368	1.02827	1.64862	0.623715	0.532815	1
ENSMUSG00000027575	228998	Arfgap1	ENSMUST00000185115	2.28124	0.526816	2.01207	0.261828	0.793454	1
ENSMUSG00000027575	228998	Arfgap1	ENSMUST00000184394	6.04853	-5.57549	2.13928	-2.60625	0.009154	0.539681
ENSMUSG00000014232	76779	Cluap1	ENSMUST00000040881	86.2923	-0.576563	0.258075	-2.23409	0.0254772	0.909278
ENSMUSG00000041426	227095	Hibch	ENSMUST00000161125	5.08324	0.738482	2.35891	0.313061	0.754234	1
ENSMUSG00000041426	227095	Hibch	ENSMUST00000044478	1645.65	-0.102332	0.0991174	-1.03243	0.301872	1
ENSMUSG00000030678	17188	Maz	ENSMUST00000206254	89.1602	-2.18074	1.1748	-1.85627	0.0634157	1
ENSMUSG00000037210	231128	Fam193a	ENSMUST00000180376	170.872	0.165213	0.213082	0.775348	0.438134	1
ENSMUSG00000036339	218989	Tmem260	ENSMUST00000111735	339.635	-0.30559	0.149378	-2.04575	0.040781	1
ENSMUSG00000037857	68564	Nufip2	ENSMUST00000100802	410.537	0.16908	0.202631	0.834425	0.404041	1
ENSMUSG00000029442	269701	Wdr66	ENSMUST00000121964	7.85761	-1.80562	0.804687	-2.24388	0.0248404	0.90014
ENSMUSG00000025521	73067	Tmem192	ENSMUST00000079896	4.29837	-3.56703	2.04487	-1.74438	0.0810933	1
ENSMUSG00000025421	76987	Hdhd2	ENSMUST00000148955	10.0188	0.581367	0.815719	0.712705	0.476028	1
ENSMUSG00000020271	103583	Fbxw11	ENSMUST00000109366	230.764	0.501166	0.253518	1.97685	0.0480589	1
ENSMUSG00000039738	52864	Slx4	ENSMUST00000145706	6.39229	0.347535	1.33644	0.260047	0.794828	1
ENSMUSG00000092417	81845	Gpank1	ENSMUST00000052167	68.7435	-0.229138	0.2653	-0.863693	0.387757	1
ENSMUSG00000005583	17260	Mef2c	ENSMUST00000163888	17.8769	-7.46843	4.24479	-1.75943	0.0785039	1
ENSMUSG00000005583	17260	Mef2c	ENSMUST00000199105	18.3783	1.09154	1.31683	0.828915	0.407153	1
ENSMUSG00000032584	19882	Mst1r	ENSMUST00000035203	2.38627	-0.689857	1.27892	-0.539405	0.589607	1
ENSMUSG00000032584	19882	Mst1r	ENSMUST00000195617	2.46324	-0.0846596	1.32964	-0.063671	0.949232	1
ENSMUSG00000031398	18846	Plxna3	ENSMUST00000004326	29.0887	-0.176025	0.715095	-0.246156	0.805561	1
ENSMUSG00000021113	75627	Snapc1	ENSMUST00000021532	153.215	0.155889	0.200503	0.77749	0.43687	1
ENSMUSG00000041390	16543	Mdfic	ENSMUST00000140516	2.33175	0.312878	2.02282	0.154675	0.877078	1
ENSMUSG00000041390	16543	Mdfic	ENSMUST00000189359	233.127	0.455665	0.817945	0.557085	0.577469	1
ENSMUSG00000041645	27225	Ddx24	ENSMUST00000044923	604.913	0.324146	0.103597	3.1289	0.00175461	0.203901
ENSMUSG00000025199	12675	Chuk	ENSMUST00000123806	32.0316	-0.0985643	0.41505	-0.237476	0.812288	1
ENSMUSG00000045983	208643	Eif4g1	ENSMUST00000044783	23.3319	-4.74083	3.32582	-1.42546	0.154024	1
ENSMUSG00000015869	67763	Prpsap1	ENSMUST00000152874	10.7376	-1.5056	1.1385	-1.32245	0.186019	1
ENSMUSG00000030342	12527	Cd9	ENSMUST00000032492	258.898	0.341076	0.178136	1.91469	0.0555315	1
ENSMUSG00000031271	331535	Serpina7	ENSMUST00000033626	868.365	-0.459613	0.392082	-1.17224	0.241102	1
ENSMUSG00000031271	331535	Serpina7	ENSMUST00000060824	20.04	-1.67789	1.82835	-0.917705	0.358773	1
ENSMUSG00000026222	20684	Sp100	ENSMUST00000066427	95.5598	0.596497	0.231285	2.57905	0.00990712	0.565594
ENSMUSG00000025423	17344	Pias2	ENSMUST00000114776	31.0672	1.3823	0.567983	2.4337	0.0149456	0.7058
ENSMUSG00000035954	238130	Dock4	ENSMUST00000220912	7.08729	1.75685	3.24023	0.5422	0.587681	1
ENSMUSG00000032806	214601	Slc10a3	ENSMUST00000037967	44.4365	0.425805	0.346159	1.23008	0.218665	1
ENSMUSG00000036469	72925	Marchf1	ENSMUST00000039540	4.6196	-4.80972	2.16694	-2.21959	0.0264468	0.925844
ENSMUSG00000022100	65246	Xpo7	ENSMUST00000226607	1.93319	-0.273298	2.3247	-0.117563	0.906414	1
ENSMUSG00000059866	231130	Tnip2	ENSMUST00000143072	3.46962	0.747333	1.14721	0.651432	0.514768	1
ENSMUSG00000028028	71481	Alpk1	ENSMUST00000029662	10.198	-4.40057	2.20539	-1.99537	0.0460026	1
ENSMUSG00000011831	14020	Evi5	ENSMUST00000128723	246.075	0.138818	0.302664	0.458654	0.646483	1
ENSMUSG00000035513	171171	Ntng2	ENSMUST00000071201	11.5869	0.339769	0.584285	0.581512	0.560895	1
ENSMUSG00000049350	69036	Zg16	ENSMUST00000205424	382.281	-2.7839	2.19173	-1.27018	0.204019	1
ENSMUSG00000049350	69036	Zg16	ENSMUST00000205559	3.26134	-1.97685	3.0436	-0.649511	0.516008	1
ENSMUSG00000046768	80837	Rhoj	ENSMUST00000118966	1.94554	0.930119	1.52539	0.609759	0.542021	1
ENSMUSG00000079427	100039707	Mthfsl	ENSMUST00000113110	323.887	-0.240189	0.233753	-1.02753	0.304169	1
ENSMUSG00000063447	73318	Ube2d2b	ENSMUST00000072578	2.56466	-3.7737	1.74481	-2.16282	0.0305552	0.980228
ENSMUSG00000040111	235283	Gramd1b	ENSMUST00000045682	28.3246	1.31018	0.958231	1.36729	0.171535	1
ENSMUSG00000046688	211550	Tifa	ENSMUST00000054483	113.711	0.0827864	0.3636	0.227685	0.819891	1
ENSMUSG00000046688	211550	Tifa	ENSMUST00000164447	95.3554	-0.518374	0.347286	-1.49265	0.13553	1
ENSMUSG00000020802	217342	Ube2o	ENSMUST00000082152	111.786	0.290501	0.295121	0.984348	0.324945	1
ENSMUSG00000020802	217342	Ube2o	ENSMUST00000134102	27.6285	-1.68705	1.28135	-1.31662	0.187966	1
ENSMUSG00000064215	52668	Ifi27	ENSMUST00000140838	23.6807	0.775357	0.629325	1.23204	0.217932	1
ENSMUSG00000063954	319192	H2ac19	ENSMUST00000074976	1352.71	-0.15952	0.182437	-0.874388	0.381907	1
ENSMUSG00000052760	319997	A630001G21Rik	ENSMUST00000161453	2.51597	-1.06183	2.00344	-0.530002	0.59611	1
ENSMUSG00000014195	56354	Dnajc7	ENSMUST00000132886	119.127	-0.407162	0.276577	-1.47215	0.140981	1
ENSMUSG00000031438	66889	Rnf128	ENSMUST00000113026	1662.67	0.126449	0.0833084	1.51784	0.129054	1
ENSMUSG00000036282	70646	Naa30	ENSMUST00000134984	4.44176	1.43262	1.04699	1.36833	0.17121	1
ENSMUSG00000038342	208104	Mlxip	ENSMUST00000068237	124.257	0.290508	0.317495	0.914999	0.360192	1
ENSMUSG00000038342	208104	Mlxip	ENSMUST00000135961	68.4485	-0.469187	0.395202	-1.18721	0.235146	1
ENSMUSG00000052369	380967	Tmem106c	ENSMUST00000229428	160.461	-0.524755	0.188269	-2.78726	0.00531557	0.39755
ENSMUSG00000052369	380967	Tmem106c	ENSMUST00000230005	5.59383	-1.93818	1.23962	-1.56352	0.11793	1
ENSMUSG00000047230	12738	Cldn2	ENSMUST00000054889	1593.2	0.136212	0.138511	0.983398	0.325411	1
ENSMUSG00000026097	227102	Ormdl1	ENSMUST00000027266	550.574	-0.214468	0.104399	-2.0543	0.0399466	1
ENSMUSG00000036707	12283	Cab39	ENSMUST00000113360	978.923	0.180218	0.107657	1.674	0.0941307	1
ENSMUSG00000024392	224727	Bag6	ENSMUST00000172925	2.24912	-2.98832	1.87308	-1.5954	0.110622	1
ENSMUSG00000021850	67082	ccdc198	ENSMUST00000227113	4.6232	0.166599	1.12232	0.148442	0.881994	1
ENSMUSG00000026096	72085	Osgepl1	ENSMUST00000114484	17.4958	-0.0355089	0.779021	-0.0455814	0.963644	1
ENSMUSG00000037071	20249	Scd1	ENSMUST00000041331	6481.65	-2.28127	0.393943	-5.79087	7e-09	9.14e-06
ENSMUSG00000091405	97122	H4c14	ENSMUST00000171473	9.7135	-0.940938	0.827303	-1.13736	0.25539	1
ENSMUSG00000030465	234353	Psd3	ENSMUST00000093468	4.23379	2.40894	3.51071	0.686168	0.492607	1
ENSMUSG00000024668	66072	Sdhaf2	ENSMUST00000235222	5.44327	6.13688	2.24792	2.73002	0.00633299	0.437932
ENSMUSG00000054520	24055	Sh3bp2	ENSMUST00000101316	3.65047	2.88186	2.85704	1.00869	0.313124	1
ENSMUSG00000037640	22718	Zfp60	ENSMUST00000042641	8.30614	1.43935	2.06519	0.696959	0.485829	1
ENSMUSG00000029828	70821	4921507P07Rik	ENSMUST00000031852	7.20322	0.589753	0.817096	0.721767	0.470438	1
ENSMUSG00000029552	21753	Tes	ENSMUST00000115467	48.0459	0.240314	0.321858	0.746646	0.455277	1
ENSMUSG00000057130	27366	Txnl4a	ENSMUST00000126360	3.61925	1.16681	1.69392	0.688824	0.490934	1
ENSMUSG00000039382	54636	Wdr45	ENSMUST00000115689	116.526	-0.0579164	0.344831	-0.167956	0.866618	1
ENSMUSG00000054099	319653	Slc25a40	ENSMUST00000066921	31.5227	-1.03428	0.729158	-1.41846	0.156055	1
ENSMUSG00000036242	67419	Armh4	ENSMUST00000177321	9.75942	0.00205354	0.598316	0.00343221	0.997262	1
ENSMUSG00000078963	66255	Hsbp1l1	ENSMUST00000166219	14.4829	-3.70463	1.13568	-3.26203	0.00110616	0.150721
ENSMUSG00000042659	66412	Arrdc4	ENSMUST00000048068	146.836	0.0643385	0.30431	0.211424	0.832556	1
ENSMUSG00000034006	66943	Slc66a2	ENSMUST00000140594	68.1645	0.547269	0.367393	1.4896	0.136329	1
ENSMUSG00000003099	19060	Ppp5c	ENSMUST00000124573	19.6799	-0.962925	0.495355	-1.94391	0.0519064	1
ENSMUSG00000025204	67264	Ndufb8	ENSMUST00000168083	8.34737	1.10901	0.891493	1.24399	0.213504	1
ENSMUSG00000025204	67264	Ndufb8	ENSMUST00000169181	1.07178	-2.8962	2.52478	-1.14711	0.251336	1
ENSMUSG00000025204	67264	Ndufb8	ENSMUST00000166557	2.3945	-0.642214	1.56363	-0.410721	0.681277	1
ENSMUSG00000022340	319613	Sybu	ENSMUST00000090057	4.28227	-0.0158424	2.81584	-0.00562617	0.995511	1
ENSMUSG00000061947	217847	Serpina10	ENSMUST00000044231	1584.07	-0.324704	0.0846281	-3.83684	0.000124629	0.0316455
ENSMUSG00000061947	217847	Serpina10	ENSMUST00000121625	1387.14	-0.380581	0.147674	-2.57716	0.00996152	0.56584
ENSMUSG00000045100	67582	Slc25a26	ENSMUST00000204985	4.59369	-1.21366	1.00118	-1.21223	0.225424	1
ENSMUSG00000060807	12401	Serpina6	ENSMUST00000044159	2580.29	0.359613	0.212613	1.6914	0.0907606	1
ENSMUSG00000036450	319594	Hif1an	ENSMUST00000040455	405.072	0.231984	0.139823	1.65913	0.0970891	1
ENSMUSG00000037692	230793	Ahdc1	ENSMUST00000105915	43.002	0.00325225	0.77707	0.00418528	0.996661	1
ENSMUSG00000028024	13809	Enpep	ENSMUST00000170918	8.86666	1.32227	1.4322	0.923246	0.355879	1
ENSMUSG00000028024	13809	Enpep	ENSMUST00000164443	3.62771	-3.709	1.68058	-2.20697	0.0273158	0.938007
ENSMUSG00000071178	20701	Serpina1b	ENSMUST00000095450	97163.4	-0.254637	0.0658504	-3.8669	0.000110228	0.0290432
ENSMUSG00000071178	20701	Serpina1b	ENSMUST00000186166	11.7921	-0.365282	0.878254	-0.415918	0.67747	1
ENSMUSG00000025920	29819	Stau2	ENSMUST00000159558	4.8518	0	3.12736	0	1	1
ENSMUSG00000025920	29819	Stau2	ENSMUST00000027052	30.9445	-2.96398	1.14923	-2.57911	0.00990554	0.565594
ENSMUSG00000041225	75415	Arhgap12	ENSMUST00000182343	1.56544	-1.10621	2.61621	-0.422828	0.672421	1
ENSMUSG00000041225	75415	Arhgap12	ENSMUST00000182614	2.40514	-4.16914	2.21055	-1.88602	0.0592923	1
ENSMUSG00000071177	20703	Serpina1d	ENSMUST00000078869	47197.8	-0.41818	0.0770172	-5.4297	5.64e-08	5.81e-05
ENSMUSG00000037808	72826	Fam76b	ENSMUST00000129861	1.35601	0.807303	2.49338	0.323778	0.746106	1
ENSMUSG00000072849	20704	Serpina1e	ENSMUST00000122229	11054.1	-0.304176	0.324413	-0.93762	0.34844	1
ENSMUSG00000072849	20704	Serpina1e	ENSMUST00000085054	103691	-0.22974	0.268337	-0.856163	0.391907	1
ENSMUSG00000063047	338354	Zfp780b	ENSMUST00000206685	64.4492	0.154476	0.304547	0.507233	0.611991	1
ENSMUSG00000024393	53761	Prrc2a	ENSMUST00000025253	924.915	0.258165	0.174047	1.4833	0.137993	1
ENSMUSG00000024393	53761	Prrc2a	ENSMUST00000173558	3.98033	-3.28177	3.52458	-0.93111	0.351797	1
ENSMUSG00000048065	320635	Cyb5r2	ENSMUST00000052438	1.98458	1.45922	1.83751	0.794132	0.427119	1
ENSMUSG00000015656	15481	Hspa8	ENSMUST00000015800	24115.2	0.233124	0.0808153	2.88465	0.00391849	0.334414
ENSMUSG00000015656	15481	Hspa8	ENSMUST00000149936	149.789	0.262042	0.505194	0.518695	0.603973	1
ENSMUSG00000015656	15481	Hspa8	ENSMUST00000117557	245.924	-0.623941	3.39427	-0.183822	0.854153	1
ENSMUSG00000092075	NA	Serpina4-ps1	ENSMUST00000166601	2119.8	-3.58854	0.659941	-5.43767	5.4e-08	5.69e-05
ENSMUSG00000019960	67603	Dusp6	ENSMUST00000020118	646.425	0.489486	0.34914	1.40198	0.160922	1
ENSMUSG00000019960	67603	Dusp6	ENSMUST00000220218	42.0191	-0.308658	0.718761	-0.429431	0.66761	1
ENSMUSG00000066364	271047	Serpina3b	ENSMUST00000085052	1.74733	-0.99665	2.00975	-0.495908	0.61996	1
ENSMUSG00000041220	170439	Elovl6	ENSMUST00000199910	42.9042	-0.833042	0.45884	-1.81554	0.0694413	1
ENSMUSG00000041220	170439	Elovl6	ENSMUST00000071402	944.129	-0.862331	0.218297	-3.95027	7.81e-05	0.0231477
ENSMUSG00000030672	17907	Mylpf	ENSMUST00000206204	54.5902	0.328692	1.03891	0.316383	0.751712	1
ENSMUSG00000025404	71750	R3hdm2	ENSMUST00000164469	2.12253	-1.68079	1.5879	-1.0585	0.28983	1
ENSMUSG00000025404	71750	R3hdm2	ENSMUST00000105250	133.15	0.513508	0.465516	1.10309	0.269987	1
ENSMUSG00000032596	74153	Uba7	ENSMUST00000177039	6.38936	6.79695	3.54473	1.91748	0.0551768	1
ENSMUSG00000028104	69870	Polr3gl	ENSMUST00000091924	213.432	0.249	0.196589	1.2666	0.205298	1
ENSMUSG00000033075	223870	Senp1	ENSMUST00000044189	83.296	0.727114	0.343842	2.11468	0.0344575	1
ENSMUSG00000019432	53817	Ddx39b	ENSMUST00000173731	40.8449	-1.53643	0.402347	-3.81866	0.000134177	0.0333446
ENSMUSG00000015733	12343	Capza2	ENSMUST00000130606	11.8385	2.21736	2.54717	0.870522	0.384015	1
ENSMUSG00000015733	12343	Capza2	ENSMUST00000142592	14.3588	-1.7635	1.17443	-1.50157	0.133207	1
ENSMUSG00000066442	107885	Mthfs	ENSMUST00000085256	284.059	-0.0132111	0.209124	-0.0631737	0.949628	1
ENSMUSG00000066697	NA	Gm10172	ENSMUST00000085929	2.89294	1.5545	1.2312	1.26259	0.206738	1
ENSMUSG00000031298	237175	Adgrg2	ENSMUST00000112404	5.40919	0.00393998	2.65165	0.00148586	0.998814	1
ENSMUSG00000021807	68045	Rtraf	ENSMUST00000022341	1098.67	-0.0348699	0.124273	-0.280591	0.779024	1
ENSMUSG00000000486	54204	Septin1	ENSMUST00000205570	7.85452	-0.0145109	0.917028	-0.0158238	0.987375	1
ENSMUSG00000000486	100043580	Septin1	ENSMUST00000205570	7.85452	-0.0145109	0.917028	-0.0158238	0.987375	1
ENSMUSG00000017830	80861	Dhx58	ENSMUST00000017974	186.865	0.600608	0.233049	2.57717	0.00996128	0.56584
ENSMUSG00000003623	74114	Crot	ENSMUST00000003720	16026	0.0882336	0.10742	0.821385	0.411427	1
ENSMUSG00000003623	74114	Crot	ENSMUST00000146115	100.299	0.379607	0.29124	1.30342	0.192433	1
ENSMUSG00000003623	74114	Crot	ENSMUST00000157024	236.611	0.137283	0.214072	0.641293	0.521333	1
ENSMUSG00000036810	382030	Cnep1r1	ENSMUST00000095214	227.394	-0.152959	0.138861	-1.10152	0.270668	1
ENSMUSG00000055413	15016	H2-Q5	ENSMUST00000174854	39.1419	-0.309091	0.320934	-0.963098	0.335498	1
ENSMUSG00000024163	30957	Mapk8ip3	ENSMUST00000115229	4.93587	0	4.25635	0	1	1
ENSMUSG00000024163	30957	Mapk8ip3	ENSMUST00000178969	18.9318	-5.89178	3.78197	-1.55786	0.119267	1
ENSMUSG00000022987	239652	Zfp641	ENSMUST00000169721	3.39053	-0.698984	2.85284	-0.245013	0.806446	1
ENSMUSG00000004980	53379	Hnrnpa2b1	ENSMUST00000203655	1.44363	-3.06387	2.18403	-1.40285	0.16066	1
ENSMUSG00000021758	13206	Ddx4	ENSMUST00000099166	2.60634	-1.06239	3.94315	-0.269428	0.787601	1
ENSMUSG00000030739	71960	Myh14	ENSMUST00000107899	51.6276	0.351885	2.22342	0.158262	0.87425	1
ENSMUSG00000030739	71960	Myh14	ENSMUST00000048102	152.374	-0.226573	0.434651	-0.521276	0.602174	1
ENSMUSG00000079658	67923	Eloc	ENSMUST00000186948	62.9058	-0.742438	0.407326	-1.82271	0.068347	1
ENSMUSG00000028857	52174	Tmem222	ENSMUST00000134781	5.74104	-2.62718	1.11834	-2.34917	0.0188152	0.792583
ENSMUSG00000058952	12630	Cfi	ENSMUST00000077918	10499.5	-0.19766	0.0693149	-2.85162	0.00434974	0.355637
ENSMUSG00000031657	234549	Heatr3	ENSMUST00000121949	6.99243	-6.60625	2.83764	-2.32808	0.0199081	0.810367
ENSMUSG00000031657	234549	Heatr3	ENSMUST00000146946	9.95887	1.60863	0.699625	2.29927	0.0214897	0.841247
ENSMUSG00000024565	20689	Sall3	ENSMUST00000057950	1.75153	-0.024103	1.90436	-0.0126568	0.989902	1
ENSMUSG00000025779	17087	Ly96	ENSMUST00000026881	86.438	-0.0275206	0.224564	-0.122551	0.902463	1
ENSMUSG00000063406	73130	Tmed5	ENSMUST00000119437	65.3728	1.06557	0.357664	2.97925	0.00288955	0.278992
ENSMUSG00000006273	11966	Atp6v1b2	ENSMUST00000153079	7.64846	-1.56721	1.19376	-1.31284	0.189236	1
ENSMUSG00000014301	66449	Pam16	ENSMUST00000014445	54.8762	0.269831	0.477561	0.565019	0.572061	1
ENSMUSG00000029836	12417	Cbx3	ENSMUST00000094623	152.149	0.0522561	0.326051	0.16027	0.872668	1
ENSMUSG00000029836	12417	Cbx3	ENSMUST00000114445	2.31111	0.0749342	2.72034	0.0275459	0.978024	1
ENSMUSG00000025217	12234	Btrc	ENSMUST00000225662	46.7479	-0.160342	0.447807	-0.35806	0.720299	1
ENSMUSG00000021549	218397	Rasa1	ENSMUST00000142285	3.67624	-4.38254	2.12121	-2.06606	0.0388233	1
ENSMUSG00000039637	78885	Coro7	ENSMUST00000130125	1.61934	-2.44751	2.90775	-0.841722	0.399944	1
ENSMUSG00000029106	11518	Add1	ENSMUST00000114338	124.536	0.142586	0.371635	0.383673	0.701221	1
ENSMUSG00000002107	14007	Celf2	ENSMUST00000002176	8.4797	-6.90263	3.07417	-2.24537	0.0247447	0.898159
ENSMUSG00000002107	14007	Celf2	ENSMUST00000150624	3.88822	-1.9457	2.09276	-0.929726	0.352513	1
ENSMUSG00000002107	14007	Celf2	ENSMUST00000114924	13.4003	1.27883	2.59717	0.492395	0.62244	1
ENSMUSG00000002107	14007	Celf2	ENSMUST00000100429	12.3823	-5.96745	2.91803	-2.04503	0.0408519	1
ENSMUSG00000017778	12867	Cox7c	ENSMUST00000131011	3308.7	-0.212526	0.271225	-0.783577	0.433288	1
ENSMUSG00000017778	12867	Cox7c	ENSMUST00000017922	37.9523	-0.510468	0.408854	-1.24853	0.211836	1
ENSMUSG00000027997	12368	Casp6	ENSMUST00000029626	690.419	0.391436	0.154046	2.54104	0.0110524	0.600507
ENSMUSG00000020814	67622	Mxra7	ENSMUST00000047715	3.60602	2.62305	1.40651	1.86494	0.0621899	1
ENSMUSG00000006958	12667	Chrd	ENSMUST00000231636	4.27125	-5.52072	2.44342	-2.25943	0.0238568	0.883158
ENSMUSG00000024735	28000	Prpf19	ENSMUST00000025642	1461.29	0.322607	0.0947655	3.40427	0.000663417	0.105707
ENSMUSG00000024735	28000	Prpf19	ENSMUST00000187751	7.2689	1.30141	0.844858	1.54039	0.123465	1
ENSMUSG00000031862	170759	Atp13a1	ENSMUST00000034326	576.769	0.20656	0.0898918	2.29788	0.0215689	0.843433
ENSMUSG00000019891	66686	Dcbld1	ENSMUST00000069004	61.5363	0.166786	0.281824	0.591811	0.553977	1
ENSMUSG00000019891	66686	Dcbld1	ENSMUST00000218278	2.40001	-3.32174	1.74279	-1.90599	0.0566519	1
ENSMUSG00000019891	66686	Dcbld1	ENSMUST00000218582	10.7417	1.65315	1.2384	1.33491	0.181906	1
ENSMUSG00000022314	19357	Rad21	ENSMUST00000022927	969.656	0.223566	0.105251	2.12412	0.0336598	1
ENSMUSG00000021876	58809	Rnase4	ENSMUST00000022428	1842.23	0.1539	0.166136	0.926348	0.354265	1
ENSMUSG00000021876	58809	Rnase4	ENSMUST00000169895	12978.7	0.0466315	0.110451	0.42219	0.672886	1
ENSMUSG00000090266	74319	Mettl23	ENSMUST00000106370	206.409	-0.161547	0.171166	-0.943804	0.34527	1
ENSMUSG00000072115	11727	Ang	ENSMUST00000171688	788.114	0.113272	0.276223	0.410076	0.681751	1
ENSMUSG00000016018	72198	Mtrex	ENSMUST00000022281	523.321	0.17856	0.119561	1.49347	0.135315	1
ENSMUSG00000035896	19752	Rnase1	ENSMUST00000080126	815.169	-3.39541	1.71975	-1.97436	0.0483404	1
ENSMUSG00000032310	13077	Cyp1a2	ENSMUST00000215792	133.04	-0.525782	0.657509	-0.799658	0.423909	1
ENSMUSG00000079012	20717	Serpina3m	ENSMUST00000168797	5163.59	-0.318152	0.175287	-1.81503	0.0695188	1
ENSMUSG00000042426	218629	Dhx29	ENSMUST00000038574	173.755	-0.169791	0.19347	-0.877607	0.380157	1
ENSMUSG00000021091	20716	Serpina3n	ENSMUST00000021506	6641.48	-0.376548	0.134155	-2.8068	0.00500355	0.38768
ENSMUSG00000041258	329002	Zfp236	ENSMUST00000182122	15.3958	0.979877	1.31972	0.742488	0.457792	1
ENSMUSG00000025403	108037	Shmt2	ENSMUST00000219239	468.536	-0.381716	0.151108	-2.52612	0.0115331	0.617803
ENSMUSG00000022108	16432	Itm2b	ENSMUST00000022704	11486.5	-0.223062	0.060198	-3.70547	0.000211003	0.0459147
ENSMUSG00000022108	16432	Itm2b	ENSMUST00000227454	730.928	-0.361623	0.203309	-1.77868	0.0752919	1
ENSMUSG00000042417	218630	Ccno	ENSMUST00000038404	4.0973	-0.113569	1.49288	-0.0760737	0.93936	1
ENSMUSG00000017747	80860	Ghdc	ENSMUST00000017891	201.21	-0.0768283	0.170438	-0.450771	0.652155	1
ENSMUSG00000005958	13845	Ephb3	ENSMUST00000006112	4.94971	-0.503513	1.70562	-0.295209	0.767835	1
ENSMUSG00000038622	69790	Med30	ENSMUST00000037115	99.8439	0.280339	0.217175	1.29084	0.196758	1
ENSMUSG00000032359	13036	Ctsh	ENSMUST00000151219	21.058	-0.908102	0.664713	-1.36616	0.17189	1
ENSMUSG00000034120	20382	Srsf2	ENSMUST00000138484	624.482	-0.0600042	0.11079	-0.541603	0.588092	1
ENSMUSG00000038301	71982	Snx10	ENSMUST00000155724	108.603	-0.5605	0.407299	-1.37614	0.168779	1
ENSMUSG00000038301	71982	Snx10	ENSMUST00000137212	5.43651	-0.52452	1.78915	-0.293167	0.769394	1
ENSMUSG00000038301	71982	Snx10	ENSMUST00000179365	389.858	-0.590636	0.213898	-2.76129	0.00575734	0.411827
ENSMUSG00000018848	104458	Rars	ENSMUST00000166122	1.30165	1.37329	1.96642	0.698371	0.484945	1
ENSMUSG00000032315	13076	Cyp1a1	ENSMUST00000034865	10.6059	-6.31978	1.73385	-3.64495	0.000267445	0.0548407
ENSMUSG00000004070	15369	Hmox2	ENSMUST00000004172	802.373	0.241823	0.110607	2.18632	0.0287923	0.956929
ENSMUSG00000021613	12950	Hapln1	ENSMUST00000022108	7.83085	-1.85935	0.834469	-2.22818	0.0258682	0.915025
ENSMUSG00000096463	NA	Gm21750	ENSMUST00000098874	17.1217	0.14579	0.500851	0.291084	0.770987	1
ENSMUSG00000021809	67725	Nudt13	ENSMUST00000223663	3.95271	-5.59197	3.115	-1.79518	0.0726255	1
ENSMUSG00000021809	67725	Nudt13	ENSMUST00000223941	1.64182	-3.90374	2.18288	-1.78835	0.0737202	1
ENSMUSG00000021809	67725	Nudt13	ENSMUST00000223566	3.3329	0.324862	2.2275	0.145841	0.884047	1
ENSMUSG00000056162	338403	Cndp1	ENSMUST00000145981	2.19024	-1.37569	1.78391	-0.771167	0.440608	1
ENSMUSG00000003436	13389	Dll3	ENSMUST00000108315	1.62971	0.949221	1.2743	0.744897	0.456334	1
ENSMUSG00000046580	NA	Gm7862	ENSMUST00000121461	2.05083	-3.52939	2.17323	-1.62403	0.104369	1
ENSMUSG00000042379	71690	Esm1	ENSMUST00000038144	26.503	-0.07601	0.548506	-0.138576	0.889785	1
ENSMUSG00000041415	192119	Dicer1	ENSMUST00000221293	12.6783	0.0776905	0.550222	0.141198	0.887713	1
ENSMUSG00000024644	66054	Cndp2	ENSMUST00000025546	466.919	-0.0166011	0.155464	-0.106784	0.91496	1
ENSMUSG00000032018	235293	Sc5d	ENSMUST00000169609	3225.48	-0.216882	0.139527	-1.55441	0.120088	1
ENSMUSG00000031861	53978	Lpar2	ENSMUST00000164890	11.6977	0.408853	2.57791	0.158599	0.873985	1
ENSMUSG00000020818	69900	Mfsd11	ENSMUST00000126661	3.677	-4.79099	1.86189	-2.57319	0.0100766	0.569788
ENSMUSG00000037622	230796	Wdtc1	ENSMUST00000043305	1828.2	0.416144	0.0960933	4.33062	1.49e-05	0.00607793
ENSMUSG00000024646	109672	Cyb5a	ENSMUST00000160180	16964.9	0.0794437	0.153195	0.518578	0.604055	1
ENSMUSG00000003360	74351	Ddx23	ENSMUST00000003450	705.97	0.20968	0.0892596	2.3491	0.0188188	0.792583
ENSMUSG00000031659	11513	Adcy7	ENSMUST00000171456	10.0926	3.93445	1.72807	2.27679	0.022799	0.865611
ENSMUSG00000058897	77018	Col25a1	ENSMUST00000106353	5.05798	-0.695292	0.888471	-0.782571	0.433879	1
ENSMUSG00000029231	18595	Pdgfra	ENSMUST00000168162	9.52627	-1.18733	2.06451	-0.575116	0.565213	1
ENSMUSG00000024645	67105	Timm21	ENSMUST00000025547	229.923	-0.456693	0.185056	-2.46786	0.0135922	0.668727
ENSMUSG00000004221	16151	Ikbkg	ENSMUST00000114128	128.133	0.779487	0.383508	2.03252	0.0421014	1
ENSMUSG00000004221	16151	Ikbkg	ENSMUST00000114133	414.733	0.762407	0.233708	3.26222	0.00110542	0.150721
ENSMUSG00000004221	16151	Ikbkg	ENSMUST00000064407	523.345	0.710465	0.191442	3.71112	0.000206344	0.0454663
ENSMUSG00000051853	11842	Arf3	ENSMUST00000053183	814.459	0.144756	0.106687	1.35683	0.174835	1
ENSMUSG00000074604	211666	Mgst2	ENSMUST00000159400	3.52408	-4.20346	1.88558	-2.22927	0.0257961	0.913883
ENSMUSG00000042323	66923	Pbrm1	ENSMUST00000112092	7.24971	-0.583938	1.80977	-0.322658	0.746954	1
ENSMUSG00000042323	66923	Pbrm1	ENSMUST00000090214	13.5801	0.131048	1.35914	0.0964196	0.923187	1
ENSMUSG00000042348	218639	Arl15	ENSMUST00000224858	4.44232	-3.97339	2.91224	-1.36438	0.172449	1
ENSMUSG00000056290	60361	Ms4a4b	ENSMUST00000152242	1.72679	-2.04053	2.80013	-0.728728	0.466168	1
ENSMUSG00000048264	208440	Dip2c	ENSMUST00000222280	8.07453	0.321206	2.36526	0.135801	0.891978	1
ENSMUSG00000038539	107503	Atf5	ENSMUST00000047356	6107.07	0.893977	0.151626	5.89594	3.73e-09	5.52e-06
ENSMUSG00000002814	21975	Top3a	ENSMUST00000002891	122.447	0.588691	0.283659	2.07535	0.037954	1
ENSMUSG00000022425	18606	Enpp2	ENSMUST00000041591	1992.49	0.0370878	0.147916	0.250736	0.802018	1
ENSMUSG00000022425	18606	Enpp2	ENSMUST00000173516	231.004	-0.0870655	0.282284	-0.308432	0.757754	1
ENSMUSG00000022425	18606	Enpp2	ENSMUST00000226339	58.5157	-0.617559	0.340431	-1.81405	0.0696703	1
ENSMUSG00000078671	244059	Chd2	ENSMUST00000172704	4.8642	-2.83273	1.19482	-2.37083	0.0177482	0.770108
ENSMUSG00000062270	21761	Morf4l1	ENSMUST00000085248	259.704	0.147999	0.214583	0.689704	0.49038	1
ENSMUSG00000062270	627352	Morf4l1	ENSMUST00000085248	259.704	0.147999	0.214583	0.689704	0.49038	1
ENSMUSG00000062270	21761	Morf4l1	ENSMUST00000189420	3.21793	-1.26769	1.23283	-1.02828	0.303819	1
ENSMUSG00000062270	627352	Morf4l1	ENSMUST00000189420	3.21793	-1.26769	1.23283	-1.02828	0.303819	1
ENSMUSG00000026594	78255	Ralgps2	ENSMUST00000191605	7.61808	-4.86799	2.90291	-1.67693	0.0935559	1
ENSMUSG00000026594	78255	Ralgps2	ENSMUST00000189208	4.91836	1.8796	1.53418	1.22515	0.220519	1
ENSMUSG00000031660	26992	Brd7	ENSMUST00000146370	2.84453	-3.64925	2.01318	-1.81268	0.0698812	1
ENSMUSG00000004043	20850	Stat5a	ENSMUST00000138083	4.01084	1.54525	1.21454	1.27229	0.203271	1
ENSMUSG00000037600	69073	Kdf1	ENSMUST00000042919	21.5257	-0.196771	1.14777	-0.171438	0.86388	1
ENSMUSG00000058298	71567	Mcm9	ENSMUST00000218549	1.46745	3.26963	2.41547	1.35362	0.175858	1
ENSMUSG00000031433	237073	Rbm41	ENSMUST00000113011	44.6771	-0.219578	0.352391	-0.623109	0.533213	1
ENSMUSG00000021097	94040	Clmn	ENSMUST00000109936	1686.15	-0.220386	0.16541	-1.33236	0.182742	1
ENSMUSG00000091697	NA	Eif3s6-ps2	ENSMUST00000163304	1.77853	-1.07761	2.68954	-0.400667	0.688665	1
ENSMUSG00000024614	67988	Tmx3	ENSMUST00000235132	4.10677	0.756134	1.05714	0.715266	0.474445	1
ENSMUSG00000040263	234825	Klhdc4	ENSMUST00000174192	4.09563	-5.15225	2.97323	-1.73288	0.0831165	1
ENSMUSG00000110277	108168395	Gm45871	ENSMUST00000210766	1.77643	0.662594	2.33208	0.284121	0.776317	1
ENSMUSG00000031295	110094	Phka2	ENSMUST00000146752	9.29585	-2.17052	0.946356	-2.29355	0.0218163	0.845924
ENSMUSG00000031295	110094	Phka2	ENSMUST00000139587	4.6548	1.76183	1.10853	1.58934	0.111984	1
ENSMUSG00000042032	108645	Mat2b	ENSMUST00000101347	183.446	-0.332926	0.26035	-1.27876	0.200982	1
ENSMUSG00000025317	12352	Car5a	ENSMUST00000057653	1191.26	-0.542476	0.148616	-3.65019	0.000262042	0.053935
ENSMUSG00000030064	232288	Frmd4b	ENSMUST00000203486	106.113	-0.163739	0.405542	-0.403754	0.686394	1
ENSMUSG00000030064	232288	Frmd4b	ENSMUST00000143698	240.75	-0.233662	0.471271	-0.495811	0.620028	1
ENSMUSG00000019857	66403	Asf1a	ENSMUST00000219271	40.3835	-0.346709	0.470153	-0.73744	0.460855	1
ENSMUSG00000028848	100210	Gpn2	ENSMUST00000030661	113.4	0.225633	0.240367	0.938702	0.347884	1
ENSMUSG00000004661	56380	Arid3b	ENSMUST00000004780	16.3478	-0.0253759	1.01533	-0.0249928	0.980061	1
ENSMUSG00000020823	74136	Sec14l1	ENSMUST00000021177	13.473	0.540592	1.66188	0.32529	0.744962	1
ENSMUSG00000036180	234366	Gatad2a	ENSMUST00000116463	242.973	0.343925	0.208541	1.64919	0.0991078	1
ENSMUSG00000036180	234366	Gatad2a	ENSMUST00000212478	17.9686	-3.07739	1.81761	-1.6931	0.0904362	1
ENSMUSG00000016510	76366	Mtif3	ENSMUST00000016654	244.141	0.174544	0.19157	0.911122	0.362231	1
ENSMUSG00000035247	207304	Hectd1	ENSMUST00000218626	13.1397	0.638789	0.605606	1.05479	0.291521	1
ENSMUSG00000035247	207304	Hectd1	ENSMUST00000179265	28.0648	0.560893	0.706814	0.793551	0.427457	1
ENSMUSG00000040957	63955	Cables1	ENSMUST00000171109	48.7715	-0.0328026	0.44062	-0.0744464	0.940655	1
ENSMUSG00000021614	13003	Vcan	ENSMUST00000159910	11.0246	0.648457	0.765354	0.847264	0.396848	1
ENSMUSG00000003435	20924	Supt5	ENSMUST00000207879	6.19694	0	3.71918	0	1	1
ENSMUSG00000003435	20924	Supt5	ENSMUST00000003527	761.467	0.123172	0.0871095	1.414	0.157363	1
ENSMUSG00000031937	69137	Vstm5	ENSMUST00000034413	8.40266	0.354391	0.727923	0.486853	0.626363	1
ENSMUSG00000049411	338363	Tmem241	ENSMUST00000050228	14.6986	-0.451687	0.597391	-0.756099	0.44959	1
ENSMUSG00000049411	338363	Tmem241	ENSMUST00000092075	4.01441	0.166616	1.52953	0.108933	0.913255	1
ENSMUSG00000028099	74414	Polr3c	ENSMUST00000137009	9.80989	-0.618946	0.86715	-0.71377	0.47537	1
ENSMUSG00000030309	232560	Caprin2	ENSMUST00000111569	28.9166	-0.433963	0.487709	-0.889798	0.373574	1
ENSMUSG00000020534	20425	Shmt1	ENSMUST00000174214	173.67	0.603626	0.326284	1.85	0.0643132	1
ENSMUSG00000019232	71760	Etnppl	ENSMUST00000166187	1020.09	0.474274	0.185056	2.56286	0.0103812	0.580262
ENSMUSG00000019232	71760	Etnppl	ENSMUST00000072271	1783.13	0.195576	0.206845	0.945518	0.344394	1
ENSMUSG00000029642	20018	Polr1d	ENSMUST00000050970	430.303	0.10495	0.172957	0.606796	0.543987	1
ENSMUSG00000021102	73046	Glrx5	ENSMUST00000223244	89.0415	0.101201	0.27868	0.363145	0.716497	1
ENSMUSG00000041084	66357	Ostc	ENSMUST00000197152	4.32075	1.23459	1.66781	0.740247	0.45915	1
ENSMUSG00000031938	70984	4931406C07Rik	ENSMUST00000180339	3.35701	0	3.26198	0	1	1
ENSMUSG00000031938	70984	4931406C07Rik	ENSMUST00000178977	1918.68	-0.327841	0.0896291	-3.65776	0.000254432	0.0528693
ENSMUSG00000074358	232933	Ccdc61	ENSMUST00000135467	12.0879	-2.30582	1.88368	-1.2241	0.220913	1
ENSMUSG00000025401	432516	Myo1a	ENSMUST00000079590	2.34655	-4.80653	1.86057	-2.58336	0.00978423	0.561604
ENSMUSG00000055720	69459	Ubl7	ENSMUST00000216260	24.558	-1.25621	1.03708	-1.2113	0.225782	1
ENSMUSG00000097929	NA	Tunar	ENSMUST00000180503	1.82097	-0.689846	1.75403	-0.393292	0.694104	1
ENSMUSG00000024410	76482	Rmc1	ENSMUST00000134756	1.55834	-1.96666	1.98731	-0.989608	0.322366	1
ENSMUSG00000049550	56430	Clip1	ENSMUST00000111566	140.101	-0.705861	0.374138	-1.88663	0.0592097	1
ENSMUSG00000049550	56430	Clip1	ENSMUST00000137363	17.1054	0.431023	1.20006	0.359168	0.719469	1
ENSMUSG00000049550	56430	Clip1	ENSMUST00000137602	18.7637	-3.19984	0.922753	-3.46771	0.000524907	0.0888138
ENSMUSG00000021501	12328	Caml	ENSMUST00000165154	17.2845	0.596877	0.631573	0.945064	0.344626	1
ENSMUSG00000059248	53860	Septin9	ENSMUST00000106354	53.9487	-0.845285	0.557297	-1.51676	0.129328	1
ENSMUSG00000062006	68436	Rpl34	ENSMUST00000079085	2956.12	-0.0153965	0.191757	-0.0802915	0.936005	1
ENSMUSG00000062006	619547	Rpl34	ENSMUST00000079085	2956.12	-0.0153965	0.191757	-0.0802915	0.936005	1
ENSMUSG00000063568	231986	Jazf1	ENSMUST00000128282	3.43438	-5.62772	2.87577	-1.95694	0.0503543	1
ENSMUSG00000063568	231986	Jazf1	ENSMUST00000136250	3.00884	0	3.35399	0	1	1
ENSMUSG00000063568	231986	Jazf1	ENSMUST00000074541	12.8942	0.168776	1.60557	0.10512	0.916281	1
ENSMUSG00000024413	18145	Npc1	ENSMUST00000234044	317.406	0.251666	0.300118	0.838557	0.401718	1
ENSMUSG00000044715	66787	Gskip	ENSMUST00000051934	174.946	-0.206069	0.217026	-0.949512	0.34236	1
ENSMUSG00000021500	212880	Ddx46	ENSMUST00000172272	716.089	0.0334288	0.124156	0.269247	0.787739	1
ENSMUSG00000037710	52637	Cisd1	ENSMUST00000045887	2236.33	-0.149047	0.170901	-0.872127	0.383139	1
ENSMUSG00000056148	103142	Rdh9	ENSMUST00000052652	1733.05	-0.166729	0.111518	-1.49509	0.134891	1
ENSMUSG00000000134	209446	Tfe3	ENSMUST00000079542	7.84814	7.39904	3.79661	1.94885	0.0513129	1
ENSMUSG00000000134	209446	Tfe3	ENSMUST00000115680	7.1565	1.35257	3.25217	0.415897	0.677486	1
ENSMUSG00000069456	19683	Rdh16	ENSMUST00000155739	105.84	-0.323695	0.426081	-0.759703	0.447432	1
ENSMUSG00000024421	16774	Lama3	ENSMUST00000188815	75.5206	-0.312044	0.243973	-1.27901	0.200892	1
ENSMUSG00000003746	17155	Man1a	ENSMUST00000220088	52.3943	-0.105103	0.839352	-0.125219	0.90035	1
ENSMUSG00000022853	74147	Ehhadh	ENSMUST00000023559	4640.33	0.928731	0.19117	4.85813	1.19e-06	0.000724889
ENSMUSG00000039473	170644	Ubn1	ENSMUST00000230703	162.091	0.356666	0.299152	1.19226	0.23316	1
ENSMUSG00000039473	170644	Ubn1	ENSMUST00000229386	4.65111	-0.174024	1.98045	-0.0878709	0.929979	1
ENSMUSG00000025781	11949	Atp5c1	ENSMUST00000114897	4134.12	-0.238359	0.155689	-1.531	0.12577	1
ENSMUSG00000045767	78521	B230219D22Rik	ENSMUST00000057844	878.282	0.133773	0.106475	1.25639	0.208976	1
ENSMUSG00000074639	216454	Rdh16f2	ENSMUST00000092058	2163.81	0.214481	0.203398	1.05449	0.291659	1
ENSMUSG00000039982	207521	Dtx4	ENSMUST00000045521	163.816	0.312596	0.2649	1.18005	0.237979	1
ENSMUSG00000021114	73834	Atp6v1d	ENSMUST00000219377	6.11767	0.0772348	0.933319	0.0827528	0.934048	1
ENSMUSG00000024424	72747	Ttc39c	ENSMUST00000234974	195.551	-0.597494	0.190085	-3.1433	0.00167056	0.198013
ENSMUSG00000024424	72747	Ttc39c	ENSMUST00000169401	1478.23	-0.44327	0.189168	-2.34326	0.0191162	0.797048
ENSMUSG00000024424	72747	Ttc39c	ENSMUST00000141060	80.4761	-0.356412	0.318745	-1.11817	0.263493	1
ENSMUSG00000024424	72747	Ttc39c	ENSMUST00000234966	2811.03	-1.09063	0.136591	-7.98463	1.41e-15	1.37e-11
ENSMUSG00000024424	72747	Ttc39c	ENSMUST00000234848	33.9956	-1.32229	0.518015	-2.5526	0.0106922	0.589357
ENSMUSG00000027742	67542	Cog6	ENSMUST00000036665	321.643	-0.585323	0.196838	-2.97363	0.00294298	0.281356
ENSMUSG00000058351	66487	Smim4	ENSMUST00000064032	73.5325	-0.203288	0.360463	-0.563963	0.572779	1
ENSMUSG00000025396	27400	Hsd17b6	ENSMUST00000219183	3047.05	-0.19081	0.236087	-0.808221	0.418963	1
ENSMUSG00000025396	27400	Hsd17b6	ENSMUST00000219707	278.338	-0.411865	0.222476	-1.85128	0.0641291	1
ENSMUSG00000021996	13885	Esd	ENSMUST00000175712	431.599	-0.253981	0.249172	-1.0193	0.308061	1
ENSMUSG00000021996	13885	Esd	ENSMUST00000176957	2260.43	-0.0648064	0.143965	-0.450154	0.652599	1
ENSMUSG00000049577	22761	Zfpm1	ENSMUST00000054052	461.945	0.647855	0.160517	4.03607	5.44e-05	0.0174806
ENSMUSG00000031403	245474	Dkc1	ENSMUST00000145222	2.16561	0.849837	2.90322	0.292722	0.769734	1
ENSMUSG00000025927	21419	Tfap2b	ENSMUST00000027059	5.0643	-0.446528	1.15918	-0.38521	0.700082	1
ENSMUSG00000068250	232566	Amn1	ENSMUST00000111535	60.6981	-0.503744	0.37405	-1.34673	0.178067	1
ENSMUSG00000068250	232566	Amn1	ENSMUST00000141346	4.36306	-0.872664	1.43198	-0.609411	0.542252	1
ENSMUSG00000005672	16590	Kit	ENSMUST00000202167	20.8008	1.38722	0.955869	1.45126	0.146707	1
ENSMUSG00000063683	107146	Glyat	ENSMUST00000044976	4993.49	-0.291439	0.133416	-2.18444	0.0289303	0.958651
ENSMUSG00000036120	19727	Rfxank	ENSMUST00000075724	103.515	0.326545	0.283495	1.15185	0.249381	1
ENSMUSG00000047539	67948	Fbxo28	ENSMUST00000051431	164.158	0.631161	0.179064	3.52478	0.000423842	0.0756653
ENSMUSG00000024694	64697	Keg1	ENSMUST00000138545	43.8081	-1.43895	0.503748	-2.85649	0.00428355	0.352383
ENSMUSG00000022370	68537	Mrpl13	ENSMUST00000172387	605.789	-0.154096	0.134725	-1.14379	0.252711	1
ENSMUSG00000029028	72946	Lrrc47	ENSMUST00000169622	23.5853	-21.8952	4.03822	-5.42199	5.89e-08	6e-05
ENSMUSG00000029028	72946	Lrrc47	ENSMUST00000030894	338.015	0.320298	0.196981	1.62603	0.103943	1
ENSMUSG00000044252	64291	Osbpl1a	ENSMUST00000121808	757.045	-0.287722	0.231837	-1.24105	0.214586	1
ENSMUSG00000044252	64291	Osbpl1a	ENSMUST00000234118	55.9491	1.39352	1.48675	0.937299	0.348605	1
ENSMUSG00000044252	64291	Osbpl1a	ENSMUST00000119043	13.5991	-0.503943	1.64566	-0.306226	0.759432	1
ENSMUSG00000044252	64291	Osbpl1a	ENSMUST00000124570	101.981	-1.26462	0.279027	-4.53227	5.84e-06	0.00287092
ENSMUSG00000044252	64291	Osbpl1a	ENSMUST00000155650	21.8902	-1.25716	0.702859	-1.78863	0.0736737	1
ENSMUSG00000002345	72368	Borcs8	ENSMUST00000110139	30.5764	-0.131967	0.406688	-0.324492	0.745566	1
ENSMUSG00000015937	26914	Macroh2a1	ENSMUST00000141589	9.63787	0.654534	0.751917	0.870487	0.384034	1
ENSMUSG00000015937	26914	Macroh2a1	ENSMUST00000139511	184.242	0.00718315	0.183256	0.0391974	0.968733	1
ENSMUSG00000022544	70511	Eef2kmt	ENSMUST00000132225	8.8085	-6.79869	1.56149	-4.35397	1.34e-05	0.00551663
ENSMUSG00000011096	67605	Akt1s1	ENSMUST00000141311	72.895	0.448079	0.368325	1.21653	0.223782	1
ENSMUSG00000011096	67605	Akt1s1	ENSMUST00000136232	7.95151	-2.53915	0.988383	-2.56899	0.0101994	0.573397
ENSMUSG00000062234	231580	Gak	ENSMUST00000156110	17.8726	0.100924	0.769794	0.131105	0.895692	1
ENSMUSG00000062234	231580	Gak	ENSMUST00000199048	27.7862	0.28256	0.53664	0.526536	0.598516	1
ENSMUSG00000038754	12686	Elovl3	ENSMUST00000043739	683.677	0.124272	0.486631	0.255372	0.798436	1
ENSMUSG00000038754	12686	Elovl3	ENSMUST00000237098	3586.07	0.213164	0.273646	0.778978	0.435992	1
ENSMUSG00000025229	18742	Pitx3	ENSMUST00000026259	16.7026	1.19132	0.62887	1.89437	0.0581753	1
ENSMUSG00000025229	18742	Pitx3	ENSMUST00000172980	5.6091	1.78836	1.12038	1.59621	0.110441	1
ENSMUSG00000068015	380916	Lrch1	ENSMUST00000088970	70.2252	-0.663489	0.352277	-1.88343	0.059642	1
ENSMUSG00000042997	212114	Nhlrc3	ENSMUST00000130348	13.841	1.71069	3.67708	0.465231	0.641766	1
ENSMUSG00000028717	21349	Tal1	ENSMUST00000136946	2.60639	-3.46507	1.82889	-1.89463	0.0581419	1
ENSMUSG00000033581	319765	Igf2bp2	ENSMUST00000134188	5.01609	-5.9569	2.74542	-2.16976	0.0300253	0.972573
ENSMUSG00000024169	106633	Ift140	ENSMUST00000137386	4.94846	6.06027	3.79952	1.59501	0.11071	1
ENSMUSG00000048039	229504	Isg20l2	ENSMUST00000055984	185.166	0.20317	0.172929	1.17487	0.240047	1
ENSMUSG00000023007	54614	Prpf40b	ENSMUST00000140806	4.06933	1.84327	1.48458	1.24161	0.214381	1
ENSMUSG00000028716	67182	Pdzk1ip1	ENSMUST00000030488	3.1294	-0.285005	2.2317	-0.127708	0.89838	1
ENSMUSG00000032369	22038	Plscr1	ENSMUST00000093801	178.338	0.148459	0.220802	0.672364	0.501352	1
ENSMUSG00000021620	74156	Acot12	ENSMUST00000161337	58.4853	-0.0927491	0.493087	-0.188099	0.850799	1
ENSMUSG00000106268	NA	Gm18492	ENSMUST00000198141	2.31626	-3.63678	2.09143	-1.7389	0.0820532	1
ENSMUSG00000027983	71519	Cyp2u1	ENSMUST00000200236	34.5608	-0.637634	0.343072	-1.8586	0.0630838	1
ENSMUSG00000034959	271221	Rubcnl	ENSMUST00000228689	1.96116	-4.4497	2.22089	-2.00357	0.0451162	1
ENSMUSG00000066071	277753	Cyp4a12a	ENSMUST00000084343	2437.75	-0.83015	0.33134	-2.50543	0.0122302	0.636978
ENSMUSG00000021124	53612	Vti1b	ENSMUST00000163031	5.6331	-1.36741	0.938328	-1.45729	0.145037	1
ENSMUSG00000032712	67246	Resf1	ENSMUST00000100765	8.64886	4.09931	3.032	1.35201	0.176371	1
ENSMUSG00000024168	407831	Tmem204	ENSMUST00000024984	191.596	-0.111006	0.158292	-0.701274	0.483132	1
ENSMUSG00000029104	15194	Htt	ENSMUST00000148953	3.83301	-2.66838	1.3139	-2.03087	0.0422677	1
ENSMUSG00000060550	15018	H2-Q7	ENSMUST00000071951	266.559	0.527052	0.138003	3.81913	0.000133922	0.0333446
ENSMUSG00000060550	110558	H2-Q7	ENSMUST00000071951	266.559	0.527052	0.138003	3.81913	0.000133922	0.0333446
ENSMUSG00000021156	66505	Zmynd11	ENSMUST00000062658	15.7402	6.85767	2.39011	2.86919	0.00411523	0.345474
ENSMUSG00000021156	66505	Zmynd11	ENSMUST00000157035	2.00851	-1.21677	1.98162	-0.614025	0.539199	1
ENSMUSG00000021156	66505	Zmynd11	ENSMUST00000222148	1.33554	2.19643	2.41837	0.908227	0.363758	1
ENSMUSG00000066072	13117	Cyp4a10	ENSMUST00000058785	5159.57	2.16592	0.368953	5.87044	4.35e-09	6.34e-06
ENSMUSG00000021123	77974	Rdh12	ENSMUST00000151980	4.29792	-5.765	1.89777	-3.03778	0.00238327	0.247374
ENSMUSG00000031665	58198	Sall1	ENSMUST00000034090	260.596	0.144279	0.265984	0.542433	0.587521	1
ENSMUSG00000025393	11947	Atp5b	ENSMUST00000123803	15.6674	0.0676957	0.743315	0.0910727	0.927435	1
ENSMUSG00000094846	258629	Olfr1487	ENSMUST00000217061	8.76424	-1.4563	0.689648	-2.11166	0.0347157	1
ENSMUSG00000050410	106795	Tcf19	ENSMUST00000161012	16.5726	0.7978	0.778633	1.02462	0.305544	1
ENSMUSG00000063929	100040843	Cyp4a32	ENSMUST00000129918	132.082	0.871993	0.369526	2.35976	0.0182867	0.779395
ENSMUSG00000063929	100040843	Cyp4a32	ENSMUST00000084342	524.267	0.855011	0.206005	4.15043	3.32e-05	0.0116582
ENSMUSG00000019876	18768	Pkib	ENSMUST00000066028	2.77501	-1.60159	2.11974	-0.75556	0.449913	1
ENSMUSG00000046364	26451	Rpl27a	ENSMUST00000149143	5.3947	-1.69756	1.27737	-1.32895	0.183865	1
ENSMUSG00000022858	20462	Tra2b	ENSMUST00000232471	4.00773	-0.706204	1.91848	-0.368107	0.712794	1
ENSMUSG00000031138	14071	F9	ENSMUST00000033477	4133.51	-0.119104	0.0975923	-1.22043	0.222303	1
ENSMUSG00000042423	14123	Fbrs	ENSMUST00000205432	228.626	0.290748	0.247082	1.17673	0.239305	1
ENSMUSG00000025780	209378	Itih5	ENSMUST00000026886	142.178	-0.398907	0.210469	-1.89532	0.0580497	1
ENSMUSG00000039599	105428	Fam149b	ENSMUST00000224721	77.2136	-0.450266	0.275191	-1.6362	0.101798	1
[truncated: 115,222 more rows]

## Sheet: HFS_v_HFC
ensembl_gene_id	entrezgene_id	external_gene_name	ensembl_transcript_id	baseMean	log2FoldChange	lfcSE	stat	pvalue	padj
ENSMUSG00000064345	17717	mt-Nd2	ENSMUST00000082396	104895	-0.371927	0.107984	-3.44429	0.000572557	0.035169
ENSMUSG00000064357	17705	mt-Atp6	ENSMUST00000082408	93276.1	-0.318593	0.118437	-2.68998	0.00714565	0.196355
ENSMUSG00000064358	17710	mt-Co3	ENSMUST00000082409	122854	-0.105945	0.188125	-0.563162	0.573325	1
ENSMUSG00000064360	17718	mt-Nd3	ENSMUST00000082411	15189.2	0.0358196	0.235264	0.152253	0.878987	1
ENSMUSG00000064363	17719	mt-Nd4	ENSMUST00000082414	89544.1	-0.473623	0.0675885	-7.00745	2.43e-12	1.74e-09
ENSMUSG00000064368	17722	mt-Nd6	ENSMUST00000082419	17641.3	-0.54181	0.126882	-4.27018	1.95e-05	0.00223077
ENSMUSG00000064370	17711	mt-Cytb	ENSMUST00000082421	145304	-0.354645	0.0913863	-3.88073	0.000104144	0.00897155
ENSMUSG00000095366	NA	Gm21860	ENSMUST00000177893	4.56349	-2.15747	1.16738	-1.84813	0.0645835	NA
ENSMUSG00000096850	NA	Gm21748	ENSMUST00000179623	4.56349	-2.15747	1.16738	-1.84813	0.0645835	NA
ENSMUSG00000069049	26908	Eif2s3y	ENSMUST00000154556	9.07603	1.13996	1.49574	0.762136	0.445979	1
ENSMUSG00000024304	12558	Cdh2	ENSMUST00000115850	797.344	-0.483073	0.174612	-2.76655	0.00566537	0.168076
ENSMUSG00000073563	70425	Csnk1g3	ENSMUST00000237880	134.407	0.42356	0.275682	1.53641	0.124439	0.814606
ENSMUSG00000024331	13506	Dsc2	ENSMUST00000075214	443.495	0.158182	0.230532	0.686161	0.492612	1
ENSMUSG00000020956	328092	Dtd2	ENSMUST00000021339	150.741	-0.223613	0.174869	-1.27875	0.200987	0.931659
ENSMUSG00000035142	76826	Nubpl	ENSMUST00000040090	243.647	0.116507	0.175701	0.663102	0.507265	1
ENSMUSG00000076752	NA	Trgc2	ENSMUST00000103561	2.79675	0.414829	1.07795	0.384832	0.700362	NA
ENSMUSG00000022820	68194	Ndufb4	ENSMUST00000135019	5.88789	0.671751	0.993049	0.676453	0.498753	NA
ENSMUSG00000022820	100041273	Ndufb4	ENSMUST00000135019	5.88789	0.671751	0.993049	0.676453	0.498753	NA
ENSMUSG00000022820	100042503	Ndufb4	ENSMUST00000135019	5.88789	0.671751	0.993049	0.676453	0.498753	NA
ENSMUSG00000003062	76205	Stard3nl	ENSMUST00000039694	144.084	-0.0295377	0.202411	-0.145929	0.883977	1
ENSMUSG00000008301	56698	Phax	ENSMUST00000008445	393.896	-0.0430509	0.140285	-0.306882	0.758933	1
ENSMUSG00000022812	56637	Gsk3b	ENSMUST00000023507	361.257	-0.0610666	0.174682	-0.349586	0.726649	1
ENSMUSG00000038212	66631	Mfsd14b	ENSMUST00000155487	429.827	-0.248317	0.197709	-1.25597	0.209126	0.940736
ENSMUSG00000038212	66631	Mfsd14b	ENSMUST00000054730	137.087	0.479722	0.406111	1.18126	0.2375	0.964378
ENSMUSG00000024592	77422	C330018D20Rik	ENSMUST00000025488	193.712	0.0957169	0.178275	0.536907	0.591332	1
ENSMUSG00000044393	13511	Dsg2	ENSMUST00000121837	10.7311	-6.62356	2.39902	-2.76094	0.00576345	0.169858
ENSMUSG00000021319	20379	Sfrp4	ENSMUST00000222992	1.48483	2.35621	2.31828	1.01636	0.309458	NA
ENSMUSG00000002489	21844	Tiam1	ENSMUST00000164263	5.79175	-4.97472	2.84628	-1.7478	0.0804985	NA
ENSMUSG00000021360	14538	Gcnt2	ENSMUST00000069958	4.54498	0.550923	1.25761	0.438072	0.661334	NA
ENSMUSG00000083282	56464	Ctsf	ENSMUST00000236406	2.05194	0.839764	1.641	0.51174	0.608833	NA
ENSMUSG00000083282	56464	Ctsf	ENSMUST00000235464	1.59418	-1.17744	2.45514	-0.47958	0.631526	NA
ENSMUSG00000083282	56464	Ctsf	ENSMUST00000235264	6.96875	-6.02126	1.97543	-3.04807	0.00230318	0.0936704
ENSMUSG00000033382	75964	Trappc8	ENSMUST00000223584	5.26028	-0.174126	0.958314	-0.1817	0.855818	NA
ENSMUSG00000046516	12856	Cox17	ENSMUST00000050273	475.317	0.383425	0.245644	1.5609	0.118548	0.805813
ENSMUSG00000024943	226026	Smc5	ENSMUST00000224441	24.6157	-0.227738	0.508698	-0.447689	0.654378	1
ENSMUSG00000002847	85031	Pla1a	ENSMUST00000002926	663.391	0.134605	0.112478	1.19672	0.231415	0.957685
ENSMUSG00000038683	68083	Pak1ip1	ENSMUST00000174472	44.484	-0.20532	0.58002	-0.353987	0.723349	1
ENSMUSG00000034064	224143	Poglut1	ENSMUST00000153187	44.892	0.496942	0.468583	1.06052	0.288908	0.996508
ENSMUSG00000022983	224432	Scaf4	ENSMUST00000039280	109.419	-0.0814936	0.276422	-0.294816	0.768134	1
ENSMUSG00000006463	70605	Zdhhc24	ENSMUST00000162088	5.86362	0	2.49355	0	1	NA
ENSMUSG00000033207	71738	Mamdc2	ENSMUST00000236349	14.4631	-6.05156	2.6832	-2.25535	0.0241113	0.397764
ENSMUSG00000062929	12632	Cfl2	ENSMUST00000221374	231.497	-0.126181	0.217743	-0.579495	0.562255	1
ENSMUSG00000053414	26559	Hunk	ENSMUST00000065856	20.8707	-0.571286	0.580511	-0.984109	0.325062	1
ENSMUSG00000035021	217578	Baz1a	ENSMUST00000038926	13.324	-0.328506	1.57135	-0.209059	0.834402	1
ENSMUSG00000021520	67530	Uqcrb	ENSMUST00000021993	3378.04	0.0590803	0.219289	0.269418	0.787608	1
ENSMUSG00000002845	67846	Tmem39a	ENSMUST00000163884	50.7787	-0.698719	0.385848	-1.81086	0.0701619	0.666547
ENSMUSG00000021270	15519	Hsp90aa1	ENSMUST00000094361	3679.12	0.482612	0.200496	2.40709	0.0160801	0.318299
ENSMUSG00000063904	75221	Dpp3	ENSMUST00000236782	2.13373	-3.76809	2.64402	-1.42514	0.154117	NA
ENSMUSG00000018830	17880	Myh11	ENSMUST00000231567	17.3533	1.75066	3.71281	0.471519	0.63727	1
ENSMUSG00000021666	320806	Gfm2	ENSMUST00000160981	3.96699	-2.99963	1.81219	-1.65525	0.0978736	NA
ENSMUSG00000058152	78923	Chsy3	ENSMUST00000237594	8.05002	0.118095	0.761943	0.154992	0.876828	1
ENSMUSG00000073555	240327	Gm4951	ENSMUST00000031549	2613.32	-0.121485	0.0915367	-1.32717	0.184451	0.911241
ENSMUSG00000090942	240328	F830016B08Rik	ENSMUST00000171297	301.05	-0.511591	0.345478	-1.48082	0.138654	0.840981
ENSMUSG00000022677	66086	Cep20	ENSMUST00000023357	165.77	-0.0160035	0.216543	-0.0739046	0.941086	1
ENSMUSG00000022793	56375	B4galt4	ENSMUST00000023482	6.63409	-0.756752	1.7409	-0.43469	0.663787	1
ENSMUSG00000024604	66810	Rbm22	ENSMUST00000161544	39.4495	-0.790025	0.342243	-2.30838	0.0209783	0.369616
ENSMUSG00000049134	18175	Nrap	ENSMUST00000167239	5.48679	0	2.53153	0	1	NA
ENSMUSG00000021244	56531	Ylpm1	ENSMUST00000021670	208.58	-0.160871	0.279658	-0.575242	0.565128	1
ENSMUSG00000021665	15212	Hexb	ENSMUST00000022169	349.48	0.195942	0.142529	1.37475	0.16921	0.893513
ENSMUSG00000024608	20044	Rps14	ENSMUST00000025511	6158.08	0.46854	0.163389	2.86763	0.00413561	0.138172
ENSMUSG00000021364	54326	Elovl2	ENSMUST00000117096	138.378	-0.248864	0.665436	-0.373987	0.708414	1
ENSMUSG00000069117	NA	Rps18-ps6	ENSMUST00000074072	4.18903	1.20006	1.0003	1.1997	0.230256	NA
ENSMUSG00000023088	17250	Abcc1	ENSMUST00000147759	5.73239	-5.1275	3.58003	-1.43225	0.152072	NA
ENSMUSG00000021276	67236	Cinp	ENSMUST00000221963	3.49731	4.57342	2.42297	1.88753	0.0590896	NA
ENSMUSG00000055313	319207	Pgbd1	ENSMUST00000151743	4.72652	0.302806	2.21414	0.13676	0.891221	NA
ENSMUSG00000004789	78920	Dlst	ENSMUST00000053811	2069.86	-0.278947	0.102764	-2.71444	0.00663875	0.187612
ENSMUSG00000004789	78920	Dlst	ENSMUST00000222472	2.46973	-0.575457	1.32747	-0.433501	0.664651	NA
ENSMUSG00000047379	108902	B4gat1	ENSMUST00000235776	9.64803	-1.05455	1.54875	-0.680905	0.495932	1
ENSMUSG00000022676	20583	Snai2	ENSMUST00000023356	82.0638	0.337792	0.40656	0.830855	0.406056	1
ENSMUSG00000041849	239319	Card6	ENSMUST00000141020	10.4793	0.533452	0.633412	0.842188	0.399683	1
ENSMUSG00000041841	67281	Rpl37	ENSMUST00000045356	1148.38	0.460446	0.248307	1.85434	0.0636904	0.64119
ENSMUSG00000041841	100502825	Rpl37	ENSMUST00000045356	1148.38	0.460446	0.248307	1.85434	0.0636904	0.64119
ENSMUSG00000041841	67281	Rpl37	ENSMUST00000226758	308.085	1.37158	0.540689	2.53672	0.0111898	0.255443
ENSMUSG00000041841	100502825	Rpl37	ENSMUST00000226758	308.085	1.37158	0.540689	2.53672	0.0111898	0.255443
ENSMUSG00000059395	66707	Nkapl	ENSMUST00000068235	6.56882	-1.69346	0.8437	-2.00719	0.0447298	0.544751
ENSMUSG00000025076	12369	Casp7	ENSMUST00000235386	3.9772	-0.507438	1.01053	-0.50215	0.615562	NA
ENSMUSG00000051469	59057	Zfp24	ENSMUST00000148525	25.2562	-0.234444	0.484323	-0.484066	0.628339	1
ENSMUSG00000080268	107392	Brms1	ENSMUST00000236320	9.09977	-0.579225	1.68955	-0.342829	0.731727	1
ENSMUSG00000022973	104015	Synj1	ENSMUST00000231524	3.86347	-3.48637	1.46222	-2.38431	0.0171114	NA
ENSMUSG00000024613	21453	Tcof1	ENSMUST00000163446	3.08696	5.11208	2.36856	2.15831	0.0309039	NA
ENSMUSG00000022369	105837	Mtbp	ENSMUST00000170046	4.31172	1.38183	1.34998	1.0236	0.306026	NA
ENSMUSG00000098781	NA	Gm28044	ENSMUST00000044819	2.57992	-5.08593	1.94192	-2.61902	0.00881826	NA
ENSMUSG00000058022	109254	Adtrp	ENSMUST00000072012	652.479	-0.412428	0.190824	-2.1613	0.0306723	0.455169
ENSMUSG00000058022	109254	Adtrp	ENSMUST00000179758	609.674	-0.12232	0.204229	-0.598935	0.549216	1
ENSMUSG00000022674	70620	Ube2v2	ENSMUST00000115776	204.17	0.412372	0.205182	2.00978	0.0444539	0.542376
ENSMUSG00000000420	14423	Galnt1	ENSMUST00000170243	222.503	-0.29208	0.330632	-0.883399	0.377021	1
ENSMUSG00000022974	67367	Paxbp1	ENSMUST00000118522	228.105	-0.142323	0.159151	-0.894263	0.371181	1
ENSMUSG00000022974	67367	Paxbp1	ENSMUST00000124653	39.806	0.231656	0.352153	0.657828	0.510648	1
ENSMUSG00000057469	50496	E2f6	ENSMUST00000221541	123.715	0.233601	0.225499	1.03593	0.300235	1
ENSMUSG00000022151	67515	Ttc33	ENSMUST00000141167	2.49181	4.54359	2.47257	1.8376	0.066122	NA
ENSMUSG00000025077	55947	Dclre1a	ENSMUST00000183143	26.1586	-0.985825	0.68193	-1.44564	0.148278	0.858352
ENSMUSG00000004788	217715	Eif2b2	ENSMUST00000150935	20.7934	0.035443	0.656485	0.053989	0.956944	1
ENSMUSG00000024875	68090	Yif1a	ENSMUST00000235773	95.1952	-0.895462	0.456961	-1.9596	0.0500421	0.578145
ENSMUSG00000024875	68090	Yif1a	ENSMUST00000237025	5.16754	-5.48372	3.80191	-1.44236	0.149201	NA
ENSMUSG00000024617	12322	Camk2a	ENSMUST00000025519	5.80546	-0.950393	1.36342	-0.697065	0.485762	NA
ENSMUSG00000069206	238692	Zfp874a	ENSMUST00000224239	8.38428	0.767209	1.07428	0.714164	0.475126	1
ENSMUSG00000025078	66866	Nhlrc2	ENSMUST00000236979	2.68129	-4.39006	2.53934	-1.72882	0.0838413	NA
ENSMUSG00000058794	18022	Nfe2	ENSMUST00000075192	5.08558	-1.82521	1.20819	-1.5107	0.130865	NA
ENSMUSG00000024271	58523	Elp2	ENSMUST00000234484	2.77218	-4.31794	3.41001	-1.26625	0.205422	NA
ENSMUSG00000031340	14404	Gabre	ENSMUST00000064780	7.87917	0.260453	0.681689	0.38207	0.702409	1
ENSMUSG00000008822	66204	Acyp1	ENSMUST00000008966	97.3726	-0.017976	0.242222	-0.0742131	0.940841	1
ENSMUSG00000008822	66204	Acyp1	ENSMUST00000121930	57.1986	0.417316	0.421781	0.989413	0.322461	1
ENSMUSG00000000552	29813	Zfp385a	ENSMUST00000229373	18.6433	-3.10882	1.48542	-2.09288	0.0363597	0.493704
ENSMUSG00000041747	105372	Utp15	ENSMUST00000224842	8.25818	0.444163	0.903028	0.491859	0.622819	1
ENSMUSG00000022671	72083	Mzt2	ENSMUST00000023351	192.228	-0.183046	0.167733	-1.0913	0.275142	0.991198
ENSMUSG00000022704	106248	Qtrt2	ENSMUST00000146343	5.5807	-3.09329	1.25545	-2.4639	0.0137436	NA
ENSMUSG00000060639	319158	H4c9	ENSMUST00000102977	57.212	-0.687537	0.361748	-1.9006	0.0573545	0.611684
ENSMUSG00000005698	13018	Ctcf	ENSMUST00000005841	406.53	-0.100479	0.128668	-0.780913	0.434854	1
ENSMUSG00000022456	24050	Septin3	ENSMUST00000230799	2.63893	-4.31759	1.97175	-2.18972	0.0285442	NA
ENSMUSG00000041957	67451	Pkp2	ENSMUST00000039408	461.57	0.0185083	0.138222	0.133903	0.893479	1
ENSMUSG00000021250	14281	Fos	ENSMUST00000021674	73.0132	0.8246	0.799148	1.03185	0.302142	1
ENSMUSG00000021250	14281	Fos	ENSMUST00000140525	2.289	-1.80573	2.67448	-0.675168	0.499569	NA
ENSMUSG00000021250	14281	Fos	ENSMUST00000136122	7.2753	-0.883399	1.37855	-0.64082	0.52164	1
ENSMUSG00000022701	212153	Ccdc191	ENSMUST00000122440	2.95617	-4.93795	3.14936	-1.56792	0.1169	NA
ENSMUSG00000020571	71853	Pdia6	ENSMUST00000057288	5547.94	-0.30341	0.0945023	-3.21061	0.00132453	0.0631343
ENSMUSG00000020571	71853	Pdia6	ENSMUST00000163000	5.231	-0.218806	1.54795	-0.141353	0.887591	NA
ENSMUSG00000024841	69860	Eif1ad	ENSMUST00000235664	2.41802	2.20606	1.72088	1.28194	0.199865	NA
ENSMUSG00000022792	70120	Yars2	ENSMUST00000161191	3.2427	0	3.92712	0	1	NA
ENSMUSG00000027673	66046	Ndufb5	ENSMUST00000139593	6.96537	0.036499	0.980939	0.0372082	0.970319	1
ENSMUSG00000024914	66556	Drap1	ENSMUST00000126908	3.83201	1.64646	1.99948	0.823446	0.410254	NA
ENSMUSG00000052909	NA	Gm9894	ENSMUST00000171257	1.5252	2.4916	1.73317	1.4376	0.150548	NA
ENSMUSG00000021252	58520	Erg28	ENSMUST00000131681	13.4988	0.0710933	0.740049	0.0960657	0.923468	1
ENSMUSG00000033632	225289	AW554918	ENSMUST00000097643	18.293	0.393012	1.53754	0.255611	0.798251	1
ENSMUSG00000031590	14300	Frg1	ENSMUST00000210873	1.32069	2.63195	2.41577	1.08949	0.275938	NA
ENSMUSG00000036292	207798	Gramd1c	ENSMUST00000179565	492.094	0.403175	0.197396	2.04247	0.0411052	0.524004
ENSMUSG00000061740	56448	Cyp2d22	ENSMUST00000230663	584.033	-0.0861652	0.16041	-0.537157	0.591159	1
ENSMUSG00000045094	328967	Arhgef37	ENSMUST00000171629	198.28	-0.429322	0.185503	-2.31437	0.0206477	0.36632
ENSMUSG00000114321	NA	Gm8971	ENSMUST00000223673	2.47201	-1.61421	1.73105	-0.932502	0.351077	NA
ENSMUSG00000021368	67046	Tbc1d7	ENSMUST00000179852	69.5368	-0.894102	0.33251	-2.68895	0.00716771	0.196355
ENSMUSG00000039131	54120	Gipc2	ENSMUST00000046614	2.70858	-3.43365	2.24662	-1.52836	0.126422	NA
ENSMUSG00000002307	13163	Daxx	ENSMUST00000079421	200.226	-0.115659	0.182015	-0.635434	0.525145	1
ENSMUSG00000002307	13163	Daxx	ENSMUST00000174541	4.28151	1.93818	1.21147	1.59986	0.10963	NA
ENSMUSG00000024911	58249	Fibp	ENSMUST00000225141	181.547	-0.343011	0.258957	-1.32459	0.185309	0.913242
ENSMUSG00000022789	74006	Dnm1l	ENSMUST00000230022	41.4112	-0.931578	0.888374	-1.04863	0.294347	0.999635
ENSMUSG00000021281	21928	Tnfaip2	ENSMUST00000109792	11.6205	-5.50104	2.81504	-1.95416	0.0506819	0.582394
ENSMUSG00000037134	102182	Prmt9	ENSMUST00000210040	18.3497	0.0561048	1.64049	0.0342	0.972718	1
ENSMUSG00000054021	68346	Sirt5	ENSMUST00000222106	249.906	0.210898	0.25222	0.836168	0.40306	1
ENSMUSG00000024135	78586	Srbd1	ENSMUST00000095187	235.095	-0.297509	0.207682	-1.43252	0.151995	0.864543
ENSMUSG00000024135	78586	Srbd1	ENSMUST00000234951	13.0663	0.449577	1.34411	0.334479	0.738018	1
ENSMUSG00000022064	52023	Pibf1	ENSMUST00000022650	69.56	-0.247764	0.224553	-1.10336	0.269869	0.988477
ENSMUSG00000034617	210009	Mtrr	ENSMUST00000045827	105.985	0.577531	0.296955	1.94485	0.0517936	0.587987
ENSMUSG00000057836	22445	Xlr3a	ENSMUST00000074619	155.16	0.825335	0.612985	1.34642	0.178167	0.903574
ENSMUSG00000011179	18263	Odc1	ENSMUST00000171737	1059.36	-0.0531376	0.15622	-0.340147	0.733746	1
ENSMUSG00000096433	240038	Zfp994	ENSMUST00000179996	87.1034	-0.160175	0.246718	-0.649221	0.516195	1
ENSMUSG00000021951	68043	Eef1akmt1	ENSMUST00000022518	83.6646	0.137385	0.240551	0.571125	0.567915	1
ENSMUSG00000072294	16597	Klf12	ENSMUST00000226544	8.82042	0.248437	0.654102	0.379814	0.704084	1
ENSMUSG00000068284	207806	Usf3	ENSMUST00000119746	387.988	-0.332412	0.319339	-1.04094	0.297904	1
ENSMUSG00000036376	30946	Abt1	ENSMUST00000041782	227.068	-0.218874	0.169549	-1.29092	0.196731	0.928072
ENSMUSG00000022962	14450	Gart	ENSMUST00000231702	1.71098	-3.187	2.00695	-1.58798	0.11229	NA
ENSMUSG00000031511	54126	Arhgef7	ENSMUST00000033908	4.74316	2.48915	1.79131	1.38957	0.164659	NA
ENSMUSG00000038546	56705	Ranbp9	ENSMUST00000220601	37.704	1.02736	0.446888	2.29892	0.0215097	0.373842
ENSMUSG00000038546	56705	Ranbp9	ENSMUST00000222651	243.617	-0.288927	0.163388	-1.76835	0.0770031	0.693572
ENSMUSG00000033502	229776	Cdc14a	ENSMUST00000106491	5.04532	-4.63075	3.00872	-1.53911	0.123777	NA
ENSMUSG00000068086	13105	Cyp2d9	ENSMUST00000089129	18253.6	-0.998447	0.125771	-7.93864	2.04e-15	2.44e-12
ENSMUSG00000068086	13105	Cyp2d9	ENSMUST00000229473	7.92643	-0.952512	1.46629	-0.649605	0.515947	1
ENSMUSG00000068086	13105	Cyp2d9	ENSMUST00000230000	36.8547	-1.44029	0.48032	-2.9986	0.00271225	0.104258
ENSMUSG00000024921	67155	Smarca2	ENSMUST00000175791	76.5455	-0.36604	0.405866	-0.901873	0.367124	1
ENSMUSG00000024921	67155	Smarca2	ENSMUST00000209085	232.123	0.342463	0.300399	1.14003	0.254275	0.981058
ENSMUSG00000021963	20220	Sap18	ENSMUST00000131455	9.95306	-0.356799	0.652787	-0.546577	0.584669	1
ENSMUSG00000041685	218503	Fcho2	ENSMUST00000225094	27.2133	-0.324083	0.551245	-0.58791	0.556593	1
ENSMUSG00000050891	69694	Tatdn1	ENSMUST00000228538	121.704	0.425527	0.20545	2.07119	0.0383409	0.506296
ENSMUSG00000020171	64050	Yeats4	ENSMUST00000020382	368.595	0.204391	0.132205	1.54601	0.122102	0.810147
ENSMUSG00000022149	12279	C9	ENSMUST00000022749	7311.68	-1.61596	0.121316	-13.3202	1.77e-40	2.1e-36
ENSMUSG00000007411	17169	Mark3	ENSMUST00000221753	9.82311	-0.207098	2.04785	-0.10113	0.919448	1
ENSMUSG00000007411	17169	Mark3	ENSMUST00000221841	5.92764	1.24375	0.903348	1.37683	0.168566	NA
ENSMUSG00000033083	210789	Tbc1d4	ENSMUST00000100340	2.93794	-3.64472	3.00271	-1.21381	0.224821	NA
ENSMUSG00000059708	338351	Akap17b	ENSMUST00000051906	69.9882	-0.729324	0.366734	-1.9887	0.0467346	0.558767
ENSMUSG00000016319	11740	Slc25a5	ENSMUST00000016463	6528.74	0.2359	0.109294	2.15839	0.0308974	0.456293
ENSMUSG00000041353	382245	Tmem29	ENSMUST00000148968	62.5416	0.153986	0.270501	0.569263	0.569178	1
ENSMUSG00000115030	NA	Gm49274	ENSMUST00000227580	1.05523	0.318704	1.92058	0.165941	0.868203	NA
ENSMUSG00000024309	14976	Pfdn6	ENSMUST00000174048	6.7416	0.40501	1.01299	0.399815	0.689293	1
ENSMUSG00000047246	319179	H2bc6	ENSMUST00000129312	17.8937	-1.01487	0.763341	-1.32951	0.18368	0.91018
ENSMUSG00000051627	50709	H1f4	ENSMUST00000062045	28.7796	-1.05081	0.465413	-2.25779	0.0239585	0.396542
ENSMUSG00000069270	319164	H2ac6	ENSMUST00000171127	10.5406	-1.24303	0.902119	-1.37789	0.168236	0.891946
ENSMUSG00000031645	109821	F11	ENSMUST00000034064	1802.52	-0.700522	0.175823	-3.98424	6.77e-05	0.00631881
ENSMUSG00000024150	193813	Mcfd2	ENSMUST00000024963	3592.34	0.569025	0.0847091	6.7174	1.85e-11	1.12e-08
ENSMUSG00000036181	50708	H1f2	ENSMUST00000040914	825.232	-0.50707	0.260518	-1.94639	0.0516073	0.587819
ENSMUSG00000009470	238799	Tnpo1	ENSMUST00000179301	5.9139	-3.60949	2.81222	-1.2835	0.199316	NA
ENSMUSG00000009470	238799	Tnpo1	ENSMUST00000224022	4.05223	-1.60848	1.47667	-1.08926	0.276041	NA
ENSMUSG00000027674	58869	Pex5l	ENSMUST00000108226	2.01705	-0.580496	1.98376	-0.292625	0.769809	NA
ENSMUSG00000031684	76775	Slc10a7	ENSMUST00000209490	4.19388	5.47595	2.97516	1.84056	0.0656866	NA
ENSMUSG00000024312	57315	Wdr46	ENSMUST00000025170	298.075	-0.0189854	0.122894	-0.154487	0.877226	1
ENSMUSG00000024312	57315	Wdr46	ENSMUST00000234334	3.59858	1.90304	1.57694	1.2068	0.227511	NA
ENSMUSG00000054106	22074	Try4	ENSMUST00000031913	1828.37	1.68595	1.7528	0.961862	0.336119	1
ENSMUSG00000116354	NA	Cyp2d38-ps	ENSMUST00000229065	60.5097	-1.1536	0.436644	-2.64197	0.00824255	0.213395
ENSMUSG00000067768	27083	Xlr4b	ENSMUST00000124904	2.0099	0.222051	2.14513	0.103514	0.917555	NA
ENSMUSG00000022351	20775	Sqle	ENSMUST00000022977	959.176	0.0531867	0.274454	0.193791	0.846339	1
ENSMUSG00000045629	225608	Sh3tc2	ENSMUST00000235652	3.1272	-0.0780658	2.41842	-0.0322797	0.974249	NA
ENSMUSG00000022445	76279	Cyp2d26	ENSMUST00000006094	12926.7	-0.0872799	0.0930112	-0.93838	0.348049	1
ENSMUSG00000008668	20084	Rps18	ENSMUST00000008812	4684.91	0.590625	0.175332	3.3686	0.000755503	0.0426674
ENSMUSG00000036938	103964	Try5	ENSMUST00000064324	1958.12	2.90087	1.74881	1.65876	0.0971634	0.756752
ENSMUSG00000036270	234699	Edc4	ENSMUST00000139154	2.85751	-4.59704	2.15379	-2.1344	0.0328105	NA
ENSMUSG00000071521	436522	Try10	ENSMUST00000072103	11.5125	1.15989	2.37151	0.489092	0.624777	1
ENSMUSG00000016308	22209	Ube2a	ENSMUST00000016452	225.369	-0.0121227	0.18768	-0.0645923	0.948499	1
ENSMUSG00000071519	22073	Prss3	ENSMUST00000096003	29.9143	5.58042	1.6792	3.32327	0.000889701	0.0477114
ENSMUSG00000036918	225049	Ttc7	ENSMUST00000148126	72.0546	-0.298241	0.416732	-0.715666	0.474198	1
ENSMUSG00000033439	229780	Trmt13	ENSMUST00000184963	18.2601	1.31412	0.757657	1.73445	0.0828388	0.713935
ENSMUSG00000024395	225341	Lims2	ENSMUST00000233994	32.3174	0.747052	0.353936	2.1107	0.0347981	0.482827
ENSMUSG00000032026	104444	Rexo2	ENSMUST00000213508	26.2975	0.606291	0.386694	1.56788	0.116908	0.802617
ENSMUSG00000031896	109660	Ctrl	ENSMUST00000034368	918.317	1.07153	1.78935	0.598834	0.549284	1
ENSMUSG00000031896	109660	Ctrl	ENSMUST00000212561	3.52477	0.907214	1.41615	0.640618	0.521771	NA
ENSMUSG00000036208	212547	Nepro	ENSMUST00000147804	3.20069	-0.0344162	1.84624	-0.0186412	0.985127	NA
ENSMUSG00000030236	28253	Slco1b2	ENSMUST00000042812	24781.4	-0.0737388	0.133566	-0.552079	0.580894	1
ENSMUSG00000025270	11656	Alas2	ENSMUST00000066337	1214.38	-1.31512	0.134259	-9.79536	1.18e-22	3.01e-19
ENSMUSG00000057163	22072	Prss2	ENSMUST00000070380	3243.33	1.99974	1.71795	1.16402	0.244416	0.970469
ENSMUSG00000038518	16468	Jarid2	ENSMUST00000044608	8.48503	-6.36933	3.2258	-1.9745	0.0483253	0.568844
ENSMUSG00000007458	17113	M6pr	ENSMUST00000123093	80.9412	0.318359	0.248759	1.27979	0.20062	0.931182
ENSMUSG00000068245	219132	Phf11d	ENSMUST00000160425	7.06173	-1.40035	1.19995	-1.16701	0.243208	0.969199
ENSMUSG00000068245	219132	Phf11d	ENSMUST00000161031	17.4689	-1.26995	0.810551	-1.56677	0.117169	0.803194
ENSMUSG00000032501	211770	Trib1	ENSMUST00000067543	746.845	-0.266297	0.325239	-0.818771	0.412917	1
ENSMUSG00000058099	74039	Nfam1	ENSMUST00000023076	10.4254	-4.64051	2.21522	-2.09483	0.036186	0.492243
ENSMUSG00000098557	239217	Kctd12	ENSMUST00000184744	271.643	0.0659345	0.151442	0.435377	0.663289	1
ENSMUSG00000022125	211286	Cln5	ENSMUST00000022721	628.266	0.177993	0.0977021	1.82179	0.0684863	0.660503
ENSMUSG00000020184	17246	Mdm2	ENSMUST00000132277	44.1618	-0.739756	0.463167	-1.59717	0.110228	0.789846
ENSMUSG00000031365	27081	Zfp275	ENSMUST00000033731	51.0957	1.65978	1.23066	1.34869	0.177436	0.90217
ENSMUSG00000012609	320244	Ttll5	ENSMUST00000110224	11.826	-0.0950799	1.27668	-0.0744742	0.940633	1
ENSMUSG00000005968	22156	Tuft1	ENSMUST00000006123	141.998	-0.799289	0.247517	-3.22923	0.00124123	0.059963
ENSMUSG00000021646	78038	Mccc2	ENSMUST00000022148	874.9	-0.379961	0.12836	-2.96013	0.00307507	0.114392
ENSMUSG00000041698	28248	Slco1a1	ENSMUST00000042119	6687.63	-0.452024	0.169115	-2.67288	0.00752034	0.202749
ENSMUSG00000060181	215436	Slc35e3	ENSMUST00000079041	266.432	0.225938	0.216475	1.04371	0.296617	1
ENSMUSG00000031639	142980	Tlr3	ENSMUST00000167106	11.6851	-0.0541879	2.00658	-0.0270051	0.978456	1
ENSMUSG00000019889	19272	Ptprk	ENSMUST00000220357	2.33212	-0.835676	2.24165	-0.372796	0.7093	NA
ENSMUSG00000036083	105355	Slc17a3	ENSMUST00000091698	88.1224	-0.271357	0.306794	-0.884493	0.37643	1
ENSMUSG00000036083	105355	Slc17a3	ENSMUST00000166467	59.1819	0.0327725	0.418969	0.0782217	0.937652	1
ENSMUSG00000021981	69008	Cab39l	ENSMUST00000022553	918.71	-0.0933305	0.114843	-0.812679	0.416402	1
ENSMUSG00000021981	69008	Cab39l	ENSMUST00000225595	33.4166	-1.23718	1.05265	-1.1753	0.239874	0.966156
ENSMUSG00000023992	83433	Trem2	ENSMUST00000024791	8.24768	2.03298	0.817185	2.48779	0.0128541	0.277321
ENSMUSG00000030056	57905	Isy1	ENSMUST00000089497	245.506	-0.175928	0.182238	-0.965374	0.334357	1
ENSMUSG00000024581	108123	Napg	ENSMUST00000150267	2.25332	0.0676843	1.53445	0.0441098	0.964817	NA
ENSMUSG00000058586	68607	Serhl	ENSMUST00000078218	297.933	-0.0706122	0.207324	-0.340589	0.733413	1
ENSMUSG00000040928	74648	S100pbp	ENSMUST00000106059	68.581	0.106658	0.476485	0.223843	0.82288	1
ENSMUSG00000040928	74648	S100pbp	ENSMUST00000151971	19.8059	-0.892433	0.533728	-1.67208	0.0945095	0.747648
ENSMUSG00000031441	50770	Atp11a	ENSMUST00000091237	16.6429	-20.7304	4.25257	-4.87479	1.09e-06	0.000199685
ENSMUSG00000031441	50770	Atp11a	ENSMUST00000143359	2.0132	-3.92032	1.71139	-2.29073	0.021979	NA
ENSMUSG00000048304	386750	Slitrk3	ENSMUST00000192477	3.22944	-2.39767	1.95712	-1.2251	0.220538	NA
ENSMUSG00000057531	94245	Dtnbp1	ENSMUST00000223524	6.45224	-3.4605	1.29112	-2.68024	0.00735696	0.199245
ENSMUSG00000041360	52874	Pum3	ENSMUST00000235297	9.43011	1.50182	1.85971	0.807557	0.419345	1
ENSMUSG00000041360	52874	Pum3	ENSMUST00000236041	3.16574	0.941352	2.21938	0.424151	0.671456	NA
ENSMUSG00000068877	20342	Selenbp2	ENSMUST00000090848	10560.9	-3.16325	0.253564	-12.4752	1.02e-35	7.29e-32
ENSMUSG00000029868	64177	Trpv6	ENSMUST00000031902	2.63202	-4.6771	2.07323	-2.25595	0.0240736	NA
ENSMUSG00000033021	69080	Gmppa	ENSMUST00000143730	1.86824	2.18323	2.82524	0.772758	0.439666	NA
ENSMUSG00000033021	69080	Gmppa	ENSMUST00000133418	4.64674	-5.52975	2.05194	-2.69489	0.0070412	NA
ENSMUSG00000033021	69080	Gmppa	ENSMUST00000140287	14.6737	0.54611	0.999171	0.546563	0.584679	1
ENSMUSG00000020258	235582	Glyctk	ENSMUST00000036382	2154.42	-0.0710758	0.134521	-0.528362	0.597248	1
ENSMUSG00000033004	105689	Mycbp2	ENSMUST00000161008	190.477	0.12648	0.18415	0.68683	0.49219	1
ENSMUSG00000049109	210757	Themis	ENSMUST00000056097	9.06038	-1.68485	1.73993	-0.968341	0.332874	1
ENSMUSG00000040929	19726	Rfx3	ENSMUST00000165566	16.6359	-1.21165	3.71719	-0.325959	0.744455	1
ENSMUSG00000043782	212733	Bicdl2	ENSMUST00000062967	1.78457	-2.76812	2.3115	-1.19755	0.231094	NA
ENSMUSG00000090523	71683	Gypc	ENSMUST00000174459	117.347	0.517947	0.29289	1.7684	0.0769942	0.693572
ENSMUSG00000034139	67931	Serpini2	ENSMUST00000039047	40.491	2.02493	2.21618	0.913704	0.360872	1
ENSMUSG00000021336	319848	Slc17a4	ENSMUST00000110407	238.924	0.312703	0.280447	1.11501	0.264844	0.985712
ENSMUSG00000020042	74007	Btbd11	ENSMUST00000105307	5.77318	-5.52713	1.76919	-3.1241	0.00178347	NA
ENSMUSG00000036990	73945	Otud4	ENSMUST00000173078	402.932	-0.371548	0.239238	-1.55305	0.120411	0.808559
ENSMUSG00000018042	109754	Cyb5r3	ENSMUST00000018186	3787.67	-0.199808	0.112063	-1.783	0.0745864	0.683813
ENSMUSG00000050390	97130	C77080	ENSMUST00000097873	16.4544	-5.29675	2.45605	-2.15662	0.0310355	0.456793
ENSMUSG00000058240	66609	Cryzl1	ENSMUST00000073466	247.49	0.612795	0.199172	3.07671	0.00209298	0.0870023
ENSMUSG00000058240	66609	Cryzl1	ENSMUST00000144877	24.0223	-0.146626	0.402896	-0.363929	0.715911	1
ENSMUSG00000058240	66609	Cryzl1	ENSMUST00000141664	4.41244	-5.25144	2.31753	-2.26597	0.0234535	NA
ENSMUSG00000078184	NA	Rbm8a2	ENSMUST00000104983	4.48107	-0.0761979	0.940421	-0.0810253	0.935422	NA
ENSMUSG00000024378	170459	Stard4	ENSMUST00000025236	1873.54	-0.175104	0.18522	-0.945384	0.344463	1
ENSMUSG00000024378	170459	Stard4	ENSMUST00000118990	4.79118	-0.559601	1.85342	-0.301929	0.762706	NA
ENSMUSG00000030057	12785	Cnbp	ENSMUST00000204596	124.718	-0.330286	0.2827	-1.16833	0.242675	0.969199
ENSMUSG00000031375	12111	Bgn	ENSMUST00000141945	4.85994	-2.54455	1.28364	-1.98229	0.047447	NA
ENSMUSG00000058355	24015	Abce1	ENSMUST00000080536	1128.16	-0.102933	0.103911	-0.990591	0.321885	1
ENSMUSG00000020078	30930	Vps26a	ENSMUST00000105447	1009.02	0.327584	0.0986693	3.32002	0.000900097	0.0479546
ENSMUSG00000024325	19763	Ring1	ENSMUST00000174054	52.4766	0.378891	0.318575	1.18933	0.234308	0.960694
ENSMUSG00000068876	70737	Cgn	ENSMUST00000155485	4.35815	0.55661	2.76582	0.201246	0.840507	NA
ENSMUSG00000022665	67896	Ccdc80	ENSMUST00000099498	19.5671	-0.789882	0.887645	-0.889862	0.37354	1
ENSMUSG00000052798	103468	Nup107	ENSMUST00000064848	83.1157	-0.227131	0.239154	-0.949725	0.342252	1
ENSMUSG00000022664	74102	Slc35a5	ENSMUST00000023344	247.66	-0.0934732	0.152869	-0.611461	0.540894	1
ENSMUSG00000031901	66369	Dus2	ENSMUST00000138524	1.97201	-2.19661	2.03002	-1.08206	0.279224	NA
ENSMUSG00000040818	211922	Dennd6a	ENSMUST00000224378	3.80497	0.0457203	2.39036	0.019127	0.98474	NA
ENSMUSG00000027677	67120	Ttc14	ENSMUST00000196139	2.29496	-3.66714	3.01879	-1.21477	0.224453	NA
ENSMUSG00000031714	14388	Gab1	ENSMUST00000210676	32.3607	-0.531287	1.2217	-0.434877	0.663652	1
ENSMUSG00000026374	22099	Tsn	ENSMUST00000188512	43.582	-0.428944	0.434233	-0.987821	0.32324	1
ENSMUSG00000022773	106369	Ypel1	ENSMUST00000231518	5.63717	-0.0982914	1.29548	-0.0758723	0.939521	NA
ENSMUSG00000040859	100383	Bsdc1	ENSMUST00000133083	2.25438	0.18902	2.34136	0.0807308	0.935656	NA
ENSMUSG00000025911	76187	Adhfe1	ENSMUST00000144177	427.731	0.311245	0.203692	1.52802	0.126507	0.818758
ENSMUSG00000025911	76187	Adhfe1	ENSMUST00000027044	1228.94	-0.10799	0.123614	-0.873602	0.382335	1
ENSMUSG00000025911	76187	Adhfe1	ENSMUST00000186467	26.3067	0.046525	0.523882	0.0888081	0.929234	1
ENSMUSG00000040669	13619	Phc1	ENSMUST00000160696	9.55453	-2.99286	1.33929	-2.23467	0.0254392	0.410237
ENSMUSG00000036955	72320	Kifbp	ENSMUST00000065887	253.194	-0.221388	0.151956	-1.45692	0.145137	0.853103
ENSMUSG00000036955	72320	Kifbp	ENSMUST00000162648	9.09246	-0.804425	1.64387	-0.489349	0.624595	1
ENSMUSG00000034709	73825	Ppp1r21	ENSMUST00000038551	295.448	-0.11913	0.138104	-0.862611	0.388351	1
ENSMUSG00000044496	77034	2510039O18Rik	ENSMUST00000103232	431.224	0.0612042	0.114235	0.535774	0.592115	1
ENSMUSG00000084128	77411	Esrp2	ENSMUST00000139559	5.46439	-3.43173	1.34032	-2.56039	0.0104555	NA
ENSMUSG00000031376	320707	Atp2b3	ENSMUST00000088429	4.3566	-5.3462	2.29239	-2.33216	0.0196925	NA
ENSMUSG00000047022	73490	Mipol1	ENSMUST00000153755	7.65277	0.0739375	1.06126	0.0696697	0.944457	1
ENSMUSG00000025413	72354	Ttc4	ENSMUST00000026480	289.716	-0.0155612	0.140299	-0.110915	0.911684	1
ENSMUSG00000021877	11843	Arf4	ENSMUST00000166075	8.71144	-5.64963	2.78522	-2.02843	0.042516	0.52987
ENSMUSG00000032786	11655	Alas1	ENSMUST00000219129	46.6958	-0.190662	0.744072	-0.256241	0.797765	1
ENSMUSG00000016664	23970	Pacsin2	ENSMUST00000231043	1.80406	-0.833513	1.76159	-0.47316	0.636099	NA
ENSMUSG00000079633	664610	Rhox4d	ENSMUST00000172476	5.50618	0.0121292	2.70505	0.0044839	0.996422	NA
ENSMUSG00000084793	NA	Gm2568	ENSMUST00000146126	12.6545	-0.608899	0.584052	-1.04254	0.297161	1
ENSMUSG00000020076	94213	Ddx50	ENSMUST00000218372	102.895	-1.36145	0.510021	-2.66941	0.00759845	0.203518
ENSMUSG00000028034	51886	Fubp1	ENSMUST00000199876	20.7328	-1.64356	0.6644	-2.47376	0.01337	0.28536
ENSMUSG00000028034	51886	Fubp1	ENSMUST00000200452	6.45838	0.147567	1.27242	0.115974	0.907673	1
ENSMUSG00000028034	51886	Fubp1	ENSMUST00000106121	6.45838	0.147567	1.27242	0.115974	0.907673	1
ENSMUSG00000031906	58994	Smpd3	ENSMUST00000212896	3.38794	1.59918	2.00105	0.799168	0.424193	NA
ENSMUSG00000021338	68732	Carmil1	ENSMUST00000072889	93.2112	-1.44315	0.358808	-4.02207	5.77e-05	0.00559325
ENSMUSG00000038569	231724	Rad9b	ENSMUST00000117263	18.3924	0.817877	0.695691	1.17563	0.239742	0.966156
ENSMUSG00000014504	66384	Srp19	ENSMUST00000140279	72.7441	-0.0152392	0.268025	-0.0568576	0.954659	1
ENSMUSG00000014504	66384	Srp19	ENSMUST00000072576	248.677	0.0866407	0.237853	0.364261	0.715663	1
ENSMUSG00000033855	77057	Ston1	ENSMUST00000132384	41.1887	1.3624	0.418461	3.25574	0.00113096	0.0562319
ENSMUSG00000033855	77057	Ston1	ENSMUST00000163588	63.7885	-0.662234	0.285372	-2.32059	0.0203087	0.363372
ENSMUSG00000023452	320951	Pisd	ENSMUST00000142957	3.34732	-3.11328	2.97594	-1.04615	0.295492	NA
ENSMUSG00000028798	54709	Eif3i	ENSMUST00000135055	10.9664	0.131284	0.783278	0.167608	0.866891	1
ENSMUSG00000035451	15375	Foxa1	ENSMUST00000044380	357.055	-0.334039	0.282642	-1.18185	0.237267	0.96387
ENSMUSG00000026484	19821	Rnf2	ENSMUST00000185945	6.29371	-6.09774	2.06443	-2.95371	0.00313975	0.115954
ENSMUSG00000001786	69754	Fbxo7	ENSMUST00000130320	111.961	-0.378875	0.203455	-1.86221	0.0625733	0.634951
ENSMUSG00000021374	218210	Nup153	ENSMUST00000182156	8.67305	0.703919	0.74744	0.941772	0.346309	1
ENSMUSG00000022122	13618	Ednrb	ENSMUST00000227824	23.3674	-2.24294	1.25601	-1.78577	0.0741371	0.682701
ENSMUSG00000031907	22751	Zfp90	ENSMUST00000213045	7.07215	-1.19605	1.39334	-0.8584	0.390672	1
ENSMUSG00000031907	22751	Zfp90	ENSMUST00000212606	3.73819	4.85938	3.12921	1.55291	0.120445	NA
ENSMUSG00000033149	208177	Phldb2	ENSMUST00000136317	108.849	0.286476	0.180669	1.58564	0.112822	0.797023
ENSMUSG00000030060	232210	Hmces	ENSMUST00000204614	6.26175	0.661893	2.69764	0.24536	0.806177	NA
ENSMUSG00000069682	NA	Gm10275	ENSMUST00000092620	4095.59	0.743666	0.146351	5.08137	3.75e-07	7.93e-05
ENSMUSG00000054280	215476	Prr14l	ENSMUST00000120129	194.545	-0.362208	0.22969	-1.57694	0.114809	0.800051
ENSMUSG00000041763	22019	Tpp2	ENSMUST00000188313	526.018	-0.0178411	0.150426	-0.118604	0.905589	1
ENSMUSG00000020986	20334	Sec23a	ENSMUST00000165134	13.6603	0.178286	2.00585	0.0888827	0.929175	1
ENSMUSG00000002012	93843	Pnck	ENSMUST00000114472	3.82106	0.185484	2.57137	0.0721344	0.942495	NA
ENSMUSG00000111580	NA	Gm19572	ENSMUST00000214326	18.5182	0.547556	0.632403	0.865834	0.386581	1
ENSMUSG00000023345	70235	Poc1a	ENSMUST00000072206	20.2577	0.581139	0.539695	1.07679	0.281573	0.993449
ENSMUSG00000023345	70235	Poc1a	ENSMUST00000217213	7.09128	-4.78684	1.47926	-3.23596	0.00121235	0.0591271
ENSMUSG00000062054	67732	Iah1	ENSMUST00000222344	7.31126	-6.45243	3.61712	-1.78386	0.0744466	0.683284
ENSMUSG00000034853	329910	Acot11	ENSMUST00000102762	50.9696	-0.433599	0.360202	-1.20377	0.22868	0.955996
ENSMUSG00000034853	329910	Acot11	ENSMUST00000065253	7.48396	-2.17433	1.96459	-1.10676	0.268399	0.986937
ENSMUSG00000021640	17940	Naip1	ENSMUST00000221943	3.72293	0.925743	2.07892	0.445301	0.656102	NA
ENSMUSG00000055692	224019	Tmem191c	ENSMUST00000232092	4.21465	3.5109	1.98854	1.76557	0.0774683	NA
ENSMUSG00000032349	68801	Elovl5	ENSMUST00000034904	3804.4	0.141472	0.2083	0.679172	0.497029	1
ENSMUSG00000021375	16553	Kif13a	ENSMUST00000223881	47.6101	-0.683832	0.320129	-2.13611	0.0326702	0.466797
ENSMUSG00000046691	214987	Chtf8	ENSMUST00000175940	4.32681	0	3.2489	0	1	NA
ENSMUSG00000046691	214987	Chtf8	ENSMUST00000176515	15.6914	-1.16413	0.584534	-1.99154	0.0464212	0.557257
ENSMUSG00000031996	11804	Aplp2	ENSMUST00000217641	455.774	0.90419	0.287331	3.14686	0.00165032	0.0736543
ENSMUSG00000031996	11804	Aplp2	ENSMUST00000072634	2824.13	-0.0497339	0.092435	-0.538042	0.590548	1
ENSMUSG00000031996	11804	Aplp2	ENSMUST00000079758	181.87	-0.511987	0.493618	-1.03721	0.299637	1
ENSMUSG00000031996	11804	Aplp2	ENSMUST00000214396	9.45971	-1.39984	0.82879	-1.68902	0.0912165	0.73851
ENSMUSG00000031996	11804	Aplp2	ENSMUST00000217516	13.5165	-0.669271	0.667	-1.00341	0.315665	1
ENSMUSG00000041438	21771	Utp4	ENSMUST00000047629	303.112	0.13461	0.136444	0.986556	0.32386	1
ENSMUSG00000030244	232493	Gys2	ENSMUST00000032371	4068.13	-0.0227227	0.227925	-0.0996936	0.920588	1
ENSMUSG00000030244	232493	Gys2	ENSMUST00000126939	20.672	-0.370317	0.5037	-0.735194	0.462221	1
ENSMUSG00000064120	56738	Mocs1	ENSMUST00000173033	374.485	-0.212052	0.101846	-2.08208	0.0373352	0.50021
ENSMUSG00000021257	68737	Angel1	ENSMUST00000021682	44.5063	0.10998	0.398042	0.276301	0.782317	1
ENSMUSG00000040613	11810	Apobec1	ENSMUST00000204035	11.4252	-0.673691	0.718515	-0.937616	0.348442	1
ENSMUSG00000003778	78656	Brd8	ENSMUST00000003876	17.614	-0.79168	1.99397	-0.397037	0.69134	1
ENSMUSG00000035151	244548	Elmod2	ENSMUST00000141565	9.73526	-1.00033	0.839655	-1.19136	0.233513	0.959967
ENSMUSG00000021376	22017	Tpmt	ENSMUST00000151509	2.60412	5.60852	3.76695	1.48888	0.13652	NA
ENSMUSG00000021928	68177	Ebpl	ENSMUST00000223560	7.62259	-2.31535	1.57881	-1.46652	0.142506	0.848033
ENSMUSG00000029003	71890	Mad2l2	ENSMUST00000084129	39.0703	0.335195	1.23785	0.270789	0.786553	1
ENSMUSG00000029003	71890	Mad2l2	ENSMUST00000105707	35.5669	-0.179362	0.553903	-0.323814	0.746079	1
ENSMUSG00000031913	116733	Vps4a	ENSMUST00000144527	3.99049	-4.03351	2.69283	-1.49787	0.134166	NA
ENSMUSG00000079477	19349	Rab7	ENSMUST00000113600	3999.42	0.0770437	0.0645917	1.19278	0.232956	0.959139
ENSMUSG00000079477	19349	Rab7	ENSMUST00000113598	6.20402	-5.60214	2.93208	-1.91064	0.0560508	NA
ENSMUSG00000047343	433294	Mettl21c	ENSMUST00000159881	1.37981	-4.18162	2.06298	-2.02698	0.042664	NA
ENSMUSG00000066263	259088	Olfr639	ENSMUST00000215653	16.3333	-1.22768	0.658973	-1.86303	0.0624587	0.634689
ENSMUSG00000097412	66263	1810014B01Rik	ENSMUST00000220419	4.473	2.04444	2.29088	0.892428	0.372163	NA
ENSMUSG00000034157	217732	Cipc	ENSMUST00000185434	21.2489	-0.603266	1.0714	-0.563065	0.573391	1
ENSMUSG00000022119	74213	Rbm26	ENSMUST00000022715	11.6179	-7.30742	2.75229	-2.65504	0.00793001	0.208205
ENSMUSG00000019791	66847	Hint3	ENSMUST00000161074	277.597	0.0965248	0.215851	0.447182	0.654743	1
ENSMUSG00000090219	259081	4930516K23Rik	ENSMUST00000074064	2.54941	1.49741	1.2477	1.20014	0.230086	NA
ENSMUSG00000047146	52463	Tet1	ENSMUST00000050826	5.0844	0.358918	0.876355	0.409558	0.68213	NA
ENSMUSG00000048758	19944	Rpl29	ENSMUST00000150576	1997.37	0.360971	0.131147	2.7524	0.00591596	0.172825
ENSMUSG00000053841	109658	Txlna	ENSMUST00000142577	110.303	-1.13708	0.37373	-3.04252	0.00234608	0.0946615
ENSMUSG00000053841	109658	Txlna	ENSMUST00000046425	219.601	0.269031	0.263023	1.02284	0.306382	1
ENSMUSG00000031919	66269	Tmed6	ENSMUST00000034393	14.2468	1.10778	2.17347	0.509681	0.610275	1
ENSMUSG00000058443	NA	Rpl10-ps3	ENSMUST00000076364	6934.68	0.347149	0.149758	2.31807	0.0204455	0.365024
ENSMUSG00000028630	69181	Dyrk2	ENSMUST00000004281	649.151	-0.138535	0.126165	-1.09805	0.272182	0.989767
ENSMUSG00000016756	12763	Cmah	ENSMUST00000050859	18.0513	-0.515615	0.633325	-0.81414	0.415565	1
ENSMUSG00000016756	12763	Cmah	ENSMUST00000110391	30.5612	0	4.40746	0	1	1
ENSMUSG00000055401	50762	Fbxo6	ENSMUST00000168503	6.29478	0.194487	2.15595	0.0902092	0.928121	1
ENSMUSG00000031921	21750	Terf2	ENSMUST00000141205	7.26736	-0.529988	0.970613	-0.546035	0.585042	1
ENSMUSG00000022651	245195	Retnlg	ENSMUST00000065666	3.13739	-0.0162611	1.10907	-0.0146619	0.988302	NA
ENSMUSG00000001366	71538	Fbxo9	ENSMUST00000085311	953.532	0.0106455	0.116163	0.0916435	0.926981	1
ENSMUSG00000024588	14151	Fech	ENSMUST00000235215	11.9604	-2.33913	1.84018	-1.27114	0.203678	0.932864
ENSMUSG00000063659	30928	Zbtb18	ENSMUST00000094276	66.2596	-1.56228	1.08193	-1.44398	0.148745	0.859181
ENSMUSG00000022957	16443	Itsn1	ENSMUST00000113996	4.88677	-5.63327	3.82836	-1.47146	0.141167	NA
ENSMUSG00000020290	103573	Xpo1	ENSMUST00000102869	65.3981	-1.58007	0.34785	-4.5424	5.56e-06	0.000773659
ENSMUSG00000031924	66427	Cyb5b	ENSMUST00000034400	4774.2	0.0845946	0.117417	0.72046	0.471242	1
ENSMUSG00000062444	11775	Ap3b2	ENSMUST00000152355	5.29444	-0.309895	1.05412	-0.293983	0.768771	NA
ENSMUSG00000032067	19286	Pts	ENSMUST00000034570	315.857	-0.0234589	0.175081	-0.133989	0.893412	1
ENSMUSG00000003731	16650	Kpna6	ENSMUST00000102590	464.607	-0.205031	0.11521	-1.77962	0.0751376	0.685885
ENSMUSG00000032066	170752	Bco2	ENSMUST00000119103	440.517	-0.347332	0.175576	-1.97825	0.047901	0.56534
ENSMUSG00000039217	16173	Il18	ENSMUST00000214117	68.4799	-0.420278	0.307361	-1.36737	0.171508	0.896811
ENSMUSG00000036106	109270	Prr5	ENSMUST00000171460	5.50418	-5.64538	2.99598	-1.88432	0.0595219	NA
ENSMUSG00000036106	109270	Prr5	ENSMUST00000065499	65.7135	-0.278826	0.327172	-0.852232	0.394085	1
ENSMUSG00000044937	103220	Ttc41	ENSMUST00000075632	55.303	0.410821	0.334467	1.22829	0.21934	0.949739
ENSMUSG00000038080	218214	Kdm1b	ENSMUST00000143518	20.7192	-1.30767	1.6356	-0.799503	0.423999	1
ENSMUSG00000018537	22658	Pcgf2	ENSMUST00000179765	8.17041	-5.92082	1.75749	-3.36891	0.000754656	0.0426674
ENSMUSG00000068874	20341	Selenbp1	ENSMUST00000090839	3859.43	0.107066	0.115084	0.930324	0.352204	1
ENSMUSG00000068874	20341	Selenbp1	ENSMUST00000139949	43.8474	0.317631	0.519444	0.611483	0.54088	1
ENSMUSG00000030247	16523	Kcnj8	ENSMUST00000032374	8.4369	-5.69993	2.38549	-2.38942	0.0168752	0.326361
ENSMUSG00000024370	52563	Cdc23	ENSMUST00000133181	124.85	-0.66391	0.224988	-2.95087	0.00316882	0.116426
ENSMUSG00000021638	18260	Ocln	ENSMUST00000160859	12.8454	-7.18501	2.8611	-2.51128	0.0120294	0.267105
ENSMUSG00000024109	18189	Nrxn1	ENSMUST00000177342	2.23706	0.218577	2.10715	0.103731	0.917383	NA
ENSMUSG00000023262	109652	Acy1	ENSMUST00000024031	304.287	0.104016	0.198094	0.525085	0.599524	1
ENSMUSG00000025089	14585	Gfra1	ENSMUST00000138530	2.68019	-4.34827	2.08505	-2.08545	0.0370286	NA
ENSMUSG00000022113	212085	Trim52	ENSMUST00000194236	28.5469	-0.528413	0.502119	-1.05237	0.292632	0.997803
ENSMUSG00000014980	66637	Tsen15	ENSMUST00000015124	91.772	0.233658	0.228052	1.02458	0.305559	1
ENSMUSG00000036046	223739	5031439G07Rik	ENSMUST00000165743	105.839	-0.027978	0.40564	-0.0689725	0.945012	1
ENSMUSG00000024587	70223	Nars	ENSMUST00000235325	4.85177	0	3.99402	0	1	NA
ENSMUSG00000026235	13838	Epha4	ENSMUST00000188952	21.9826	-2.11317	0.933382	-2.26399	0.0235748	0.394795
ENSMUSG00000026235	13838	Epha4	ENSMUST00000027451	5.95083	2.47833	1.34824	1.8382	0.0660333	NA
ENSMUSG00000016534	16784	Lamp2	ENSMUST00000016678	7266.19	0.0821817	0.0952899	0.862439	0.388446	1
ENSMUSG00000016534	16784	Lamp2	ENSMUST00000061755	5023.94	-0.11645	0.0598541	-1.94556	0.0517074	0.587819
ENSMUSG00000039103	68810	Nexn	ENSMUST00000198734	4.34313	-3.36749	1.54462	-2.18014	0.0292469	NA
ENSMUSG00000046008	69060	Pnlip	ENSMUST00000057270	3077.76	1.24948	1.77765	0.702884	0.482128	1
ENSMUSG00000101088	69166	1810018F18Rik	ENSMUST00000189546	5.2471	1.57011	2.1884	0.717468	0.473085	NA
ENSMUSG00000021932	67153	Rnaseh2b	ENSMUST00000022499	93.1308	0.277732	0.209181	1.32771	0.184273	0.911241
ENSMUSG00000024780	67072	Cdc37l1	ENSMUST00000225210	115.804	-0.493577	0.411201	-1.20033	0.230011	0.956992
ENSMUSG00000018541	67480	Cwc25	ENSMUST00000018685	187.461	-0.299003	0.163263	-1.83142	0.0670374	0.655913
ENSMUSG00000043940	72145	Wdfy3	ENSMUST00000174698	2.00517	2.33015	1.89834	1.22747	0.219646	NA
ENSMUSG00000021635	19356	Rad17	ENSMUST00000022136	84.7702	-0.0136799	0.485041	-0.0282037	0.9775	1
ENSMUSG00000032348	14860	Gsta4	ENSMUST00000034903	817.869	0.603064	0.206355	2.92246	0.00347279	0.124122
ENSMUSG00000026047	72050	Poglut2	ENSMUST00000065767	67.0437	-0.181522	0.477295	-0.380313	0.703713	1
ENSMUSG00000042179	18946	Pnliprp1	ENSMUST00000048644	1125.27	1.45172	1.76086	0.824437	0.409691	1
ENSMUSG00000039697	211329	Ncoa7	ENSMUST00000216172	2.5074	-3.15923	1.77126	-1.7836	0.0744883	NA
ENSMUSG00000031378	11666	Abcd1	ENSMUST00000002084	212.39	0.282635	0.192874	1.46539	0.142815	0.848512
ENSMUSG00000059820	270156	Nkapd1	ENSMUST00000131351	177.796	0.0901477	0.159108	0.566583	0.570997	1
ENSMUSG00000054874	104401	Pcnx3	ENSMUST00000068169	39.9929	-1.00548	0.936502	-1.07365	0.282979	0.994411
ENSMUSG00000042978	104175	Sbk1	ENSMUST00000056028	397.59	0.465515	0.242884	1.91662	0.0552866	0.602944
ENSMUSG00000071415	65019	Rpl23	ENSMUST00000103146	4906	0.445308	0.201697	2.20781	0.0272575	0.424812
ENSMUSG00000022112	103978	Gpc5	ENSMUST00000176912	2.43441	-3.70564	1.96651	-1.88437	0.0595151	NA
ENSMUSG00000074272	26365	Ceacam1	ENSMUST00000206171	67.5615	0.0050874	0.367588	0.0138399	0.988958	1
ENSMUSG00000074272	26365	Ceacam1	ENSMUST00000206981	12.348	-3.38228	1.46348	-2.31112	0.0208262	0.367299
ENSMUSG00000042210	68644	Abhd14a	ENSMUST00000187001	24.0845	-0.010325	0.451256	-0.0228806	0.981745	1
ENSMUSG00000022377	13196	Asap1	ENSMUST00000110115	22.8578	-1.41511	4.08559	-0.346365	0.729069	1
ENSMUSG00000040640	238988	Erc2	ENSMUST00000210135	32.2247	0.954375	0.419291	2.27617	0.022836	0.38727
ENSMUSG00000036964	56631	Trim17	ENSMUST00000047697	5.2136	-0.197032	1.22632	-0.16067	0.872354	NA
ENSMUSG00000032908	433323	Sgpp2	ENSMUST00000036172	6.55593	-0.470485	0.806505	-0.583362	0.55965	1
ENSMUSG00000049249	102634348	Gm5316	ENSMUST00000185734	5.55349	0.321326	0.955239	0.336383	0.736582	NA
ENSMUSG00000029860	22793	Zyx	ENSMUST00000203626	1.93658	0.978256	1.78245	0.548825	0.583125	NA
ENSMUSG00000029860	22793	Zyx	ENSMUST00000203849	4.44502	-3.19124	1.682	-1.89729	0.0577894	NA
ENSMUSG00000021033	14874	Gstz1	ENSMUST00000222885	52.31	-1.11285	0.430752	-2.5835	0.00978039	0.237861
ENSMUSG00000021033	14874	Gstz1	ENSMUST00000063117	7444.92	-0.17037	0.110617	-1.54019	0.123514	0.812871
ENSMUSG00000000168	235339	Dlat	ENSMUST00000125919	44.7757	-0.512372	0.474956	-1.07878	0.280686	0.992999
ENSMUSG00000038418	13653	Egr1	ENSMUST00000064795	154.051	-0.587528	0.853246	-0.688579	0.491088	1
ENSMUSG00000038418	13653	Egr1	ENSMUST00000165033	540.098	-0.150282	0.922877	-0.162841	0.870643	1
ENSMUSG00000022763	72168	Aifm3	ENSMUST00000231800	3.73559	-0.23213	1.53036	-0.151683	0.879437	NA
ENSMUSG00000026500	66359	Cox20	ENSMUST00000027781	136.322	0.315256	0.260999	1.20788	0.227092	0.953843
ENSMUSG00000057933	14858	Gsta2	ENSMUST00000034902	546.772	2.24979	0.218948	10.2755	9.09e-25	2.5e-21
ENSMUSG00000057933	14858	Gsta2	ENSMUST00000129247	219.596	2.61286	0.254213	10.2782	8.84e-25	2.5e-21
ENSMUSG00000020455	94091	Trim11	ENSMUST00000108809	103.347	0.458595	0.24963	1.8371	0.0661948	0.652317
ENSMUSG00000027680	14359	Fxr1	ENSMUST00000167354	6.03421	-5.19011	3.55452	-1.46014	0.144251	NA
ENSMUSG00000027680	14359	Fxr1	ENSMUST00000198051	369.358	0.289116	0.153107	1.88832	0.0589826	0.619714
ENSMUSG00000025091	18947	Pnliprp2	ENSMUST00000026081	194.752	1.61206	1.73016	0.931739	0.351471	1
ENSMUSG00000055660	76781	Mettl4	ENSMUST00000234990	156.124	-0.493731	0.178051	-2.77298	0.00555457	0.166168
ENSMUSG00000037815	12385	Ctnna1	ENSMUST00000236969	4.37419	-0.929684	1.78348	-0.521275	0.602175	NA
ENSMUSG00000024782	56248	Ak3	ENSMUST00000025696	4824.44	-0.184944	0.0572477	-3.23059	0.00123537	0.0597921
ENSMUSG00000042073	76491	Abhd14b	ENSMUST00000048527	2607.68	0.196514	0.0833032	2.35902	0.0183232	0.343539
ENSMUSG00000026245	23874	Farsb	ENSMUST00000189529	49.0336	-0.845431	0.471808	-1.79189	0.0731498	0.678392
ENSMUSG00000024785	59028	Rcl1	ENSMUST00000064393	3262.06	0.0246373	0.185283	0.132971	0.894216	1
ENSMUSG00000023927	20230	Satb1	ENSMUST00000169480	5.58564	1.12395	2.60425	0.431584	0.666044	NA
ENSMUSG00000028621	230582	Cyb5rl	ENSMUST00000106756	3.06373	0.251359	1.90325	0.132068	0.89493	NA
ENSMUSG00000020656	195733	Grhl1	ENSMUST00000085553	15.7121	-1.18864	1.4384	-0.826362	0.408599	1
ENSMUSG00000020656	195733	Grhl1	ENSMUST00000020985	10.6381	-0.922823	1.28324	-0.719135	0.472058	1
ENSMUSG00000028991	56717	Mtor	ENSMUST00000103221	594.996	-0.0297707	0.171516	-0.173573	0.862201	1
ENSMUSG00000045374	192652	Wdr81	ENSMUST00000132442	65.1718	-0.157312	0.353334	-0.445222	0.656159	1
ENSMUSG00000066553	NA	Gm6969	ENSMUST00000140065	2.84792	-1.27717	1.34942	-0.946464	0.343912	NA
ENSMUSG00000021038	104799	Vipas39	ENSMUST00000220858	18.533	-2.00812	0.946778	-2.121	0.0339217	0.475716
ENSMUSG00000066258	76681	Trim12a	ENSMUST00000142641	9.34135	0.814456	0.697516	1.16765	0.242947	0.969199
ENSMUSG00000066258	76681	Trim12a	ENSMUST00000106837	4.53733	-3.86899	2.49643	-1.54981	0.121188	NA
ENSMUSG00000057315	231532	Arhgap24	ENSMUST00000112852	4.94021	-3.70821	2.86751	-1.29318	0.195948	NA
ENSMUSG00000022130	76355	Tgds	ENSMUST00000022727	600.827	-0.0373873	0.118719	-0.314924	0.75282	1
ENSMUSG00000037236	17184	Matr3	ENSMUST00000237061	70.6715	-0.964754	0.418979	-2.30263	0.0212995	0.372407
ENSMUSG00000037236	17184	Matr3	ENSMUST00000237744	63.4154	-7.49697	2.4371	-3.07619	0.00209664	0.0870534
ENSMUSG00000038217	380712	Tlcd2	ENSMUST00000153236	84.4316	-1.1568	0.32747	-3.53253	0.000411605	0.0277632
ENSMUSG00000059923	14784	Grb2	ENSMUST00000106497	13.3772	-6.26657	2.44935	-2.55847	0.0105135	0.247921
ENSMUSG00000059923	14784	Grb2	ENSMUST00000135065	13.8551	-1.34609	1.08644	-1.23899	0.215351	0.946355
ENSMUSG00000031626	234214	Sorbs2	ENSMUST00000145458	20.5794	-1.05269	0.545794	-1.92872	0.053765	0.597656
ENSMUSG00000031626	234214	Sorbs2	ENSMUST00000134675	2.46263	-2.03049	2.48917	-0.815728	0.414656	NA
ENSMUSG00000020069	432467	Hnrnph3	ENSMUST00000119814	29.6353	0.363117	0.463334	0.783704	0.433214	1
ENSMUSG00000028619	66526	Tceanc2	ENSMUST00000030362	4.1916	-5.096	2.462	-2.06987	0.0384648	NA
ENSMUSG00000005774	53970	Rfx5	ENSMUST00000144132	9.44405	2.82931	3.12234	0.90615	0.364857	1
ENSMUSG00000005774	53970	Rfx5	ENSMUST00000107254	6.13518	6.45959	3.6271	1.78093	0.0749245	NA
ENSMUSG00000005774	53970	Rfx5	ENSMUST00000107253	26.8069	-0.480591	0.606227	-0.792758	0.427919	1
ENSMUSG00000002014	20832	Ssr4	ENSMUST00000141721	35.4716	-0.564758	0.506029	-1.11606	0.264397	0.985712
ENSMUSG00000037742	13627	Eef1a1	ENSMUST00000042235	82701.9	0.309174	0.0625247	4.94482	7.62e-07	0.000144922
ENSMUSG00000020051	18478	Pah	ENSMUST00000020241	20918.7	0.0450716	0.0550329	0.818993	0.41279	1
ENSMUSG00000020051	18478	Pah	ENSMUST00000217864	2.47797	-2.78932	2.39872	-1.16284	0.244896	NA
ENSMUSG00000030148	26888	Clec4a2	ENSMUST00000161365	13.7904	0.790411	0.537293	1.4711	0.141264	0.845622
ENSMUSG00000028618	56374	Tmem59	ENSMUST00000141013	203.306	-0.454802	0.327767	-1.38758	0.165265	0.885367
ENSMUSG00000021037	217737	Ahsa1	ENSMUST00000223352	16.8899	0.914636	0.652573	1.40158	0.16104	0.878529
ENSMUSG00000021037	217737	Ahsa1	ENSMUST00000021425	1756.28	0.25424	0.123465	2.05921	0.0394739	0.513332
ENSMUSG00000020072	67307	Pbld2	ENSMUST00000020262	2774.57	0.243649	0.121214	2.01007	0.0444235	0.542197
ENSMUSG00000108491	NA	Gm44523	ENSMUST00000205616	2.34344	1.27122	1.52444	0.833891	0.404342	NA
ENSMUSG00000022951	54720	Rcan1	ENSMUST00000232239	24.5039	1.96692	4.08628	0.481348	0.630269	1
ENSMUSG00000049624	235504	Slc17a5	ENSMUST00000052441	487.896	-0.428872	0.145191	-2.95385	0.00313833	0.115954
ENSMUSG00000021944	14463	Gata4	ENSMUST00000067417	65.2734	-0.771828	0.413747	-1.86546	0.062117	0.632913
ENSMUSG00000036006	193385	Ripor2	ENSMUST00000110384	6.9901	0.186074	2.63531	0.070608	0.94371	1
ENSMUSG00000029467	11938	Atp2a2	ENSMUST00000031423	1486.44	0.285994	0.17508	1.6335	0.102363	0.768892
ENSMUSG00000029467	11938	Atp2a2	ENSMUST00000196490	1.34233	1.39699	2.49659	0.559559	0.57578	NA
ENSMUSG00000027809	66841	Etfdh	ENSMUST00000135058	4.44336	-4.67413	2.06554	-2.26291	0.0236413	NA
ENSMUSG00000037058	67869	Paip2	ENSMUST00000235400	38.7433	-0.276913	0.454521	-0.60924	0.542365	1
ENSMUSG00000037058	67869	Paip2	ENSMUST00000236414	8.72984	5.79478	3.66221	1.58232	0.113577	0.798354
ENSMUSG00000079036	211064	Alkbh1	ENSMUST00000162247	9.98251	1.49514	1.28659	1.16209	0.245198	0.971055
ENSMUSG00000079036	654309	Alkbh1	ENSMUST00000162247	9.98251	1.49514	1.28659	1.16209	0.245198	0.971055
ENSMUSG00000027679	67713	Dnajc19	ENSMUST00000108195	624.325	0.0785472	0.212572	0.369509	0.711748	1
ENSMUSG00000020053	16000	Igf1	ENSMUST00000122386	68.9108	-1.399	0.525443	-2.6625	0.00775616	0.205651
ENSMUSG00000040022	74998	Rab11fip2	ENSMUST00000170819	6.13238	-0.124822	2.21248	-0.0564175	0.955009	NA
ENSMUSG00000055027	12180	Smyd1	ENSMUST00000114186	8.61619	0	3.09694	0	1	1
ENSMUSG00000112129	68371	Pbld1	ENSMUST00000178684	3952.98	-0.126287	0.0875237	-1.44289	0.149052	0.859773
ENSMUSG00000057858	76539	Fam204a	ENSMUST00000237339	5.21795	-5.26166	1.83406	-2.86886	0.00411957	NA
ENSMUSG00000057858	76539	Fam204a	ENSMUST00000238119	6.76371	1.42449	1.63995	0.868618	0.385056	1
ENSMUSG00000022760	69009	Thap7	ENSMUST00000232114	26.9934	1.08717	0.452815	2.40091	0.0163544	0.321551
ENSMUSG00000060376	12039	Bckdha	ENSMUST00000071329	3281.9	0.0192072	0.117148	0.163957	0.869765	1
ENSMUSG00000063172	72938	Hspb11	ENSMUST00000046558	36.6933	0.255638	0.390502	0.65464	0.5127	1
ENSMUSG00000038352	217151	Arl5c	ENSMUST00000107563	5.2278	-0.30186	0.974875	-0.30964	0.756835	NA
ENSMUSG00000035365	75317	Parpbp	ENSMUST00000048518	1.68958	-3.56772	2.34592	-1.52082	0.128305	NA
ENSMUSG00000020288	268390	Ahsa2	ENSMUST00000147157	8.82894	-3.49623	1.32508	-2.6385	0.00832738	0.214721
ENSMUSG00000021000	338320	Mia2	ENSMUST00000069430	1412	-0.173944	0.158331	-1.0986	0.27194	0.989767
ENSMUSG00000037519	233977	Ppfia1	ENSMUST00000182982	2.15206	-2.8357	2.49069	-1.13852	0.254904	NA
ENSMUSG00000037519	233977	Ppfia1	ENSMUST00000182958	134.161	0.0167564	0.21091	0.079448	0.936676	1
ENSMUSG00000029208	231279	Guf1	ENSMUST00000125660	46.6448	0.300857	0.298308	1.00855	0.313193	1
ENSMUSG00000028979	17175	Masp2	ENSMUST00000136647	6.85323	-5.46031	2.39476	-2.2801	0.0226015	0.385315
ENSMUSG00000025529	245595	Zfp711	ENSMUST00000113409	2.71157	1.05457	2.22714	0.473511	0.635849	NA
ENSMUSG00000053012	57896	Krcc1	ENSMUST00000204436	1163.47	-0.0371808	0.127977	-0.290527	0.771413	1
ENSMUSG00000025915	170755	Sgk3	ENSMUST00000168907	96.5162	-0.00173076	0.507511	-0.0034103	0.997279	1
ENSMUSG00000057375	230584	Yipf1	ENSMUST00000143106	3.00774	0.0690804	1.20933	0.0571227	0.954447	NA
ENSMUSG00000091896	56550	Ube2d2a	ENSMUST00000236484	17.5016	0.0291316	1.53238	0.0190107	0.984833	1
ENSMUSG00000030921	20128	Trim30a	ENSMUST00000076922	134.607	0.0938093	0.295997	0.316926	0.7513	1
ENSMUSG00000030741	73658	Spns1	ENSMUST00000119754	6.74703	1.23659	3.26674	0.378539	0.70503	1
ENSMUSG00000033174	23945	Mgll	ENSMUST00000151699	2.9241	-3.06284	1.68391	-1.81889	0.0689284	NA
ENSMUSG00000033174	23945	Mgll	ENSMUST00000163271	114.713	0.000622203	0.61657	0.00100913	0.999195	1
ENSMUSG00000032064	330938	Dixdc1	ENSMUST00000117646	29.1333	1.72896	1.99335	0.867368	0.38574	1
ENSMUSG00000041229	320595	Phf8	ENSMUST00000112670	2.44343	-3.87839	3.05157	-1.27095	0.203747	NA
ENSMUSG00000041229	320595	Phf8	ENSMUST00000046950	123.897	-0.732749	0.311549	-2.35195	0.0186751	0.346273
ENSMUSG00000022948	224440	Setd4	ENSMUST00000023669	3.72188	1.54598	2.82298	0.547639	0.58394	NA
ENSMUSG00000000600	79264	Krit1	ENSMUST00000171023	40.8046	-0.705417	0.359899	-1.96004	0.0499911	0.578145
ENSMUSG00000022382	22422	Wnt7b	ENSMUST00000109424	7.92239	-0.106875	1.68698	-0.063353	0.949485	1
ENSMUSG00000022382	22422	Wnt7b	ENSMUST00000229495	4.3226	-5.10602	2.91264	-1.75306	0.0795922	NA
ENSMUSG00000006717	66834	Acot13	ENSMUST00000006900	565.262	0.261698	0.133376	1.96211	0.0497502	0.576439
ENSMUSG00000036473	224617	Tbc1d24	ENSMUST00000168410	200.639	0.579913	0.236772	2.44925	0.0143156	0.295308
ENSMUSG00000030722	18020	Nfatc2ip	ENSMUST00000075671	65.754	-0.238606	0.302453	-0.788904	0.430168	1
ENSMUSG00000078686	100038948	Mup9	ENSMUST00000137025	1171.26	-1.16579	0.354774	-3.286	0.00101622	0.0524226
ENSMUSG00000057596	209387	Trim30d	ENSMUST00000071069	84.3335	0.112983	0.288568	0.39153	0.695405	1
ENSMUSG00000039887	66789	Alg14	ENSMUST00000198235	2.97423	0.704809	2.2561	0.312401	0.754736	NA
ENSMUSG00000005268	19116	Prlr	ENSMUST00000134410	89.6463	0.336085	0.379212	0.886273	0.375471	1
ENSMUSG00000022756	224022	Slc7a4	ENSMUST00000063544	4.46231	-1.26607	1.4161	-0.89405	0.371295	NA
ENSMUSG00000022756	224022	Slc7a4	ENSMUST00000232226	2.69898	0.929364	2.26361	0.410568	0.68139	NA
ENSMUSG00000017756	20499	Slc12a7	ENSMUST00000222253	50.9018	-1.21752	0.555221	-2.19286	0.0283176	0.435222
ENSMUSG00000017756	20499	Slc12a7	ENSMUST00000221813	5.18019	-0.694657	1.14384	-0.607302	0.54365	NA
ENSMUSG00000025103	83962	Btbd1	ENSMUST00000026093	714.831	-0.181875	0.0878484	-2.07033	0.0384216	0.506465
ENSMUSG00000078680	100039008	Mup10	ENSMUST00000148302	2850.08	-0.671884	0.340443	-1.97355	0.0484325	0.569609
ENSMUSG00000073834	100039028	Mup11	ENSMUST00000098046	201480	-1.19357	0.295101	-4.0446	5.24e-05	0.0051918
ENSMUSG00000073834	100039028	Mup11	ENSMUST00000148206	1966.2	-0.947404	0.283985	-3.3361	0.000849614	0.0465128
ENSMUSG00000066378	NA	Gm10160	ENSMUST00000085094	4.41608	1.18968	1.26752	0.938582	0.347945	NA
ENSMUSG00000094743	NA	Mup-ps7	ENSMUST00000178292	34.4387	-0.501162	0.489157	-1.02454	0.305579	1
ENSMUSG00000012640	69930	Zfp715	ENSMUST00000145622	39.8677	-1.19401	1.07105	-1.1148	0.264937	0.985712
ENSMUSG00000012640	69930	Zfp715	ENSMUST00000139061	2.65185	3.2259	1.72049	1.87499	0.0607943	NA
ENSMUSG00000096891	NA	Mup-ps8	ENSMUST00000178663	24.1334	-5.0571	1.46079	-3.4619	0.000536369	0.0335221
ENSMUSG00000038195	280408	Rilp	ENSMUST00000156923	11.2156	0.330008	1.3825	0.238704	0.811335	1
ENSMUSG00000024485	240215	Slc4a9	ENSMUST00000236779	3.90595	1.67355	1.46198	1.14471	0.252329	NA
ENSMUSG00000050711	20254	Scg2	ENSMUST00000049972	31.2497	1.42591	1.3506	1.05576	0.291076	0.997262
ENSMUSG00000042104	66435	Uggt2	ENSMUST00000156203	11.6262	-1.16197	0.75566	-1.53769	0.124124	0.813889
ENSMUSG00000042104	66435	Uggt2	ENSMUST00000131424	3.91828	-0.729224	2.11791	-0.344314	0.73061	NA
ENSMUSG00000117406	18209	Ntn3	ENSMUST00000024931	40.9917	-0.979154	0.463933	-2.11055	0.0348108	0.482827
ENSMUSG00000006711	210108	D130043K22Rik	ENSMUST00000141572	4.09723	5.97166	3.8206	1.56302	0.118049	NA
ENSMUSG00000006711	210108	D130043K22Rik	ENSMUST00000006893	38.5622	-0.771926	0.788636	-0.978811	0.327673	1
ENSMUSG00000038781	106766	Stap2	ENSMUST00000233494	122.446	-0.334636	0.280676	-1.19225	0.233163	0.959139
ENSMUSG00000046324	226090	Ermp1	ENSMUST00000054083	171.186	-1.4945	0.280553	-5.32699	9.99e-08	2.51e-05
ENSMUSG00000040429	545725	Mterf1a	ENSMUST00000117463	5.54831	-0.311963	2.75286	-0.113323	0.909774	NA
ENSMUSG00000029610	231872	Aimp2	ENSMUST00000100483	20.6413	0.231181	0.620265	0.372714	0.709361	1
ENSMUSG00000031391	16728	L1cam	ENSMUST00000114430	13.7847	-6.85344	2.45167	-2.79541	0.00518333	0.160155
ENSMUSG00000037426	277854	Depdc5	ENSMUST00000118698	2.75119	-4.37612	2.04113	-2.14397	0.0320353	NA
ENSMUSG00000037426	277854	Depdc5	ENSMUST00000195980	4.96984	-4.01374	1.77658	-2.25925	0.023868	NA
ENSMUSG00000037400	76295	Atp11b	ENSMUST00000200445	4.00738	0.449777	2.21772	0.202811	0.839283	NA
ENSMUSG00000037400	76295	Atp11b	ENSMUST00000029257	735.669	-0.0275033	0.0886613	-0.310207	0.756404	1
ENSMUSG00000037400	76295	Atp11b	ENSMUST00000199892	4.13228	-2.2295	2.83201	-0.78725	0.431135	NA
ENSMUSG00000072082	12449	Ccnf	ENSMUST00000115390	302.316	0.0239245	0.24435	0.0979108	0.922003	1
ENSMUSG00000072082	12449	Ccnf	ENSMUST00000234837	38.5426	-0.0902714	0.461663	-0.195535	0.844974	1
ENSMUSG00000020882	12295	Cacnb1	ENSMUST00000135462	1.7346	-2.96795	3.28276	-0.904103	0.365941	NA
ENSMUSG00000089678	268782	Agxt2	ENSMUST00000110542	3800.7	-0.0267496	0.104392	-0.256242	0.797764	1
ENSMUSG00000035329	70611	Fbxo33	ENSMUST00000043204	159.012	0.0986809	0.288861	0.341621	0.732636	1
ENSMUSG00000003849	18104	Nqo1	ENSMUST00000003947	76.5211	1.38585	0.233713	5.92972	3.03e-09	1.26e-06
ENSMUSG00000035944	239570	Ttc38	ENSMUST00000146088	1115.19	-0.0146144	0.102838	-0.142111	0.886992	1
ENSMUSG00000031636	53318	Pdlim3	ENSMUST00000210422	90.8977	-0.361395	0.352119	-1.02634	0.30473	1
ENSMUSG00000033152	319655	Podxl2	ENSMUST00000038409	13.6449	-1.2681	2.04453	-0.620239	0.5351	1
ENSMUSG00000033152	319655	Podxl2	ENSMUST00000061262	4.14029	-4.41123	2.42106	-1.82202	0.0684513	NA
ENSMUSG00000020063	93759	Sirt1	ENSMUST00000105442	11.515	6.95984	4.25005	1.63759	0.101507	0.767185
ENSMUSG00000035653	238205	Lrfn5	ENSMUST00000189933	4.2562	-3.52342	1.80412	-1.95298	0.0508215	NA
ENSMUSG00000021972	219150	Hmbox1	ENSMUST00000067843	15.1615	-1.41499	1.66838	-0.848124	0.396369	1
ENSMUSG00000039419	66797	Cntnap2	ENSMUST00000114641	3.52883	-3.27768	1.83947	-1.78187	0.0747712	NA
ENSMUSG00000031444	14058	F10	ENSMUST00000033821	3984.55	0.00429798	0.0771408	0.055716	0.955568	1
ENSMUSG00000015002	76740	Efr3a	ENSMUST00000173858	6.61646	-0.253275	1.54166	-0.164287	0.869505	1
ENSMUSG00000024810	77125	Il33	ENSMUST00000025724	11.7223	-1.55923	2.0979	-0.743231	0.457342	1
ENSMUSG00000031634	192169	Ufsp2	ENSMUST00000130412	36.5775	-0.382856	0.576195	-0.664456	0.506398	1
ENSMUSG00000112972	NA	Gm48417	ENSMUST00000220626	63.709	-1.45211	0.490717	-2.95915	0.00308487	0.114518
ENSMUSG00000006050	24068	Sra1	ENSMUST00000173482	381.53	-0.105862	0.268483	-0.394296	0.693363	1
ENSMUSG00000030468	243958	Siglecg	ENSMUST00000124502	3.42063	1.74229	2.20837	0.788947	0.430143	NA
ENSMUSG00000057649	105246	Brd9	ENSMUST00000223455	9.38014	-4.91523	2.81517	-1.74598	0.0808148	0.706774
ENSMUSG00000060002	212862	Chpt1	ENSMUST00000073783	51.7811	-0.736594	0.380766	-1.93451	0.0530509	0.594077
ENSMUSG00000074733	414758	Zfp950	ENSMUST00000127290	113.196	0.303972	0.199016	1.52738	0.126667	0.818758
ENSMUSG00000050914	654824	Ankrd37	ENSMUST00000053558	4.01014	-2.81443	2.17656	-1.29306	0.195989	NA
ENSMUSG00000050914	654824	Ankrd37	ENSMUST00000153674	1.81179	1.93037	2.63718	0.731983	0.464179	NA
ENSMUSG00000024817	109113	Uhrf2	ENSMUST00000134518	24.9832	0.0720591	0.460801	0.156378	0.875735	1
ENSMUSG00000028127	19299	Abcd3	ENSMUST00000197662	937.694	-0.629445	0.519481	-1.21168	0.225635	0.953608
ENSMUSG00000028127	19299	Abcd3	ENSMUST00000196340	15.4156	0.0659102	0.574452	0.114736	0.908654	1
ENSMUSG00000021978	54616	Extl3	ENSMUST00000223989	2.5299	-3.95434	2.51431	-1.57273	0.115781	NA
ENSMUSG00000024941	78891	Scyl1	ENSMUST00000025890	50.598	-0.0354835	0.945898	-0.037513	0.970076	1
ENSMUSG00000024941	78891	Scyl1	ENSMUST00000235615	1.66373	0.931038	1.81228	0.51374	0.607434	NA
ENSMUSG00000006850	71983	Tmco6	ENSMUST00000237870	3.23426	-0.2642	1.41435	-0.1868	0.851817	NA
ENSMUSG00000014294	17991	Ndufa2	ENSMUST00000014438	781.697	0.0362321	0.242261	0.149558	0.881113	1
ENSMUSG00000030662	70572	Ipo5	ENSMUST00000032898	822.411	-0.107257	0.124116	-0.864167	0.387496	1
ENSMUSG00000024589	83814	Nedd4l	ENSMUST00000237410	6.02212	-0.588503	3.09591	-0.19009	0.849238	NA
ENSMUSG00000024589	83814	Nedd4l	ENSMUST00000237818	4.73961	1.90726	3.33276	0.572276	0.567135	NA
ENSMUSG00000020642	108089	Rnf144a	ENSMUST00000062149	22.5529	-7.17048	1.36982	-5.23461	1.65e-07	3.94e-05
ENSMUSG00000017781	18738	Pitpna	ENSMUST00000179445	399.255	0.0475614	0.147183	0.323144	0.746587	1
ENSMUSG00000025860	11798	Xiap	ENSMUST00000115094	391.491	-0.920668	0.622807	-1.47826	0.139339	0.842421
ENSMUSG00000029209	67980	Gnpda2	ENSMUST00000120789	5.12164	-1.99122	1.85696	-1.0723	0.283584	NA
ENSMUSG00000039480	319638	Nt5dc1	ENSMUST00000105512	68.3147	-0.0581111	0.481206	-0.120761	0.90388	1
ENSMUSG00000039480	319638	Nt5dc1	ENSMUST00000047885	186.68	-0.657534	0.296741	-2.21585	0.0267017	0.422058
ENSMUSG00000020641	58185	Rsad2	ENSMUST00000020970	186.753	0.233591	0.320288	0.729316	0.465808	1
ENSMUSG00000059326	12982	Csf2ra	ENSMUST00000237877	12.481	-0.103228	0.625068	-0.165147	0.868829	1
ENSMUSG00000016028	12614	Celsr1	ENSMUST00000016172	10.69	0.333008	0.761125	0.437521	0.661734	1
ENSMUSG00000042208	71675	0610010F05Rik	ENSMUST00000093267	11.509	-0.46249	2.44127	-0.189447	0.849743	1
ENSMUSG00000073830	100039116	Mup14	ENSMUST00000071005	38986.5	-1.90134	0.309312	-6.147	7.9e-10	3.57e-07
ENSMUSG00000096674	100039150	Mup15	ENSMUST00000095049	31375.7	-2.0256	0.378022	-5.35842	8.4e-08	2.21e-05
ENSMUSG00000031930	66894	Wwp2	ENSMUST00000166615	217.278	0.353301	0.17505	2.01829	0.0435613	0.537184
ENSMUSG00000031930	66894	Wwp2	ENSMUST00000212543	8.9979	0.0579791	1.88282	0.0307938	0.975434	1
ENSMUSG00000078675	100039177	Mup16	ENSMUST00000107483	2533.25	-2.43268	0.453571	-5.3634	8.17e-08	2.21e-05
ENSMUSG00000095532	NA	Mup-ps13	ENSMUST00000120662	103.814	-0.452868	0.279302	-1.62142	0.104927	0.775064
ENSMUSG00000096688	100039206	Mup17	ENSMUST00000107484	34156.6	-2.49935	0.372594	-6.70797	1.97e-11	1.17e-08
ENSMUSG00000035614	328108	Togaram1	ENSMUST00000222425	8.65719	-1.00148	0.720901	-1.3892	0.164772	0.884849
ENSMUSG00000066154	17842	Mup3	ENSMUST00000107472	76473.6	-1.56753	0.194934	-8.04138	8.88e-16	1.13e-12
ENSMUSG00000066154	17842	Mup3	ENSMUST00000084531	77871.3	-1.50263	0.182952	-8.21326	2.15e-16	2.85e-13
ENSMUSG00000066154	17842	Mup3	ENSMUST00000107488	2066.92	-1.32162	0.232386	-5.68718	1.29e-08	4.44e-06
ENSMUSG00000022940	56176	Pigp	ENSMUST00000113906	152.116	0.16115	0.185652	0.868021	0.385383	1
ENSMUSG00000022940	56176	Pigp	ENSMUST00000138514	11.3674	-0.33789	0.653775	-0.51683	0.605275	1
ENSMUSG00000020638	22169	Cmpk2	ENSMUST00000020969	144.434	0.0960123	0.294384	0.326147	0.744313	1
ENSMUSG00000041459	230908	Tardbp	ENSMUST00000095719	7.92007	-4.68657	2.85112	-1.64376	0.100225	0.765752
ENSMUSG00000032330	12866	Cox7a2	ENSMUST00000034881	2144.19	0.406102	0.203837	1.99229	0.0463395	0.55665
ENSMUSG00000024887	54447	Asah2	ENSMUST00000235213	9.49311	-5.94063	2.09826	-2.83121	0.00463716	0.149126
ENSMUSG00000028020	14658	Glrb	ENSMUST00000029654	7.11845	-5.75673	2.96081	-1.94431	0.0518585	0.587987
ENSMUSG00000032328	69981	Tmem30a	ENSMUST00000034878	3144.98	-0.24507	0.0715116	-3.427	0.00061029	0.0369215
ENSMUSG00000032328	69981	Tmem30a	ENSMUST00000120690	21.5459	-1.11084	1.56565	-0.709506	0.478011	1
ENSMUSG00000022637	208650	Cblb	ENSMUST00000227062	8.26861	-1.55511	1.32625	-1.17256	0.240971	0.966861
ENSMUSG00000040813	21767	Tex264	ENSMUST00000163441	232.419	0.377674	0.202399	1.86599	0.0620431	0.632913
ENSMUSG00000040813	21767	Tex264	ENSMUST00000046735	666.985	-0.00166645	0.119856	-0.0139038	0.988907	1
ENSMUSG00000002602	26362	Axl	ENSMUST00000002677	251.144	-0.0525349	0.199276	-0.263628	0.792066	1
ENSMUSG00000026249	20720	Serpine2	ENSMUST00000027467	415.758	-0.503262	0.188912	-2.664	0.00772171	0.205143
ENSMUSG00000035597	328110	Prpf39	ENSMUST00000120580	237.611	0.127963	0.145853	0.877347	0.380298	1
ENSMUSG00000037379	100689	Spon2	ENSMUST00000046186	110.638	-0.550202	0.242185	-2.27182	0.0230973	0.389667
ENSMUSG00000037379	100689	Spon2	ENSMUST00000201475	2.19139	-4.30557	2.92867	-1.47014	0.141523	NA
ENSMUSG00000025862	20843	Stag2	ENSMUST00000136323	6.0899	-1.46462	0.834043	-1.75605	0.0790792	NA
ENSMUSG00000022032	71145	Scara5	ENSMUST00000022610	192.392	-0.740956	0.60805	-1.21858	0.223005	0.95145
ENSMUSG00000069540	237433	Gm4925	ENSMUST00000092231	3.42337	0.455673	1.21402	0.375341	0.707407	NA
ENSMUSG00000000560	14395	Gabra2	ENSMUST00000197284	4.85857	0.511188	1.66468	0.307078	0.758784	NA
ENSMUSG00000005481	68278	Ddx39a	ENSMUST00000140521	8.95839	-2.29993	1.95897	-1.17405	0.240374	0.966171
ENSMUSG00000032038	20443	St3gal4	ENSMUST00000034537	1233.39	-0.0617261	0.138069	-0.447065	0.654828	1
ENSMUSG00000032038	20443	St3gal4	ENSMUST00000213526	65.3371	-0.282995	0.407582	-0.694327	0.487477	1
ENSMUSG00000032038	20443	St3gal4	ENSMUST00000215089	13.6354	0.686497	0.504255	1.36141	0.173385	0.898125
ENSMUSG00000053470	104263	Kdm3a	ENSMUST00000207023	21.0228	1.09481	4.09509	0.267347	0.789202	1
ENSMUSG00000026491	226747	Ahctf1	ENSMUST00000125816	2.40931	1.05344	1.81302	0.581042	0.561212	NA
ENSMUSG00000016252	67126	Atp5e	ENSMUST00000016396	1552.54	0.0728451	0.234278	0.310935	0.75585	1
ENSMUSG00000037876	108829	Jmjd1c	ENSMUST00000174408	230.522	0.182761	0.230314	0.79353	0.427469	1
ENSMUSG00000056258	110862	Kcnq3	ENSMUST00000070256	23.6798	-0.778472	0.68658	-1.13384	0.256862	0.982444
ENSMUSG00000022037	12759	Clu	ENSMUST00000138665	41.9668	-1.29653	0.396684	-3.26841	0.00108154	0.0545898
ENSMUSG00000022037	12759	Clu	ENSMUST00000153460	788.595	-0.219512	0.0972879	-2.25631	0.024051	0.396953
ENSMUSG00000006127	19062	Inpp5k	ENSMUST00000139856	2.64137	-2.67268	2.30923	-1.15739	0.247112	NA
ENSMUSG00000020949	30795	Fkbp3	ENSMUST00000221706	3.67959	-5.50197	3.09197	-1.77944	0.075168	NA
ENSMUSG00000032040	69305	Dcps	ENSMUST00000034539	410.336	0.108748	0.123208	0.882636	0.377433	1
ENSMUSG00000032041	117149	Tirap	ENSMUST00000177129	4.96891	0	3.19346	0	1	NA
ENSMUSG00000020280	74467	Pus10	ENSMUST00000020520	21.7659	-0.559556	0.976167	-0.573218	0.566497	1
ENSMUSG00000034450	268756	Gulo	ENSMUST00000059970	6153.2	-0.236019	0.0934013	-2.52694	0.0115063	0.260662
ENSMUSG00000061477	20115	Rps7	ENSMUST00000222808	3.4107	0.572389	1.56936	0.364727	0.715315	NA
ENSMUSG00000061477	20115	Rps7	ENSMUST00000221871	1980.47	0.628981	0.217974	2.88558	0.00390699	0.134428
ENSMUSG00000061477	20115	Rps7	ENSMUST00000223318	6.3811	-0.49905	1.00571	-0.496215	0.619743	1
ENSMUSG00000066392	18191	Nrxn3	ENSMUST00000190626	3.14568	-4.81364	1.76468	-2.72777	0.00637649	NA
ENSMUSG00000030282	12764	Cmas	ENSMUST00000144920	46.9768	0.0254606	0.432358	0.0588877	0.953042	1
ENSMUSG00000022040	13850	Ephx2	ENSMUST00000224698	59.3258	0.627948	0.412333	1.52292	0.12778	0.819701
ENSMUSG00000022040	13850	Ephx2	ENSMUST00000070515	10311.2	-0.766066	0.158312	-4.83898	1.31e-06	0.000233277
ENSMUSG00000022241	110960	Tars	ENSMUST00000228814	27.7079	0.507183	0.609301	0.832402	0.405182	1
ENSMUSG00000052852	52250	Reep1	ENSMUST00000212792	7.55528	-1.84941	1.508	-1.2264	0.220048	0.950467
ENSMUSG00000066153	381531	Mup21	ENSMUST00000077719	7408.88	-2.57233	0.294886	-8.72312	2.71e-18	4.61e-15
ENSMUSG00000005899	77626	Smpd4	ENSMUST00000231378	6.31565	0.00647309	1.07028	0.00604805	0.995174	1
ENSMUSG00000034152	211446	Exoc3	ENSMUST00000223045	7.09017	-0.695557	1.01618	-0.684481	0.493672	1
ENSMUSG00000028015	229445	Ctso	ENSMUST00000029649	940.775	-0.0284952	0.0882125	-0.323028	0.746674	1
ENSMUSG00000079109	18861	Pms2	ENSMUST00000110707	9.00302	1.62289	1.11419	1.45657	0.145235	0.853109
ENSMUSG00000029686	26965	Cul1	ENSMUST00000149531	28.068	0.932897	0.556462	1.67648	0.0936444	0.745921
ENSMUSG00000004356	70683	Utp20	ENSMUST00000004470	260.081	-0.0952442	0.174787	-0.544915	0.585812	1
ENSMUSG00000050530	269233	Fam171a1	ENSMUST00000072955	14.4492	-0.0429038	1.22266	-0.0350907	0.972007	1
ENSMUSG00000020629	104923	Adi1	ENSMUST00000020957	2535.07	-0.00452974	0.0720849	-0.0628389	0.949895	1
ENSMUSG00000022041	110902	Chrna2	ENSMUST00000206455	4.20448	0.503155	0.963421	0.522259	0.60149	NA
ENSMUSG00000022041	110902	Chrna2	ENSMUST00000022620	88.7369	-0.95215	0.318924	-2.98551	0.00283109	0.107327
ENSMUSG00000038563	101592	Efl1	ENSMUST00000039881	111.6	0.376597	0.478992	0.786229	0.431733	1
ENSMUSG00000032058	73699	Ppp2r1b	ENSMUST00000174628	4.30098	-4.01351	2.97127	-1.35077	0.176769	NA
ENSMUSG00000055884	104806	Fancm	ENSMUST00000222540	21.191	0.133707	3.75121	0.0356438	0.971566	1
ENSMUSG00000031730	56749	Dhodh	ENSMUST00000125222	1.21466	-2.74707	2.7097	-1.01379	0.310682	NA
ENSMUSG00000022205	20024	Sub1	ENSMUST00000022816	498.419	0.0754513	0.146907	0.513599	0.607532	1
ENSMUSG00000118302	NA	Gm31300	ENSMUST00000237141	2.41972	-0.453285	1.16867	-0.387863	0.698118	NA
ENSMUSG00000075121	258748	Olfr1195	ENSMUST00000213545	2.25002	-3.41398	1.70129	-2.0067	0.0447816	NA
ENSMUSG00000052406	227656	Rexo4	ENSMUST00000064244	141.755	1.07459	0.627572	1.7123	0.0868411	0.728333
ENSMUSG00000002871	24100	Tpra1	ENSMUST00000203345	22.2519	-0.134288	0.375504	-0.357621	0.720627	1
ENSMUSG00000046709	26414	Mapk10	ENSMUST00000133069	1.90552	-2.2464	2.4972	-0.899567	0.368351	NA
ENSMUSG00000078899	627914	Gm4631	ENSMUST00000121393	572.173	-0.0749085	0.128197	-0.584324	0.559003	1
ENSMUSG00000078899	102633156	Gm4631	ENSMUST00000121393	572.173	-0.0749085	0.128197	-0.584324	0.559003	1
ENSMUSG00000034252	215351	Senp6	ENSMUST00000176640	36.8988	-0.118727	0.450426	-0.263588	0.792097	1
ENSMUSG00000024778	14102	Fas	ENSMUST00000112472	8.19187	0.301542	0.79639	0.378636	0.704958	1
ENSMUSG00000049950	227522	Rpp38	ENSMUST00000062672	40.0355	-0.153709	0.373935	-0.411057	0.681031	1
ENSMUSG00000033883	241944	Zfp267	ENSMUST00000197653	72.3454	-0.519629	0.356726	-1.45666	0.14521	0.853103
ENSMUSG00000045932	15958	Ifit2	ENSMUST00000102826	109.53	0.399376	0.294963	1.35399	0.17574	0.90111
ENSMUSG00000074896	15959	Ifit3	ENSMUST00000102825	249.115	0.168299	0.25625	0.656776	0.511325	1
ENSMUSG00000034459	15957	Ifit1	ENSMUST00000102824	134.87	0.370924	0.44271	0.837848	0.402116	1
ENSMUSG00000015968	12289	Cacna1d	ENSMUST00000224395	3.52853	-4.89308	2.06086	-2.37429	0.0175827	NA
ENSMUSG00000039048	235169	Foxred1	ENSMUST00000130072	36.8846	-0.537637	0.545724	-0.98518	0.324536	1
ENSMUSG00000039048	235169	Foxred1	ENSMUST00000151082	20.2152	-2.34053	1.02653	-2.28004	0.0226052	0.385315
ENSMUSG00000002833	15193	Hdgfl2	ENSMUST00000002911	29.6276	0.0948901	0.949189	0.0999697	0.920368	1
ENSMUSG00000038527	232371	C1rl	ENSMUST00000049124	2268.5	0.0828593	0.0781928	1.05968	0.28929	0.997142
ENSMUSG00000039458	268783	Mtmr12	ENSMUST00000071993	6.29295	-0.219883	3.52671	-0.0623479	0.950286	1
ENSMUSG00000018796	14081	Acsl1	ENSMUST00000034046	17544.7	-0.665411	0.128586	-5.17482	2.28e-07	5.1e-05
ENSMUSG00000018796	14081	Acsl1	ENSMUST00000211289	19.6294	-1.01481	0.562439	-1.8043	0.071184	0.671657
ENSMUSG00000033910	60596	Gucy1a1	ENSMUST00000048976	130.617	-0.536493	0.201798	-2.65856	0.00784752	0.207194
ENSMUSG00000004609	12489	Cd33	ENSMUST00000004728	5.20376	-0.53374	0.997672	-0.534986	0.59266	NA
ENSMUSG00000024773	329015	Atg2a	ENSMUST00000045351	167.352	-0.208089	0.257179	-0.809122	0.418445	1
ENSMUSG00000028779	67898	Pef1	ENSMUST00000118199	2.73622	-4.16536	2.49525	-1.66932	0.0950543	NA
ENSMUSG00000066151	338355	Fkbp15	ENSMUST00000139308	13.3989	-5.65126	2.6724	-2.11467	0.034458	0.479874
ENSMUSG00000066151	338355	Fkbp15	ENSMUST00000084528	25.2894	-0.898181	0.522479	-1.71908	0.0856002	0.72275
ENSMUSG00000021385	75678	Ippk	ENSMUST00000220856	55.1194	-0.115492	0.426607	-0.270722	0.786605	1
ENSMUSG00000078894	100504263	2210418O10Rik	ENSMUST00000099009	227.672	0.218473	0.14302	1.52757	0.126619	0.818758
ENSMUSG00000039068	108946	Zzz3	ENSMUST00000106101	65.072	1.24407	2.63346	0.472407	0.636636	1
ENSMUSG00000022200	66629	Golph3	ENSMUST00000059680	965.422	-0.0222577	0.110022	-0.202302	0.839681	1
ENSMUSG00000022200	66629	Golph3	ENSMUST00000228671	233.424	0.197853	0.275475	0.718224	0.472619	1
ENSMUSG00000046808	231287	Atp10d	ENSMUST00000146393	7.34547	-5.20233	1.64485	-3.16279	0.00156262	0.0712179
ENSMUSG00000031629	71876	Cenpu	ENSMUST00000093518	1.21074	-2.13789	2.30139	-0.928953	0.352913	NA
ENSMUSG00000037373	13016	Ctbp1	ENSMUST00000202962	71.9207	0.197284	0.272963	0.722752	0.469832	1
ENSMUSG00000092607	69269	Scnm1	ENSMUST00000173462	58.1507	0.410352	0.383107	1.07112	0.284118	0.995171
ENSMUSG00000066150	20529	Slc31a1	ENSMUST00000122092	25.9284	-0.210146	0.428064	-0.490922	0.623482	1
ENSMUSG00000048368	27047	Omd	ENSMUST00000065494	56.5525	-0.471289	0.457878	-1.02929	0.303344	1
ENSMUSG00000020752	170472	Recql5	ENSMUST00000140174	36.6513	-0.467782	0.507604	-0.921549	0.356764	1
ENSMUSG00000024803	107765	Ankrd1	ENSMUST00000235221	3.90715	-2.31902	1.30743	-1.77373	0.0761077	NA
ENSMUSG00000034681	19826	Rnps1	ENSMUST00000088512	58.1598	0.753801	0.321648	2.34356	0.0191009	0.351073
ENSMUSG00000028776	94242	Tinagl1	ENSMUST00000145000	3.98189	0.521909	1.70328	0.306413	0.75929	NA
ENSMUSG00000044465	74349	Fam160a2	ENSMUST00000074686	17.5959	-2.11083	0.859272	-2.45653	0.0140284	0.292368
ENSMUSG00000024474	24010	Ik	ENSMUST00000235165	50.7906	-0.563996	0.400614	-1.40783	0.159182	0.876928
ENSMUSG00000024474	24010	Ik	ENSMUST00000236760	19.6535	-0.966438	0.601299	-1.60725	0.108	0.782997
ENSMUSG00000036027	69809	1810046K07Rik	ENSMUST00000181366	4.01629	-1.58465	1.32462	-1.19631	0.231577	NA
ENSMUSG00000024947	17283	Men1	ENSMUST00000079327	49.7074	0.477969	0.354027	1.35009	0.176987	0.901977
ENSMUSG00000024947	17283	Men1	ENSMUST00000156154	7.76078	-0.728792	1.18595	-0.614523	0.53887	1
ENSMUSG00000029687	14056	Ezh2	ENSMUST00000081721	46.8937	-0.518751	0.555442	-0.933942	0.350334	1
ENSMUSG00000029687	14056	Ezh2	ENSMUST00000092648	19.2613	0.363581	1.17365	0.309788	0.756722	1
ENSMUSG00000028124	14630	Gclm	ENSMUST00000176445	6.68284	-0.0892387	0.991975	-0.0899606	0.928319	1
ENSMUSG00000020974	18974	Pole2	ENSMUST00000021359	5.89615	-2.70866	1.38634	-1.95382	0.050722	NA
ENSMUSG00000033900	213582	Map9	ENSMUST00000195640	12.2039	-0.187823	2.61685	-0.0717743	0.942781	1
ENSMUSG00000003119	69131	Cdk12	ENSMUST00000107539	125.673	-0.242326	0.300491	-0.806434	0.419993	1
ENSMUSG00000024136	66705	Dnase1l2	ENSMUST00000088506	3.24922	1.70867	2.85464	0.598557	0.549468	NA
ENSMUSG00000027466	24105	Rbck1	ENSMUST00000028964	54.5815	0.5682	0.858085	0.662172	0.507861	1
ENSMUSG00000016477	13557	E2f3	ENSMUST00000102948	3.8925	-4.51677	2.89215	-1.56173	0.118351	NA
ENSMUSG00000071533	76302	Pcnp	ENSMUST00000122253	7.04121	-0.0218418	0.924803	-0.0236178	0.981157	1
ENSMUSG00000032715	228775	Trib3	ENSMUST00000040312	243.874	0.665989	0.356172	1.86985	0.0615043	0.630205
ENSMUSG00000004270	14792	Lpcat3	ENSMUST00000128721	41.2422	-0.108921	0.644171	-0.169087	0.865728	1
ENSMUSG00000033860	99571	Fgg	ENSMUST00000194175	13365.2	-0.274118	0.0826115	-3.31816	0.00090612	0.0482037
ENSMUSG00000062906	170787	Hdac10	ENSMUST00000128908	12.4097	0.966623	2.66567	0.362619	0.71689	1
ENSMUSG00000111619	NA	Gm48348	ENSMUST00000215334	31.7379	-0.608342	0.450165	-1.35137	0.176575	0.901439
ENSMUSG00000061718	19049	Ppp1r1b	ENSMUST00000147415	11.7631	-2.85585	1.14193	-2.50091	0.0123876	0.271185
ENSMUSG00000024829	353242	Mrpl21	ENSMUST00000154785	4.74162	1.20613	1.31181	0.919443	0.357864	NA
ENSMUSG00000062519	272347	Zfp398	ENSMUST00000146202	3.46891	-1.53895	1.53057	-1.00547	0.31467	NA
ENSMUSG00000074527	102639598	Gm14296	ENSMUST00000099007	227.672	0.218473	0.14302	1.52757	0.126619	0.818758
ENSMUSG00000025260	15108	Hsd17b10	ENSMUST00000026289	1985.17	-0.484468	0.140438	-3.44968	0.000561248	0.0345932
ENSMUSG00000024900	12894	Cpt1a	ENSMUST00000025835	7642.71	0.217003	0.123208	1.76127	0.0781924	0.697802
ENSMUSG00000078872	NA	Gm14401	ENSMUST00000108969	1.36863	-2.30447	2.27346	-1.01364	0.310755	NA
ENSMUSG00000052917	66315	Senp7	ENSMUST00000089362	53.4141	0.991158	1.07453	0.92241	0.356315	1
ENSMUSG00000049115	11607	Agtr1a	ENSMUST00000066412	960.484	0.0883309	0.103454	0.853814	0.393208	1
ENSMUSG00000041180	226098	Hectd2	ENSMUST00000047247	1628	-0.900797	0.194768	-4.62498	3.75e-06	0.000552993
ENSMUSG00000026896	71586	Ifih1	ENSMUST00000176431	5.55799	1.20364	1.48631	0.809818	0.418045	NA
ENSMUSG00000047843	55950	Bri3	ENSMUST00000056578	924.61	0.296758	0.185149	1.6028	0.108978	0.785361
ENSMUSG00000026107	109019	Nabp1	ENSMUST00000186003	19.3262	-2.4812	0.965267	-2.57048	0.0101557	0.243008
ENSMUSG00000030378	76971	Sult2a8	ENSMUST00000210396	21.8137	0.635617	0.419505	1.51516	0.129732	0.825277
ENSMUSG00000043445	67078	Pgp	ENSMUST00000053024	257.597	0.157518	0.279716	0.563136	0.573342	1
ENSMUSG00000020674	69675	Pxdn	ENSMUST00000118321	2.40379	-4.3484	2.30115	-1.88967	0.0588024	NA
ENSMUSG00000037355	71101	Uvssa	ENSMUST00000202816	14.5437	0	4.34266	0	1	1
ENSMUSG00000037816	109082	Fbxw17	ENSMUST00000046974	10.8637	-1.36683	0.7272	-1.87958	0.0601655	0.62583
ENSMUSG00000038208	320655	Pgap3	ENSMUST00000128897	1.63517	3.54282	3.01354	1.17563	0.239741	NA
ENSMUSG00000094156	638251	Sult2a7	ENSMUST00000209744	29.4994	-0.507188	0.460136	-1.10226	0.270351	0.988852
ENSMUSG00000038859	66898	Baiap2l1	ENSMUST00000055190	601.38	0.325745	0.14687	2.21792	0.0265604	0.421067
ENSMUSG00000025558	105445	Dock9	ENSMUST00000040700	30.1384	-0.630154	1.48522	-0.424284	0.671358	1
ENSMUSG00000033577	17920	Myo6	ENSMUST00000113266	116.286	2.12588	0.9595	2.21562	0.0267179	0.422067
ENSMUSG00000033577	17920	Myo6	ENSMUST00000076140	284.32	-1.39199	0.276939	-5.02634	5e-07	0.000100974
ENSMUSG00000033577	17920	Myo6	ENSMUST00000139981	24.802	-0.761793	0.578375	-1.31713	0.187796	0.917399
ENSMUSG00000041115	245666	Iqsec2	ENSMUST00000112605	8.6473	3.73025	3.035	1.22908	0.219043	0.949739
ENSMUSG00000041115	245666	Iqsec2	ENSMUST00000168786	10.535	-6.63019	2.37406	-2.79277	0.00522594	0.160779
ENSMUSG00000029313	17355	Aff1	ENSMUST00000031256	43.5127	-23.2733	4.24805	-5.47859	4.29e-08	1.25e-05
ENSMUSG00000025370	12565	Cdh9	ENSMUST00000228307	2.91428	-3.61585	2.47466	-1.46115	0.143975	NA
ENSMUSG00000026473	14645	Glul	ENSMUST00000086199	13503.7	0.288779	0.104922	2.75233	0.00591729	0.172825
ENSMUSG00000021709	59079	Erbin	ENSMUST00000188997	54.2511	0.452673	0.412091	1.09848	0.271996	0.989767
ENSMUSG00000024811	74493	Tnks2	ENSMUST00000166677	35.8152	-0.128904	0.375271	-0.343495	0.731226	1
ENSMUSG00000024811	74493	Tnks2	ENSMUST00000168654	3.09283	-0.596883	1.90593	-0.313172	0.75415	NA
ENSMUSG00000003528	13358	Slc25a1	ENSMUST00000003622	2440.57	-0.267271	0.149212	-1.79122	0.0732579	0.678823
ENSMUSG00000072889	100978	Nfxl1	ENSMUST00000135318	11.2332	-6.78722	4.25206	-1.59622	0.11044	0.790226
ENSMUSG00000003526	19125	Prodh	ENSMUST00000123969	67.4659	0.228523	0.415435	0.550082	0.582263	1
ENSMUSG00000024142	56716	Mlst8	ENSMUST00000179163	37.6308	-0.596785	1.58949	-0.375456	0.707321	1
ENSMUSG00000024142	56716	Mlst8	ENSMUST00000234147	2.93604	-3.56637	2.69954	-1.3211	0.186467	NA
ENSMUSG00000024142	56716	Mlst8	ENSMUST00000234892	1.84967	2.41113	2.46181	0.979414	0.327376	NA
ENSMUSG00000037339	74504	Fam53a	ENSMUST00000150033	11.4681	-1.91257	1.50175	-1.27356	0.202818	0.932628
ENSMUSG00000036606	140570	Plxnb2	ENSMUST00000143014	20.1269	0.211192	0.586892	0.359849	0.71896	1
ENSMUSG00000074802	237436	Gas2l3	ENSMUST00000105298	9.72584	-5.7161	2.90194	-1.96975	0.0488671	0.572395
ENSMUSG00000063077	16561	Kif1b	ENSMUST00000060537	1773.19	-0.0887419	0.149801	-0.5924	0.553583	1
ENSMUSG00000020225	68212	Tmbim4	ENSMUST00000134203	5.67001	1.05274	1.07262	0.981468	0.326362	NA
ENSMUSG00000035258	320712	Abi3bp	ENSMUST00000048471	3.19041	0	2.56288	0	1	NA
ENSMUSG00000063884	69956	Ptcd3	ENSMUST00000206284	1.4577	-2.74668	2.68034	-1.02475	0.305481	NA
ENSMUSG00000067219	70701	Nipal1	ENSMUST00000087212	42.3746	3.95108	0.667483	5.91937	3.23e-09	1.31e-06
ENSMUSG00000103144	93709	Pcdhga1	ENSMUST00000194190	4.57622	0.131263	1.33862	0.0980587	0.921886	NA
ENSMUSG00000026471	15064	Mr1	ENSMUST00000027744	46.4132	-0.573741	0.408164	-1.40566	0.159825	0.877497
ENSMUSG00000038365	66822	Fbxo25	ENSMUST00000043520	124.239	-0.307308	0.223335	-1.376	0.168823	0.893052
ENSMUSG00000103037	93699	Pcdhgb1	ENSMUST00000192931	5.2116	-4.8104	1.94248	-2.47643	0.0132705	NA
ENSMUSG00000103793	93714	Pcdhga6	ENSMUST00000195823	12.2332	-0.84889	0.786767	-1.07896	0.280605	0.992999
ENSMUSG00000040565	107182	Btaf1	ENSMUST00000099494	462.455	-0.223012	0.250019	-0.891981	0.372403	1
ENSMUSG00000041891	70361	Lman1	ENSMUST00000048260	2432.93	0.0621867	0.133714	0.465072	0.64188	1
ENSMUSG00000041891	70361	Lman1	ENSMUST00000120461	68.3258	-7.653	2.98559	-2.56331	0.0103679	0.246111
ENSMUSG00000038777	20360	Sema6c	ENSMUST00000090821	6.44513	-1.60332	1.9357	-0.828288	0.407507	1
ENSMUSG00000109865	50497	Hspa14	ENSMUST00000156008	1.44858	1.01142	2.29956	0.439833	0.660058	NA
ENSMUSG00000033597	268932	Caskin1	ENSMUST00000234171	4.78817	-1.78971	1.31771	-1.3582	0.174401	NA
ENSMUSG00000028608	74098	Czib	ENSMUST00000132417	99.7207	0.747355	0.231782	3.22439	0.00126242	0.0607406
ENSMUSG00000026888	50915	Grb14	ENSMUST00000028252	1079.09	0.49339	0.108299	4.55583	5.22e-06	0.000737286
ENSMUSG00000026888	50915	Grb14	ENSMUST00000137085	6.0567	0.105368	0.980438	0.107471	0.914415	NA
ENSMUSG00000019295	68366	Tmem129	ENSMUST00000140931	113.086	-0.26636	0.233585	-1.14032	0.254155	0.981058
ENSMUSG00000021710	75805	Nln	ENSMUST00000224945	6.02986	-3.92127	2.85048	-1.37565	0.168929	NA
ENSMUSG00000020849	22627	Ywhae	ENSMUST00000131398	8.52107	-3.05517	1.2539	-2.43654	0.0148286	0.301497
ENSMUSG00000079022	69700	Col22a1	ENSMUST00000229585	3.03281	-3.63375	1.6994	-2.13826	0.032496	NA
ENSMUSG00000047638	20186	Nr1h4	ENSMUST00000058126	1109.92	0.208505	0.183987	1.13326	0.257104	0.982685
ENSMUSG00000047638	20186	Nr1h4	ENSMUST00000105296	360.369	0.195441	0.335809	0.582001	0.560566	1
ENSMUSG00000044676	234725	Zfp612	ENSMUST00000212754	90.5844	0.179316	0.283891	0.631637	0.527624	1
ENSMUSG00000024913	16973	Lrp5	ENSMUST00000177330	29.9184	0.268481	0.472426	0.568302	0.56983	1
ENSMUSG00000049685	13108	Cyp2g1	ENSMUST00000040944	10.8126	0.168394	0.654262	0.257379	0.796886	1
ENSMUSG00000034801	20663	Sos2	ENSMUST00000183277	53.4519	0.0146591	0.482226	0.0303988	0.975749	1
ENSMUSG00000025332	20591	Kdm5c	ENSMUST00000112584	240.028	-0.552877	0.393215	-1.40604	0.159711	0.877306
ENSMUSG00000045875	11549	Adra1a	ENSMUST00000159068	5.0332	-5.73704	1.75078	-3.27685	0.0010497	NA
ENSMUSG00000028607	12896	Cpt2	ENSMUST00000106719	1.66403	1.13381	2.37194	0.478012	0.632642	NA
ENSMUSG00000035372	72056	1810055G02Rik	ENSMUST00000237955	137.639	1.59742	0.27601	5.78756	7.14e-09	2.72e-06
ENSMUSG00000005547	13087	Cyp2a5	ENSMUST00000005685	8504.89	1.27069	0.237168	5.35776	8.43e-08	2.21e-05
ENSMUSG00000005547	13087	Cyp2a5	ENSMUST00000168869	107.093	1.40276	0.556417	2.52105	0.0117005	0.262906
ENSMUSG00000104063	93704	Pcdhgb7	ENSMUST00000194928	7.69399	-2.57648	0.959076	-2.68642	0.00722217	0.196938
ENSMUSG00000033854	72258	Kcnk10	ENSMUST00000221240	10.544	-1.18654	0.785419	-1.5107	0.130864	0.826983
ENSMUSG00000019935	216227	Slc17a8	ENSMUST00000020102	367.387	-0.924659	0.339124	-2.72661	0.00639888	0.183003
ENSMUSG00000098330	NA	Gtpbp4-ps1	ENSMUST00000184732	72.0808	0.0395077	0.589051	0.0670702	0.946526	1
ENSMUSG00000038766	213054	Gabpb2	ENSMUST00000107209	39.7563	-5.64102	2.89773	-1.9467	0.0515701	0.587819
ENSMUSG00000030522	233315	Mtmr10	ENSMUST00000206680	2.64304	-3.13595	2.93397	-1.06884	0.285141	NA
ENSMUSG00000021957	21881	Tkt	ENSMUST00000225857	860.076	0.444182	0.127507	3.48358	0.000494749	0.0317537
ENSMUSG00000030275	75320	Etnk1	ENSMUST00000032413	1085.61	0.111989	0.138038	0.81129	0.417199	1
ENSMUSG00000030275	75320	Etnk1	ENSMUST00000203341	28.9973	0.443336	0.633457	0.699868	0.48401	1
ENSMUSG00000034032	68925	Rpap1	ENSMUST00000136419	7.26684	-3.38921	2.977	-1.13847	0.254926	0.981058
ENSMUSG00000053192	56772	Mllt11	ENSMUST00000198948	5.23718	-4.29942	2.70955	-1.58676	0.112566	NA
ENSMUSG00000022270	66270	Retreg1	ENSMUST00000022881	78.5382	0.521147	0.333093	1.56457	0.117684	0.804284
ENSMUSG00000022270	66270	Retreg1	ENSMUST00000227275	680.284	1.21914	0.261931	4.65442	3.25e-06	0.000494233
ENSMUSG00000022270	66270	Retreg1	ENSMUST00000226438	1256.82	0.344154	0.232986	1.47714	0.139637	0.843083
ENSMUSG00000022270	66270	Retreg1	ENSMUST00000228306	4.22198	1.22368	3.6362	0.336528	0.736472	NA
ENSMUSG00000015653	74051	Steap2	ENSMUST00000115426	55.5254	0.153854	0.420044	0.366282	0.714155	1
ENSMUSG00000015653	74051	Steap2	ENSMUST00000115425	7.75589	-6.00648	2.42317	-2.47877	0.0131836	0.282384
ENSMUSG00000069539	213326	Scyl2	ENSMUST00000092227	27.9864	3.64019	2.89311	1.25823	0.208309	0.940019
ENSMUSG00000038102	320714	Trappc11	ENSMUST00000125065	35.3998	0.105946	0.640134	0.165506	0.868546	1
ENSMUSG00000034786	106512	Gpsm3	ENSMUST00000038244	35.4691	0.0768963	0.370532	0.20753	0.835596	1
ENSMUSG00000091867	233005	Cyp2a22	ENSMUST00000206957	11.531	1.21038	0.800441	1.51215	0.130497	0.826552
ENSMUSG00000091867	233005	Cyp2a22	ENSMUST00000170227	25.2067	2.02905	0.801952	2.53014	0.0114016	0.258792
ENSMUSG00000022052	71978	Ppp2r2a	ENSMUST00000223630	8.57353	-1.42941	0.710036	-2.01315	0.0440987	0.541074
ENSMUSG00000022757	21787	Tfg	ENSMUST00000121554	6.71985	-6.24387	3.49849	-1.78474	0.0743042	0.682869
ENSMUSG00000015652	70358	Steap1	ENSMUST00000015796	2.86051	-2.42575	1.45252	-1.67004	0.0949122	NA
ENSMUSG00000038975	19352	Rabggtb	ENSMUST00000197438	79.2147	0.124054	0.274065	0.452645	0.650804	1
ENSMUSG00000038975	19352	Rabggtb	ENSMUST00000198350	47.8514	0.798057	0.704551	1.13272	0.257333	0.982774
ENSMUSG00000019948	67019	Actr6	ENSMUST00000220059	1.5752	0.972774	2.07954	0.467784	0.639939	NA
ENSMUSG00000021711	66975	Trappc13	ENSMUST00000022224	141.902	-0.197848	0.243522	-0.812444	0.416537	1
ENSMUSG00000022751	52633	Nit2	ENSMUST00000023432	1748.52	-0.16445	0.097607	-1.68481	0.0920245	0.740775
ENSMUSG00000022751	52633	Nit2	ENSMUST00000231733	1127.5	0.246547	0.156859	1.57177	0.116003	0.801871
ENSMUSG00000019841	19714	Rev3l	ENSMUST00000019986	44.8664	7.16649	1.27513	5.62022	1.91e-08	6.25e-06
ENSMUSG00000041703	65100	Zic5	ENSMUST00000039118	1.39082	0.256485	1.96247	0.130695	0.896017	NA
ENSMUSG00000060407	13085	Cyp2a12	ENSMUST00000207016	366.418	-0.550879	0.18253	-3.01802	0.00254434	0.0997343
ENSMUSG00000060407	13085	Cyp2a12	ENSMUST00000075552	8543.76	-0.348719	0.0970692	-3.59247	0.000327553	0.0230226
ENSMUSG00000033458	330554	Fan1	ENSMUST00000206730	11.2636	0.263042	0.617161	0.426213	0.669953	1
ENSMUSG00000034456	243537	Uroc1	ENSMUST00000046128	4002.95	-0.0090573	0.102776	-0.0881268	0.929776	1
ENSMUSG00000030521	67973	Mphosph10	ENSMUST00000205516	8.15994	-1.30236	0.753664	-1.72804	0.0839805	0.718264
ENSMUSG00000041650	110821	Pcca	ENSMUST00000038374	1516.58	-0.142993	0.0762008	-1.87653	0.0605825	0.626647
ENSMUSG00000041650	110821	Pcca	ENSMUST00000135578	2.58404	-3.39652	3.08329	-1.10159	0.270639	NA
ENSMUSG00000033767	229473	Tmem131l	ENSMUST00000192095	29.8215	-1.99712	1.59198	-1.25448	0.209666	0.941583
ENSMUSG00000033767	229473	Tmem131l	ENSMUST00000194432	24.8106	-0.82792	0.69921	-1.18408	0.236382	0.963441
ENSMUSG00000024987	13082	Cyp26a1	ENSMUST00000025946	61.1337	0.532845	0.525364	1.01424	0.310468	1
ENSMUSG00000033429	73724	Mcee	ENSMUST00000037205	494.39	0.0901722	0.209548	0.430317	0.666965	1
ENSMUSG00000033429	73724	Mcee	ENSMUST00000206194	74.3393	0.784018	0.270555	2.89782	0.00375771	0.130803
ENSMUSG00000032946	19395	Rasgrp2	ENSMUST00000035716	4.33955	0	3.98333	0	1	NA
ENSMUSG00000032946	19395	Rasgrp2	ENSMUST00000167240	22.3093	0.047484	1.10109	0.0431245	0.965602	1
ENSMUSG00000028358	72701	Zfp618	ENSMUST00000107415	11.369	-2.19682	0.854508	-2.57086	0.0101446	0.242908
ENSMUSG00000019188	14950	H13	ENSMUST00000109825	17.8077	-0.571423	0.540231	-1.05774	0.290175	0.997165
ENSMUSG00000021009	24000	Ptpn21	ENSMUST00000170188	122.629	-0.450738	0.373722	-1.20608	0.227788	0.954416
ENSMUSG00000041625	223267	Ggact	ENSMUST00000162164	105.943	-0.0872264	0.19534	-0.446537	0.65521	1
ENSMUSG00000041625	223267	Ggact	ENSMUST00000227890	9.19899	0.198543	0.652184	0.304428	0.760802	1
ENSMUSG00000024526	12683	Cidea	ENSMUST00000025404	14.3178	1.65236	1.48613	1.11186	0.266199	0.986046
ENSMUSG00000017221	22123	Psmd3	ENSMUST00000152102	49.9548	-0.363723	0.325354	-1.11793	0.263596	0.985712
ENSMUSG00000071335	100041085	Mfsd4b3-ps	ENSMUST00000095749	277.157	-0.236714	0.198995	-1.18955	0.234225	0.960682
ENSMUSG00000001473	67951	Tubb6	ENSMUST00000001513	149.222	0.64403	0.204551	3.14851	0.00164107	0.073517
ENSMUSG00000019951	75089	Uhrf1bp1l	ENSMUST00000218776	108.278	0.47421	0.3094	1.53268	0.125356	0.817126
ENSMUSG00000003161	109552	Sri	ENSMUST00000144265	3.76447	2.6249	1.84622	1.42177	0.155092	NA
ENSMUSG00000028600	242608	Podn	ENSMUST00000044248	9.58508	0.590846	2.18431	0.270495	0.786779	1
ENSMUSG00000031386	15161	Hcfc1	ENSMUST00000033761	239.013	-0.283882	0.375648	-0.755713	0.449821	1
ENSMUSG00000025795	192678	Rassf3	ENSMUST00000026902	1414.86	-0.349821	0.142974	-2.44674	0.0144153	0.296245
ENSMUSG00000036529	77980	Sbf1	ENSMUST00000123791	134.47	0.0352804	0.412022	0.0856277	0.931762	1
ENSMUSG00000024530	225655	Prelid3a	ENSMUST00000025411	3.67625	-2.27129	1.37057	-1.65719	0.0974818	NA
ENSMUSG00000066456	94353	Hmgn3	ENSMUST00000162246	6.4606	0.861416	1.03731	0.830433	0.406294	1
ENSMUSG00000021585	12380	Cast	ENSMUST00000065629	258.742	-0.0305261	0.294181	-0.103766	0.917355	1
ENSMUSG00000021585	12380	Cast	ENSMUST00000223309	15.2819	3.13793	1.82258	1.72169	0.0851256	0.721381
ENSMUSG00000024533	68166	Spire1	ENSMUST00000045105	8.84696	0.0687888	1.62227	0.0424028	0.966178	1
ENSMUSG00000007659	12048	Bcl2l1	ENSMUST00000109820	178.728	0.0505345	0.283911	0.177994	0.858728	1
ENSMUSG00000052752	224619	Traf7	ENSMUST00000177154	6.73803	-6.38689	1.8347	-3.48116	0.00049925	0.0318709
ENSMUSG00000042810	77827	Krba1	ENSMUST00000114571	3.97565	0.893748	1.60631	0.556399	0.577938	NA
ENSMUSG00000042810	77827	Krba1	ENSMUST00000203371	42.269	-1.2086	0.490053	-2.46626	0.0136533	0.28779
ENSMUSG00000066512	16622	Klk1b5	ENSMUST00000074359	6.89737	0.842157	2.04194	0.41243	0.680024	1
ENSMUSG00000034667	73192	Xpot	ENSMUST00000219334	6.74192	1.09843	2.55103	0.430583	0.666771	1
ENSMUSG00000063903	16612	Klk1	ENSMUST00000075162	222.536	1.04902	1.59838	0.656299	0.511632	1
ENSMUSG00000024456	13367	Diaph1	ENSMUST00000115634	282.019	0.146272	0.321912	0.454384	0.649552	1
ENSMUSG00000024456	13367	Diaph1	ENSMUST00000025337	335.706	0.16268	0.247684	0.656805	0.511306	1
ENSMUSG00000038510	67239	Rpf2	ENSMUST00000181995	2.39608	-3.27759	3.23773	-1.01231	0.31139	NA
ENSMUSG00000031750	76527	Il34	ENSMUST00000154803	4.13711	-0.357721	1.23058	-0.290692	0.771287	NA
ENSMUSG00000030720	12752	Cln3	ENSMUST00000124177	6.14228	0.410484	1.11504	0.368133	0.712774	NA
ENSMUSG00000048794	243538	Cfap100	ENSMUST00000153843	3.03834	0.566951	1.23344	0.459649	0.645768	NA
ENSMUSG00000048794	243538	Cfap100	ENSMUST00000134224	1.52401	-3.38132	1.93359	-1.74873	0.0803384	NA
ENSMUSG00000038712	75007	Mindy1	ENSMUST00000149568	2.1623	-4.45504	2.11282	-2.10857	0.0349816	NA
ENSMUSG00000024537	107047	Psmg2	ENSMUST00000236522	10.0809	0.289804	0.789606	0.367023	0.713602	1
ENSMUSG00000030087	66277	Klf15	ENSMUST00000032174	508.381	-0.141169	0.204458	-0.690456	0.489908	1
ENSMUSG00000075232	11702	Amd1	ENSMUST00000213620	5.36135	0.93023	1.48973	0.624428	0.532347	NA
ENSMUSG00000072774	626391	Zfp951	ENSMUST00000186219	53.8054	0.48736	0.312572	1.55919	0.118951	0.805813
ENSMUSG00000033768	18190	Nrxn2	ENSMUST00000113462	4.76077	-2.59062	3.52966	-0.733956	0.462975	NA
ENSMUSG00000021948	18753	Prkcd	ENSMUST00000135714	5.05752	-1.58807	1.06529	-1.49073	0.136032	NA
ENSMUSG00000021948	18753	Prkcd	ENSMUST00000145806	3.60982	0.883384	1.34497	0.656805	0.511306	NA
ENSMUSG00000029298	236573	Gbp9	ENSMUST00000031238	83.3058	0.0809938	0.354367	0.228559	0.819212	1
ENSMUSG00000024539	19255	Ptpn2	ENSMUST00000025420	196.797	0.382062	0.170811	2.23676	0.0253022	0.409293
ENSMUSG00000086316	70123	Nbdy	ENSMUST00000185492	2.23977	0.247875	2.0153	0.122997	0.90211	NA
ENSMUSG00000047583	209584	Tyw3	ENSMUST00000122976	1.16399	-3.12968	2.25711	-1.38659	0.165568	NA
ENSMUSG00000079362	NA	Gm43302	ENSMUST00000050011	13.9167	-3.61307	1.9775	-1.82709	0.0676861	0.658666
ENSMUSG00000079614	72124	Seh1l	ENSMUST00000025421	601.539	-0.149203	0.0959371	-1.55522	0.119894	0.808323
ENSMUSG00000029217	21682	Tec	ENSMUST00000113594	25.2247	-6.12827	3.03543	-2.01891	0.0434964	0.537184
ENSMUSG00000003752	233011	Itpkc	ENSMUST00000206441	9.96521	-1.03269	0.763918	-1.35184	0.176428	0.901439
ENSMUSG00000022614	105847	Lmf2	ENSMUST00000230112	10.5529	-6.53095	2.9303	-2.22876	0.0258296	0.414671
ENSMUSG00000025743	20970	Sdc3	ENSMUST00000070478	809.666	0.132918	0.125022	1.06315	0.287712	0.99638
ENSMUSG00000015709	11864	Arnt2	ENSMUST00000085077	8.10896	-5.98024	3.13831	-1.90556	0.056707	0.608939
ENSMUSG00000022263	223435	Trio	ENSMUST00000227999	59.2435	0.0959551	0.369119	0.259957	0.794897	1
ENSMUSG00000022263	223435	Trio	ENSMUST00000090247	109.691	-0.242032	0.380513	-0.636069	0.524731	1
ENSMUSG00000022263	223435	Trio	ENSMUST00000226644	17.9763	-0.512005	1.12845	-0.453724	0.650028	1
ENSMUSG00000063428	70503	Ddo	ENSMUST00000019977	322.908	0.085898	0.162903	0.527296	0.597988	1
ENSMUSG00000048612	226101	Myof	ENSMUST00000041475	14.2931	-1.9692	2.07002	-0.951294	0.341455	1
ENSMUSG00000045555	327747	Mettl24	ENSMUST00000058747	1.48196	2.28237	2.13017	1.07145	0.283966	NA
ENSMUSG00000020459	76784	Mtif2	ENSMUST00000136351	9.63862	-1.46581	0.728364	-2.01247	0.0441709	0.541074
ENSMUSG00000038451	14794	Spsb2	ENSMUST00000130160	4.99143	-3.23598	1.59476	-2.02914	0.0424444	NA
ENSMUSG00000038451	14794	Spsb2	ENSMUST00000112473	22.6464	0.0108504	0.54533	0.019897	0.984126	1
ENSMUSG00000045672	373864	Col27a1	ENSMUST00000036300	255.901	-1.63195	0.205697	-7.93373	2.13e-15	2.45e-12
ENSMUSG00000045672	373864	Col27a1	ENSMUST00000183913	67.2574	-1.57535	0.413961	-3.80555	0.00014149	0.0115747
ENSMUSG00000045672	373864	Col27a1	ENSMUST00000151992	11.5141	-3.94365	1.42098	-2.77531	0.00551491	0.165258
ENSMUSG00000031521	11593	Aga	ENSMUST00000033920	430.53	0.338754	0.13206	2.56515	0.0103131	0.245136
ENSMUSG00000031521	11593	Aga	ENSMUST00000209811	14.9905	1.3983	0.612578	2.28265	0.0224512	0.384207
ENSMUSG00000017210	23989	Med24	ENSMUST00000138750	3.99312	0	3.19381	0	1	NA
ENSMUSG00000008690	52683	Ncaph2	ENSMUST00000036987	62.9333	-0.506182	0.443939	-1.14021	0.2542	0.981058
ENSMUSG00000008690	52683	Ncaph2	ENSMUST00000123889	1.98996	0.589051	1.49222	0.394749	0.693028	NA
ENSMUSG00000019826	268294	Zbtb24	ENSMUST00000080771	159.524	-0.28541	0.187964	-1.51843	0.128906	0.82327
ENSMUSG00000009535	67897	Rnmt	ENSMUST00000009679	200.598	-0.149315	0.21471	-0.695426	0.486788	1
ENSMUSG00000097789	100039239	Gm2115	ENSMUST00000180387	12.8966	-0.347849	0.730994	-0.475857	0.634176	1
ENSMUSG00000030717	56312	Nupr1	ENSMUST00000032961	117.981	1.2428	0.800981	1.5516	0.120759	0.809117
ENSMUSG00000034254	55979	Agpat1	ENSMUST00000174595	15.9881	-0.879523	1.95872	-0.449028	0.653411	1
ENSMUSG00000027469	72119	Tpx2	ENSMUST00000109816	4.71659	-1.0851	1.83686	-0.590739	0.554695	NA
ENSMUSG00000000197	338370	Nalcn	ENSMUST00000000201	7.52312	-1.01558	1.02333	-0.992427	0.320989	1
ENSMUSG00000032285	58233	Dnaja4	ENSMUST00000120452	5.39476	2.61379	1.99586	1.30961	0.190327	NA
ENSMUSG00000032285	58233	Dnaja4	ENSMUST00000154690	5.87374	-1.63463	1.07981	-1.51382	0.130072	NA
ENSMUSG00000030630	14085	Fah	ENSMUST00000032865	8313.73	-0.0634907	0.0875322	-0.725341	0.468243	1
ENSMUSG00000032263	12040	Bckdhb	ENSMUST00000190637	1133.18	0.0134884	0.181885	0.0741588	0.940884	1
ENSMUSG00000039196	18405	Orm1	ENSMUST00000030044	4725.68	-1.13044	0.255086	-4.43161	9.35e-06	0.00118991
ENSMUSG00000052395	328370	Rft1	ENSMUST00000228686	20.1588	-0.819993	0.902133	-0.90895	0.363377	1
ENSMUSG00000021012	75553	Zc3h14	ENSMUST00000220660	2.37059	0.60107	1.29826	0.462983	0.643377	NA
ENSMUSG00000060924	94109	Csmd1	ENSMUST00000082104	2.02677	0	2.783	0	1	NA
ENSMUSG00000049760	224904	Micos13	ENSMUST00000052832	1399.11	0.238186	0.214088	1.11256	0.265897	0.985748
ENSMUSG00000057863	54217	Rpl36	ENSMUST00000080492	1910.96	0.473485	0.235092	2.01405	0.0440047	0.540593
ENSMUSG00000047394	70113	Odf3b	ENSMUST00000228005	3.60658	0.435525	1.05463	0.412963	0.679633	NA
ENSMUSG00000047394	70113	Odf3b	ENSMUST00000227854	47.0913	-0.386802	0.377075	-1.0258	0.304988	1
ENSMUSG00000028359	18407	Orm3	ENSMUST00000006687	27.0794	-0.913858	0.64001	-1.42788	0.153327	0.866671
ENSMUSG00000058756	21833	Thra	ENSMUST00000124130	1.89448	-2.50604	1.93423	-1.29563	0.195105	NA
ENSMUSG00000041168	74142	Lonp1	ENSMUST00000233732	64.7779	0.241424	0.248693	0.970768	0.331664	1
ENSMUSG00000024990	19662	Rbp4	ENSMUST00000112335	40730.6	0.214408	0.155186	1.38162	0.167089	0.889872
ENSMUSG00000024990	19662	Rbp4	ENSMUST00000236283	131.846	0.827776	0.290209	2.85234	0.00433983	0.143254
ENSMUSG00000028601	52430	Echdc2	ENSMUST00000133049	136.581	-0.0230324	0.314931	-0.0731347	0.941699	1
ENSMUSG00000000305	12561	Cdh4	ENSMUST00000000314	21.8691	-0.683779	0.47371	-1.44346	0.148892	0.859773
ENSMUSG00000024440	53601	Pcdh12	ENSMUST00000194012	8.35778	-5.89176	1.99713	-2.95011	0.00317664	0.116593
ENSMUSG00000060450	56736	Rnf14	ENSMUST00000072376	637.709	0.250326	0.182419	1.37226	0.169983	0.894635
ENSMUSG00000060450	56736	Rnf14	ENSMUST00000237211	3.91363	-4.85179	2.87003	-1.6905	0.0909328	NA
ENSMUSG00000030711	20887	Sult1a1	ENSMUST00000106373	4227.87	0.764022	0.203783	3.74919	0.000177404	0.0138775
ENSMUSG00000030711	20887	Sult1a1	ENSMUST00000106372	467.366	0.831241	0.32133	2.58688	0.00968494	0.236171
ENSMUSG00000030711	20887	Sult1a1	ENSMUST00000155419	120.982	0.837876	0.25027	3.34789	0.000814292	0.0450276
ENSMUSG00000028199	12972	Cryz	ENSMUST00000135723	8.43155	0.32374	0.699619	0.462737	0.643553	1
ENSMUSG00000023505	14793	Cdca3	ENSMUST00000024270	15.5808	0.933023	0.593946	1.57089	0.116208	0.801871
ENSMUSG00000023505	14793	Cdca3	ENSMUST00000134637	1.68396	-0.0346411	2.41504	-0.0143439	0.988556	NA
ENSMUSG00000000223	13497	Drp2	ENSMUST00000000228	3.56611	-3.00443	1.53498	-1.95731	0.0503105	NA
ENSMUSG00000022617	12651	Chkb	ENSMUST00000165623	66.2018	0.321192	0.339418	0.946302	0.343995	1
ENSMUSG00000095463	67464	Entpd4	ENSMUST00000064831	165.339	-0.134952	0.196407	-0.687104	0.492017	1
ENSMUSG00000047721	66162	Bola2	ENSMUST00000106369	6.83665	0.375249	0.998902	0.375661	0.707169	1
ENSMUSG00000047721	66162	Bola2	ENSMUST00000206275	3.86636	-1.26363	1.41911	-0.890437	0.373231	NA
ENSMUSG00000041560	68077	Nop53	ENSMUST00000200455	197.044	0.498189	0.198347	2.5117	0.0120151	0.267105
ENSMUSG00000021716	67288	Srek1ip1	ENSMUST00000022230	181.177	0.323522	0.26058	1.24155	0.214404	0.945273
ENSMUSG00000022607	14083	Ptk2	ENSMUST00000228628	4.57665	-1.40592	2.17355	-0.646832	0.51774	NA
ENSMUSG00000098773	118567354	Gm27179	ENSMUST00000184652	1.49873	-3.91359	2.20904	-1.77162	0.0764569	NA
ENSMUSG00000034602	67074	Mon2	ENSMUST00000170935	90.5313	0.89185	0.516641	1.72625	0.0843031	0.718264
ENSMUSG00000102805	99889	Gm37240	ENSMUST00000154148	19.5103	-3.49484	0.80353	-4.34935	1.37e-05	0.00163248
ENSMUSG00000052102	26384	Gnpda1	ENSMUST00000063814	352.596	0.362696	0.147888	2.4525	0.0141869	0.293329
ENSMUSG00000056498	320782	Tmem154	ENSMUST00000134890	5.58805	0.808295	1.10434	0.731928	0.464213	NA
ENSMUSG00000034205	94352	Loxl2	ENSMUST00000100420	4.36057	-1.77212	2.40083	-0.738128	0.460437	NA
ENSMUSG00000043190	218341	Rfesd	ENSMUST00000167271	35.0854	0.199359	0.513272	0.388408	0.697714	1
ENSMUSG00000023191	14789	P3h3	ENSMUST00000135127	3.34255	0.683737	1.67903	0.407222	0.683845	NA
ENSMUSG00000024425	65113	Ndfip1	ENSMUST00000025293	245.64	-0.666523	0.231084	-2.88433	0.00392244	0.13483
ENSMUSG00000024425	65113	Ndfip1	ENSMUST00000235458	7.47295	-2.59554	1.53927	-1.68621	0.091755	0.740273
ENSMUSG00000015474	54397	Ppt2	ENSMUST00000167097	114.545	0.201083	0.202045	0.995234	0.319622	1
ENSMUSG00000006527	54650	Sfmbt1	ENSMUST00000112184	10.0474	-6.74422	3.05012	-2.21113	0.0270268	0.423403
ENSMUSG00000034312	232227	Iqsec1	ENSMUST00000154198	3.7789	1.0766	1.52799	0.704588	0.481067	NA
ENSMUSG00000034312	232227	Iqsec1	ENSMUST00000133492	5.82791	-1.0606	1.10883	-0.956498	0.338821	NA
ENSMUSG00000024427	24066	Spry4	ENSMUST00000025295	138.451	-0.563774	0.240162	-2.34748	0.0189011	0.348655
ENSMUSG00000051166	319670	Eml5	ENSMUST00000223282	32.176	-0.451732	0.555054	-0.813852	0.41573	1
ENSMUSG00000051166	319670	Eml5	ENSMUST00000222593	16.7807	-0.681738	0.561477	-1.21419	0.224677	0.95322
ENSMUSG00000029290	54367	Zfp326	ENSMUST00000136558	43.0074	0.835677	0.424637	1.96798	0.0490701	0.572915
ENSMUSG00000030263	16970	Lrmp	ENSMUST00000132948	6.77899	-5.58137	2.55917	-2.18093	0.0291884	0.44217
ENSMUSG00000038780	75788	Smurf1	ENSMUST00000100461	27.8788	-1.28087	0.612768	-2.0903	0.0365909	0.495049
ENSMUSG00000036916	208968	Zfp280c	ENSMUST00000088898	15.8174	-3.71741	2.3125	-1.60753	0.107939	0.782972
ENSMUSG00000036916	208968	Zfp280c	ENSMUST00000114940	12.0091	-1.02616	1.3587	-0.755256	0.450095	1
ENSMUSG00000033671	74081	Cep350	ENSMUST00000138762	409.001	-0.000286381	0.154182	-0.00185742	0.998518	1
ENSMUSG00000045411	668661	2410002F23Rik	ENSMUST00000055858	36.6166	-1.22702	0.511219	-2.40017	0.0163873	0.321708
ENSMUSG00000045411	668661	2410002F23Rik	ENSMUST00000137702	3.9803	-5.76354	2.40603	-2.39546	0.0165996	NA
ENSMUSG00000045411	668661	2410002F23Rik	ENSMUST00000187524	2.21479	2.17185	2.29663	0.945669	0.344317	NA
ENSMUSG00000045411	668661	2410002F23Rik	ENSMUST00000188476	1.94005	1.58607	2.8868	0.54942	0.582717	NA
ENSMUSG00000026489	67426	Coq8a	ENSMUST00000161632	14.8312	3.30622	2.69078	1.22872	0.219175	0.949739
ENSMUSG00000022742	12892	Cpox	ENSMUST00000231276	31.6444	-1.02036	0.408174	-2.49981	0.0124259	0.271259
ENSMUSG00000022742	12892	Cpox	ENSMUST00000231492	14.1549	-0.386799	0.782764	-0.494145	0.621204	1
ENSMUSG00000024431	14815	Nr3c1	ENSMUST00000097592	10.9591	-2.04814	0.729831	-2.80632	0.00501102	0.156453
ENSMUSG00000022744	224250	Cldnd1	ENSMUST00000162191	11.1485	0.0614288	0.765705	0.0802252	0.936058	1
ENSMUSG00000039936	18707	Pik3cd	ENSMUST00000122059	22.1187	0.816582	0.935825	0.872579	0.382892	1
ENSMUSG00000020770	217331	Unk	ENSMUST00000106452	24.6838	-8.00854	1.95897	-4.08814	4.35e-05	0.00441628
ENSMUSG00000021592	77041	Arsk	ENSMUST00000120573	115.847	0.254395	0.197564	1.28766	0.197865	0.929161
ENSMUSG00000033658	234733	Ddx19b	ENSMUST00000040241	360.7	-0.435309	0.138011	-3.15415	0.00160966	0.0730011
ENSMUSG00000006526	69179	Stimate	ENSMUST00000006701	144.129	-0.0951103	0.192993	-0.492818	0.622141	1
ENSMUSG00000025003	13098	Cyp2c39	ENSMUST00000025968	20.3837	1.00556	0.569768	1.76486	0.0775881	0.695614
ENSMUSG00000039069	52856	Mtg2	ENSMUST00000147264	15.8625	0.363855	0.772599	0.470949	0.637677	1
ENSMUSG00000048007	30058	Timm8a1	ENSMUST00000054213	506.003	0.285969	0.205489	1.39165	0.164028	0.883773
ENSMUSG00000033712	219158	Ccar2	ENSMUST00000227589	16.4037	-0.0221645	0.576766	-0.0384289	0.969346	1
ENSMUSG00000007670	16549	Khsrp	ENSMUST00000007814	427.297	-0.0328858	0.117415	-0.280082	0.779415	1
ENSMUSG00000067225	404195	Cyp2c54	ENSMUST00000048959	5068.69	-0.149171	0.152671	-0.977074	0.328532	1
ENSMUSG00000041476	66106	Smpx	ENSMUST00000112521	7.95826	0.529129	0.950998	0.556393	0.577942	1
ENSMUSG00000038286	68021	Bphl	ENSMUST00000040656	2259.79	-0.117424	0.109104	-1.07626	0.28181	0.993482
ENSMUSG00000038286	68021	Bphl	ENSMUST00000223251	1.55141	1.16911	2.70286	0.432544	0.665346	NA
ENSMUSG00000054827	107141	Cyp2c50	ENSMUST00000068094	909.241	-0.203782	0.220973	-0.922203	0.356423	1
ENSMUSG00000054827	107141	Cyp2c50	ENSMUST00000080171	9634.44	-0.521378	0.110153	-4.73322	2.21e-06	0.000352681
ENSMUSG00000049606	52397	Zfp644	ENSMUST00000137285	1.84302	0.692349	1.83911	0.376458	0.706576	NA
ENSMUSG00000049606	52397	Zfp644	ENSMUST00000142391	3.77468	-1.54384	1.67478	-0.921813	0.356626	NA
ENSMUSG00000058672	22151	Tubb2a	ENSMUST00000056427	1516.17	1.32159	0.298847	4.4223	9.77e-06	0.00122927
ENSMUSG00000060613	226105	Cyp2c70	ENSMUST00000171604	120.444	-1.15981	0.402272	-2.88315	0.00393717	0.135077
ENSMUSG00000039168	223453	Dap	ENSMUST00000044524	2329.24	0.248414	0.0902778	2.75166	0.00592944	0.173038
ENSMUSG00000030122	69202	Ptms	ENSMUST00000203422	4.16951	0.782798	2.7557	0.284065	0.776361	NA
ENSMUSG00000055044	54132	Pdlim1	ENSMUST00000068439	253.288	0.22942	0.195492	1.17355	0.240575	0.966171
ENSMUSG00000107476	58894	Zfp862-ps	ENSMUST00000204484	20.1209	-1.17	0.517949	-2.25891	0.0238887	0.396467
ENSMUSG00000079435	19982	Rpl36a	ENSMUST00000113211	1723.84	0.808165	0.136637	5.91468	3.33e-09	1.34e-06
ENSMUSG00000024498	56070	Tcerg1	ENSMUST00000025375	189.725	0.202119	0.18284	1.10544	0.268967	0.987745
ENSMUSG00000015697	84505	Setdb1	ENSMUST00000107170	266.756	0.0811571	0.190165	0.426771	0.669546	1
ENSMUSG00000031105	20523	Slc25a14	ENSMUST00000153047	11.547	0.349504	0.587106	0.5953	0.551643	1
ENSMUSG00000054252	14184	Fgfr3	ENSMUST00000067150	19.3488	2.38154	1.9626	1.21346	0.224953	0.953346
ENSMUSG00000054252	14184	Fgfr3	ENSMUST00000164207	64.0697	-3.29229	1.09249	-3.01358	0.00258188	0.100874
ENSMUSG00000054252	14184	Fgfr3	ENSMUST00000134610	62.4839	-0.874968	0.30579	-2.86133	0.00421865	0.14016
ENSMUSG00000042590	76582	Ipo11	ENSMUST00000186033	7.05576	-4.8257	2.81426	-1.71473	0.0863945	0.726141
ENSMUSG00000020458	68585	Rtn4	ENSMUST00000078830	22.6972	0.630069	0.973125	0.647469	0.517328	1
ENSMUSG00000020458	68585	Rtn4	ENSMUST00000060992	1232.81	-0.0388092	0.168946	-0.229714	0.818314	1
ENSMUSG00000006024	108124	Napa	ENSMUST00000139507	2.4212	-0.0655825	1.84745	-0.0354989	0.971682	NA
ENSMUSG00000022723	224273	Crybg3	ENSMUST00000172910	119.454	0.293747	0.272403	1.07836	0.280875	0.993166
ENSMUSG00000031107	209003	Rbmx2	ENSMUST00000033433	20.0996	0.256511	0.495911	0.517252	0.60498	1
ENSMUSG00000040732	13876	Erg	ENSMUST00000233881	10.748	-1.93645	1.63885	-1.18159	0.237367	0.963957
ENSMUSG00000038267	73102	Slc22a23	ENSMUST00000040336	251.584	0.140579	0.235138	0.597857	0.549935	1
ENSMUSG00000063065	26417	Mapk3	ENSMUST00000205657	4.46442	-4.71431	2.95058	-1.59776	0.110097	NA
ENSMUSG00000073418	12268	C4b	ENSMUST00000173669	144.744	-0.171947	0.319905	-0.537495	0.590926	1
ENSMUSG00000006021	70394	Kptn	ENSMUST00000149388	3.97353	1.80208	1.38985	1.2966	0.194767	NA
ENSMUSG00000035878	235386	Hykk	ENSMUST00000039742	1205.2	0.117522	0.138042	0.851349	0.394576	1
ENSMUSG00000009281	71660	Rarres2	ENSMUST00000009425	3018.89	-0.0425436	0.158105	-0.269083	0.787865	1
ENSMUSG00000009281	71660	Rarres2	ENSMUST00000204267	4350.7	-0.0482915	0.138643	-0.348316	0.727603	1
ENSMUSG00000030703	68616	Gdpd3	ENSMUST00000205468	1.89102	-2.65652	2.08154	-1.27623	0.201875	NA
ENSMUSG00000110649	NA	Gm40466	ENSMUST00000212174	4.73342	0.60304	0.843612	0.714831	0.474714	NA
ENSMUSG00000031613	15446	Hpgd	ENSMUST00000034026	1667.48	0.413966	0.183619	2.25448	0.0241657	0.398436
ENSMUSG00000037032	11785	Apbb1	ENSMUST00000187057	5.15561	-4.11741	2.02091	-2.03741	0.0416093	NA
ENSMUSG00000022621	68708	Rabl2	ENSMUST00000023294	33.7946	0.158509	0.332326	0.476967	0.633385	1
ENSMUSG00000004317	12728	Clcn5	ENSMUST00000115746	1.99921	-2.12348	3.10516	-0.683855	0.494066	NA
ENSMUSG00000022235	69574	Cmbl	ENSMUST00000070918	2784.87	0.0817626	0.172122	0.475026	0.634768	1
ENSMUSG00000022235	69574	Cmbl	ENSMUST00000161088	149.739	0.4191	0.256533	1.6337	0.102321	0.76889
ENSMUSG00000027472	68559	Pdrg1	ENSMUST00000028972	384.32	0.0799709	0.176584	0.452878	0.650636	1
ENSMUSG00000028976	56485	Slc2a5	ENSMUST00000136610	33.5586	-0.56485	0.511611	-1.10406	0.269567	0.988384
ENSMUSG00000028976	56485	Slc2a5	ENSMUST00000132426	2.34354	0	2.84273	0	1	NA
ENSMUSG00000033460	78248	Armcx1	ENSMUST00000113199	12.7174	-3.29209	1.62722	-2.02314	0.0430592	0.534487
ENSMUSG00000033460	78248	Armcx1	ENSMUST00000137173	3.10078	-1.90601	1.46752	-1.29879	0.194015	NA
ENSMUSG00000006522	16426	Itih3	ENSMUST00000227995	5.10282	-0.530041	2.65259	-0.19982	0.841621	NA
ENSMUSG00000042631	228787	Xkr7	ENSMUST00000037235	2.64085	-0.493093	1.22581	-0.402259	0.687493	NA
ENSMUSG00000022234	12465	Cct5	ENSMUST00000161266	21.2427	1.15799	0.713222	1.6236	0.104461	0.774337
ENSMUSG00000022234	12465	Cct5	ENSMUST00000159121	40.1421	-0.465654	0.465973	-0.999315	0.317642	1
ENSMUSG00000020102	20503	Slc16a7	ENSMUST00000211781	424.938	0.552191	0.213309	2.58869	0.0096341	0.235574
ENSMUSG00000020102	20503	Slc16a7	ENSMUST00000105257	483.67	0.762297	0.183231	4.1603	3.18e-05	0.0033716
ENSMUSG00000039137	73750	Whrn	ENSMUST00000063672	4.8596	-0.879798	1.27738	-0.688751	0.49098	NA
ENSMUSG00000053870	75540	Fpgt	ENSMUST00000192959	2.68338	1.54733	1.3269	1.16613	0.243563	NA
ENSMUSG00000053870	75540	Fpgt	ENSMUST00000195505	2.56843	1.3856	1.33023	1.04163	0.297583	NA
ENSMUSG00000097891	100042074	Gm3650	ENSMUST00000180600	5.11734	1.0777	2.33986	0.460582	0.645098	NA
ENSMUSG00000024503	20730	Spink1	ENSMUST00000025381	59.1421	1.20816	1.19697	1.00935	0.312806	1
ENSMUSG00000075225	75973	Ccdc162	ENSMUST00000095227	6.60364	-1.87137	2.07611	-0.901382	0.367385	1
ENSMUSG00000041992	217944	Rapgef5	ENSMUST00000222185	144.291	-0.300173	0.237689	-1.26288	0.206633	0.937512
ENSMUSG00000052560	66871	Cpne8	ENSMUST00000088649	14.3028	-7.06422	1.75885	-4.01638	5.91e-05	0.00567936
ENSMUSG00000052560	66871	Cpne8	ENSMUST00000064391	35.0075	1.81487	0.891046	2.03679	0.0416711	0.527298
ENSMUSG00000051444	241950	Bbs12	ENSMUST00000057975	5.23811	1.74724	1.5614	1.11902	0.263133	NA
ENSMUSG00000022895	23872	Ets2	ENSMUST00000233578	14.7306	-0.0512065	1.14642	-0.0446665	0.964373	1
ENSMUSG00000028085	229487	Gatb	ENSMUST00000127348	229.003	0.108054	0.196927	0.5487	0.583211	1
ENSMUSG00000028085	229487	Gatb	ENSMUST00000134273	4.44986	-0.242283	2.04886	-0.118253	0.905867	NA
ENSMUSG00000033943	29808	Mga	ENSMUST00000046717	229.602	-0.0937091	0.280792	-0.333731	0.738582	1
ENSMUSG00000031392	16179	Irak1	ENSMUST00000114354	330.968	0.0411684	0.268586	0.153278	0.878179	1
ENSMUSG00000031392	16179	Irak1	ENSMUST00000068286	3.88601	0.456214	2.78592	0.163757	0.869922	NA
ENSMUSG00000031392	16179	Irak1	ENSMUST00000033769	98.4543	-0.0116112	0.400671	-0.0289794	0.976881	1
ENSMUSG00000019961	21917	Tmpo	ENSMUST00000105293	9.36236	-1.93314	1.60841	-1.20189	0.229406	0.956992
ENSMUSG00000019961	21917	Tmpo	ENSMUST00000216501	8.06008	-3.61176	2.31528	-1.55997	0.118767	0.805813
ENSMUSG00000029472	59008	Anapc5	ENSMUST00000197554	72.9842	-0.00875411	0.290256	-0.0301599	0.975939	1
ENSMUSG00000028182	74435	Lrriq3	ENSMUST00000194376	12.0423	0.757844	0.61685	1.22857	0.219233	0.949739
ENSMUSG00000005262	22230	Ufd1	ENSMUST00000163695	3.77826	-3.07483	1.69824	-1.8106	0.0702035	NA
ENSMUSG00000039065	68073	Atpsckmt	ENSMUST00000042702	168.437	0.393784	0.165702	2.37645	0.0174802	0.335426
ENSMUSG00000010054	80385	Tusc2	ENSMUST00000010198	571.93	-0.208107	0.159628	-1.3037	0.192337	0.920519
ENSMUSG00000022231	20356	Sema5a	ENSMUST00000226876	2.91135	0.917928	1.95864	0.468656	0.639316	NA
ENSMUSG00000022098	12153	Bmp1	ENSMUST00000226906	309.681	-0.0519206	0.152157	-0.34123	0.732931	1
ENSMUSG00000001175	12313	Calm1	ENSMUST00000001204	6.19293	-0.935361	1.26566	-0.739031	0.459888	NA
ENSMUSG00000024472	70640	Dcp2	ENSMUST00000025350	244.455	-0.116267	0.201805	-0.576137	0.564523	1
ENSMUSG00000050174	229228	Nudt6	ENSMUST00000099130	29.7758	-0.0395358	0.59513	-0.0664322	0.947034	1
ENSMUSG00000050174	229228	Nudt6	ENSMUST00000138949	2.18427	1.94971	1.82677	1.0673	0.285835	NA
ENSMUSG00000010051	15586	Hyal1	ENSMUST00000112387	309.171	-0.555731	0.189051	-2.93958	0.00328657	0.119936
ENSMUSG00000053297	NA	AI854703	ENSMUST00000154570	2.83234	-0.852818	1.79892	-0.474071	0.635449	NA
ENSMUSG00000040482	112403	Dxo	ENSMUST00000180043	95.7746	0.130988	0.330934	0.395812	0.692243	1
ENSMUSG00000032307	109161	Ube2q2	ENSMUST00000121677	11.9341	-7.01428	1.31175	-5.34728	8.93e-08	2.31e-05
ENSMUSG00000039007	54381	Cpq	ENSMUST00000042167	921.939	-0.105701	0.121168	-0.872352	0.383017	1
ENSMUSG00000001909	212528	Trmt1	ENSMUST00000001974	6.48321	-5.16792	2.3461	-2.20277	0.0276112	0.428428
ENSMUSG00000078429	52468	Ctdsp2	ENSMUST00000105255	194.314	-0.00290846	0.293994	-0.00989291	0.992107	1
ENSMUSG00000097148	NA	Gm3839	ENSMUST00000181173	104.398	-1.01876	0.335557	-3.03603	0.00239717	0.0958572
ENSMUSG00000021068	18080	Nin	ENSMUST00000095666	5.96125	0.182234	2.62157	0.0695131	0.944581	NA
ENSMUSG00000027722	57815	Spata5	ENSMUST00000029277	41.8829	-1.73636	0.551633	-3.14768	0.00164572	0.0735411
ENSMUSG00000034245	232232	Hdac11	ENSMUST00000041736	879.404	-0.105511	0.11449	-0.921576	0.35675	1
ENSMUSG00000051877	244114	Vmn2r72	ENSMUST00000063425	2.77367	-0.703543	1.55848	-0.451429	0.651681	NA
ENSMUSG00000033111	218734	3830406C13Rik	ENSMUST00000225383	3.24903	-5.43731	2.1799	-2.4943	0.0126208	NA
ENSMUSG00000033111	218734	3830406C13Rik	ENSMUST00000225294	37.5115	-0.125315	0.768527	-0.163058	0.870472	1
ENSMUSG00000019813	103268	Cep57l1	ENSMUST00000190022	4.61631	1.51725	2.35429	0.644461	0.519277	NA
ENSMUSG00000030265	16653	Kras	ENSMUST00000032399	488.551	0.00199629	0.136091	0.0146688	0.988296	1
ENSMUSG00000030895	15458	Hpx	ENSMUST00000033185	37845.7	0.367478	0.101882	3.60689	0.000309884	0.0219367
ENSMUSG00000058174	381438	Gm5148	ENSMUST00000099128	5.83473	2.04655	1.22235	1.67428	0.0940753	NA
ENSMUSG00000039050	228983	Osbpl2	ENSMUST00000040668	412.209	0.0533141	0.104031	0.512483	0.608313	1
ENSMUSG00000039050	228983	Osbpl2	ENSMUST00000142376	58.1218	-1.22626	0.908246	-1.35014	0.176972	0.901977
ENSMUSG00000076934	NA	Iglv1	ENSMUST00000103746	10.9286	2.66397	1.35181	1.97067	0.0487617	0.571559
ENSMUSG00000049396	276919	Gemin4	ENSMUST00000102500	127.122	-0.144129	0.197768	-0.728779	0.466137	1
ENSMUSG00000063524	13806	Eno1	ENSMUST00000130632	29.2767	0.538544	0.440932	1.22138	0.221944	0.950718
ENSMUSG00000063524	13806	Eno1	ENSMUST00000136310	6.40251	-1.72496	1.1195	-1.54083	0.123357	0.812871
ENSMUSG00000021918	23955	Nek4	ENSMUST00000226551	114.513	0.343751	0.364597	0.942823	0.345771	1
ENSMUSG00000021918	23955	Nek4	ENSMUST00000228328	60.6501	-1.44549	0.460743	-3.1373	0.00170514	0.0755354
ENSMUSG00000056666	67442	Retsat	ENSMUST00000070597	4103.59	-0.306003	0.197267	-1.55121	0.120851	0.809117
ENSMUSG00000056666	67442	Retsat	ENSMUST00000176364	1145.51	-0.4086	0.313788	-1.30215	0.192865	0.92052
ENSMUSG00000056666	67442	Retsat	ENSMUST00000129071	12.5508	0.840201	0.765492	1.0976	0.272381	0.989767
ENSMUSG00000028568	70533	Btf3l4	ENSMUST00000102739	3.81627	-2.28805	2.05179	-1.11515	0.264787	NA
ENSMUSG00000057561	13664	Eif1a	ENSMUST00000168382	313.484	-0.0311173	0.276025	-0.112733	0.910242	1
ENSMUSG00000008200	55935	Fnbp4	ENSMUST00000135592	2.97925	0.949564	1.32102	0.71881	0.472258	NA
ENSMUSG00000008200	55935	Fnbp4	ENSMUST00000123955	6.50813	-0.815997	0.845283	-0.965353	0.334368	1
ENSMUSG00000021218	14569	Gdi2	ENSMUST00000221875	323.669	0.347258	0.310792	1.11734	0.263851	0.985712
ENSMUSG00000002496	22084	Tsc2	ENSMUST00000226284	4.45874	6.44044	4.24259	1.51804	0.129003	NA
ENSMUSG00000034973	320615	Dop1a	ENSMUST00000188675	13.4413	-1.3582	1.08455	-1.25232	0.210453	0.942317
ENSMUSG00000034973	320615	Dop1a	ENSMUST00000185919	5.93079	6.53474	3.61419	1.80808	0.0705943	NA
ENSMUSG00000034973	320615	Dop1a	ENSMUST00000186715	11.1633	-0.528063	0.655043	-0.80615	0.420156	1
ENSMUSG00000034973	320615	Dop1a	ENSMUST00000187427	20.2197	0.898428	0.639588	1.4047	0.160111	0.877501
ENSMUSG00000030699	21389	Tbx6	ENSMUST00000094037	7.2757	0.125146	0.973541	0.128547	0.897716	1
ENSMUSG00000056429	22134	Tgoln1	ENSMUST00000070524	4178.76	0.462149	0.132582	3.48576	0.000490736	0.0315527
ENSMUSG00000042705	69456	Commd10	ENSMUST00000234280	2.84313	-4.43618	2.44429	-1.81492	0.0695369	NA
ENSMUSG00000040521	66399	Tsfm	ENSMUST00000120547	12.4714	-1.27894	0.676553	-1.89037	0.0587079	0.618007
ENSMUSG00000040488	108075	Ltbp4	ENSMUST00000121175	485.515	-0.0247575	0.200497	-0.123481	0.901726	1
ENSMUSG00000030259	71323	Rassf8	ENSMUST00000111704	453.81	-0.145124	0.213097	-0.681021	0.495858	1
ENSMUSG00000038332	140742	Sesn1	ENSMUST00000041438	176.21	-0.163105	0.276832	-0.589186	0.555737	1
ENSMUSG00000028967	74155	Errfi1	ENSMUST00000073600	796.039	-0.0949593	0.301978	-0.314458	0.753173	1
ENSMUSG00000028967	74155	Errfi1	ENSMUST00000128640	156.863	-0.096752	0.33938	-0.285084	0.77558	1
ENSMUSG00000044748	13214	Defb1	ENSMUST00000051017	33.5437	1.79331	0.380669	4.71094	2.47e-06	0.000381599
ENSMUSG00000019647	20358	Sema6a	ENSMUST00000076043	10.0001	-1.17382	1.30116	-0.902136	0.366985	1
ENSMUSG00000030256	79362	Bhlhe41	ENSMUST00000032386	104.714	-1.27074	0.449403	-2.82762	0.00468952	0.150086
ENSMUSG00000028964	57320	Park7	ENSMUST00000030805	2627.17	0.0844253	0.146578	0.575977	0.56463	1
ENSMUSG00000064080	14115	Fbln2	ENSMUST00000137029	12.9166	1.49759	0.960601	1.55901	0.118993	0.805813
ENSMUSG00000028082	27059	Sh3d19	ENSMUST00000183202	104.914	-0.32429	0.266396	-1.21733	0.22348	0.95198
ENSMUSG00000048186	209645	Bend7	ENSMUST00000115022	4.02873	-3.849	2.43796	-1.57878	0.114386	NA
ENSMUSG00000048186	209645	Bend7	ENSMUST00000138322	82.4607	0.107711	0.219157	0.491477	0.623089	1
ENSMUSG00000019373	26572	Cops3	ENSMUST00000130027	16.3018	0.886322	0.561239	1.57922	0.114285	0.799367
ENSMUSG00000021693	16563	Kif2a	ENSMUST00000022204	86.488	0.0817752	0.261309	0.312945	0.754323	1
ENSMUSG00000021693	16563	Kif2a	ENSMUST00000159772	12.3347	-1.50761	1.51219	-0.996969	0.31878	1
ENSMUSG00000021843	16709	Ktn1	ENSMUST00000187839	45.1842	-0.164183	0.43692	-0.375773	0.707085	1
ENSMUSG00000032309	71999	Fbxo22	ENSMUST00000146201	74.41	-1.27535	0.516316	-2.4701	0.0135074	0.286404
ENSMUSG00000024970	68229	Spindoc	ENSMUST00000236817	3.20465	-4.60835	2.04122	-2.25765	0.0239676	NA
ENSMUSG00000032615	103850	Nt5m	ENSMUST00000137695	27.1642	0.86516	0.608968	1.4207	0.155405	0.871421
ENSMUSG00000041845	11854	Rhod	ENSMUST00000048197	393.846	0.870103	0.157921	5.50972	3.59e-08	1.07e-05
ENSMUSG00000033530	104718	Ttc7b	ENSMUST00000223444	3.40107	1.23927	1.11734	1.10913	0.267375	NA
ENSMUSG00000044864	99696	Ankrd50	ENSMUST00000120875	45.3432	-0.530436	0.316838	-1.67416	0.0941001	0.747447
ENSMUSG00000063522	67038	Ly6m	ENSMUST00000190826	3.27657	-2.82303	1.94134	-1.45417	0.1459	NA
ENSMUSG00000055799	21415	Tcf7l1	ENSMUST00000114053	13.2778	1.29602	0.746476	1.73618	0.0825323	0.712841
ENSMUSG00000055799	21415	Tcf7l1	ENSMUST00000141743	6.73694	-0.689711	0.756601	-0.911592	0.361984	1
ENSMUSG00000022587	17069	Ly6e	ENSMUST00000191436	2106.23	0.675954	0.172082	3.9281	8.56e-05	0.0076141
ENSMUSG00000048756	56484	Foxo3	ENSMUST00000105502	480.801	-0.190949	0.237802	-0.802975	0.421989	1
ENSMUSG00000038722	231889	Bud31	ENSMUST00000160840	6.58036	-0.44202	0.912186	-0.484572	0.62798	1
ENSMUSG00000006728	12567	Cdk4	ENSMUST00000140254	104.881	0.659081	0.31197	2.11264	0.0346315	0.481428
ENSMUSG00000028180	53861	Zranb2	ENSMUST00000198915	3.67975	-4.3968	2.00712	-2.1906	0.0284806	NA
ENSMUSG00000024505	68857	Dtwd2	ENSMUST00000163590	22.7838	0.373964	0.645031	0.579761	0.562076	1
ENSMUSG00000056131	109785	Pgm3	ENSMUST00000070064	224.683	0.186178	0.262794	0.708456	0.478662	1
ENSMUSG00000056131	109785	Pgm3	ENSMUST00000072585	20.3277	-2.12926	1.42716	-1.49196	0.135711	0.834085
ENSMUSG00000029152	68095	Ociad1	ENSMUST00000031038	1727.51	0.132496	0.105263	1.25872	0.208133	0.939735
ENSMUSG00000030095	74122	Tmem43	ENSMUST00000144246	1.42059	1.19254	1.72223	0.692443	0.488659	NA
ENSMUSG00000057228	23923	Aadat	ENSMUST00000079472	1694.78	-0.561682	0.10841	-5.18106	2.21e-07	4.99e-05
ENSMUSG00000038346	269800	Zfp384	ENSMUST00000054553	12.4111	-6.81321	2.88207	-2.364	0.0180787	0.341955
ENSMUSG00000038346	269800	Zfp384	ENSMUST00000112428	70.686	-0.0364933	0.647529	-0.0563577	0.955057	1
ENSMUSG00000038346	269800	Zfp384	ENSMUST00000152752	3.44541	1.39512	2.12097	0.657777	0.510682	NA
ENSMUSG00000033781	142688	Asb13	ENSMUST00000042288	752.477	0.144006	0.0942504	1.52791	0.126535	0.818758
ENSMUSG00000042138	235184	Msantd2	ENSMUST00000211060	29.6292	0.89172	0.563589	1.58222	0.1136	0.798354
ENSMUSG00000003814	12317	Calr	ENSMUST00000003912	11677.8	-0.0707167	0.125673	-0.562706	0.573635	1
ENSMUSG00000003814	12317	Calr	ENSMUST00000125998	9.31025	-0.470875	0.859783	-0.547667	0.583921	1
ENSMUSG00000030697	56420	Ppp4c	ENSMUST00000205879	9.01412	2.65655	1.29414	2.05275	0.0400964	0.519061
ENSMUSG00000074794	105171	Arrdc3	ENSMUST00000099356	1997.17	-0.5513	0.630976	-0.873726	0.382268	1
ENSMUSG00000032314	110842	Etfa	ENSMUST00000139342	2.01004	2.45668	2.35675	1.0424	0.297224	NA
ENSMUSG00000032418	17436	Me1	ENSMUST00000034989	3996.95	0.455618	0.201477	2.26139	0.0237349	0.396124
ENSMUSG00000032418	17436	Me1	ENSMUST00000189968	418.79	0.584311	0.319606	1.82822	0.067516	0.658562
ENSMUSG00000036989	55992	Trim3	ENSMUST00000147044	8.77552	-5.34642	2.40683	-2.22135	0.0263269	0.419608
ENSMUSG00000026833	56177	Olfm1	ENSMUST00000152415	5.50965	0.418112	2.18869	0.191033	0.8485	NA
ENSMUSG00000024528	67222	Srfbp1	ENSMUST00000025406	106.298	0.408081	0.208013	1.9618	0.0497854	0.57654
ENSMUSG00000024529	16948	Lox	ENSMUST00000025409	5.02688	0	3.13411	0	1	NA
ENSMUSG00000033491	244954	Prss35	ENSMUST00000179574	6.49404	-3.27038	2.37497	-1.37702	0.168505	0.892378
ENSMUSG00000034341	22378	Wbp2	ENSMUST00000106444	19.8012	0.0353253	0.594281	0.0594422	0.9526	1
ENSMUSG00000038990	252966	Cables2	ENSMUST00000141067	2.49348	-4.56674	2.72523	-1.67573	0.093792	NA
ENSMUSG00000040462	216440	Os9	ENSMUST00000080975	1512.85	-0.32115	0.102079	-3.14609	0.00165472	0.0737587
ENSMUSG00000040462	216440	Os9	ENSMUST00000164259	2115.29	0.0798617	0.11003	0.725819	0.46795	1
ENSMUSG00000024892	18563	Pcx	ENSMUST00000238089	8.32848	0.83281	0.799677	1.04143	0.297675	1
ENSMUSG00000089832	192192	Shkbp1	ENSMUST00000148933	3.21021	1.85877	1.69677	1.09547	0.273309	NA
ENSMUSG00000029810	65963	Tmem176b	ENSMUST00000205159	10.2149	0.539576	1.28032	0.421439	0.673434	1
ENSMUSG00000029810	65963	Tmem176b	ENSMUST00000205147	34.3022	-0.789115	0.421428	-1.87248	0.0611404	0.629161
ENSMUSG00000029810	65963	Tmem176b	ENSMUST00000203501	10.8721	0.588205	0.798655	0.736495	0.461429	1
ENSMUSG00000029287	21814	Tgfbr3	ENSMUST00000031224	119.531	-0.284964	0.199948	-1.42519	0.154103	0.868138
ENSMUSG00000001942	22619	Siae	ENSMUST00000215474	420.224	0.11226	0.195885	0.573089	0.566584	1
ENSMUSG00000021694	71991	Ercc8	ENSMUST00000137425	1.85281	-1.84021	1.86573	-0.986326	0.323973	NA
ENSMUSG00000021694	71991	Ercc8	ENSMUST00000054835	41.4855	-0.58804	0.545016	-1.07894	0.280614	0.992999
ENSMUSG00000021694	71991	Ercc8	ENSMUST00000152634	5.12071	3.1195	1.62959	1.91428	0.0555839	NA
ENSMUSG00000034192	67678	Lsm3	ENSMUST00000040607	43.2855	0.572553	0.460929	1.24217	0.214173	0.944894
ENSMUSG00000034192	67678	Lsm3	ENSMUST00000126253	3.81862	-5.00515	2.03335	-2.46153	0.0138348	NA
ENSMUSG00000034192	67678	Lsm3	ENSMUST00000206947	37.2159	-0.389877	0.390491	-0.998427	0.318072	1
ENSMUSG00000038612	17210	Mcl1	ENSMUST00000037947	1980.24	0.0244573	0.120144	0.203566	0.838692	1
ENSMUSG00000041215	208146	Yeats2	ENSMUST00000232338	5.90697	-5.50664	3.39197	-1.62343	0.104497	NA
ENSMUSG00000041215	208146	Yeats2	ENSMUST00000231997	2.14671	2.16152	1.50287	1.43826	0.15036	NA
ENSMUSG00000062115	19377	Rai1	ENSMUST00000090806	32.4567	-2.15099	0.451708	-4.76191	1.92e-06	0.000315924
ENSMUSG00000062115	19377	Rai1	ENSMUST00000156902	11.0707	-0.549099	0.693962	-0.791252	0.428797	1
ENSMUSG00000021185	217830	Dglucy	ENSMUST00000110073	55.5268	0.112206	1.02003	0.110003	0.912407	1
ENSMUSG00000021185	217830	Dglucy	ENSMUST00000110070	3.41668	5.35895	3.08652	1.73624	0.0825209	NA
ENSMUSG00000021185	217830	Dglucy	ENSMUST00000167322	17.0585	0.534388	2.42677	0.220206	0.825711	1
ENSMUSG00000030330	28019	Ing4	ENSMUST00000128277	11.047	-0.551674	0.718639	-0.767665	0.442687	1
ENSMUSG00000026466	208263	Tor1aip1	ENSMUST00000136397	10.6966	-1.64634	1.26103	-1.30556	0.191703	0.920124
ENSMUSG00000051675	69807	Trim32	ENSMUST00000155978	2.16721	0	2.80553	0	1	NA
ENSMUSG00000025757	18415	Hspa4l	ENSMUST00000204702	113.312	0.159748	0.26897	0.593925	0.552562	1
ENSMUSG00000025757	18415	Hspa4l	ENSMUST00000108086	56.2513	0.315916	0.372058	0.849106	0.395823	1
ENSMUSG00000041429	18207	Nthl1	ENSMUST00000047611	55.9996	-0.37543	0.237775	-1.57893	0.114353	0.799396
ENSMUSG00000024889	19671	Rce1	ENSMUST00000225476	25.2721	-0.751119	0.792249	-0.948085	0.343086	1
ENSMUSG00000023367	66058	Tmem176a	ENSMUST00000203639	9.22179	-1.16349	2.10778	-0.552	0.580948	1
ENSMUSG00000021417	23986	Eci2	ENSMUST00000170538	186.137	-0.80881	0.249729	-3.23876	0.00120052	0.0587908
ENSMUSG00000006777	94179	Krt23	ENSMUST00000006969	122.47	0.303917	0.345156	0.880522	0.378577	1
ENSMUSG00000031479	70160	Vps36	ENSMUST00000033866	488.919	-0.301603	0.113117	-2.6663	0.00766914	0.204447
ENSMUSG00000029279	114642	Brdt	ENSMUST00000031215	21.8578	-0.225279	0.559548	-0.402608	0.687236	1
ENSMUSG00000003809	270076	Gcdh	ENSMUST00000109745	1490.31	-0.29987	0.136892	-2.19055	0.0284843	0.436407
ENSMUSG00000057969	20347	Sema3b	ENSMUST00000195472	1.75086	2.48771	2.4054	1.03422	0.301034	NA
ENSMUSG00000010609	19165	Psen2	ENSMUST00000111104	26.7834	-1.23845	0.443831	-2.79037	0.00526473	0.160862
ENSMUSG00000028108	13601	Ecm1	ENSMUST00000144958	8.99646	0.512011	1.10172	0.464736	0.64212	1
ENSMUSG00000028108	13601	Ecm1	ENSMUST00000153026	9.52652	-2.82523	0.84394	-3.34767	0.000814929	0.0450276
ENSMUSG00000020315	20742	Sptbn1	ENSMUST00000006629	144.484	0.508166	0.551203	0.921921	0.35657	1
ENSMUSG00000033545	170737	Znrf1	ENSMUST00000172856	280.184	-0.312039	0.184188	-1.69413	0.0902402	0.736763
ENSMUSG00000033545	170737	Znrf1	ENSMUST00000171182	3.07275	5.37932	3.01976	1.78137	0.0748512	NA
ENSMUSG00000058600	19946	Rpl30	ENSMUST00000079735	1779.85	0.454068	0.192022	2.36466	0.0180465	0.341859
ENSMUSG00000038240	71365	Pdss2	ENSMUST00000160823	25.3009	0.339833	0.456748	0.744027	0.45686	1
ENSMUSG00000022323	15473	Rida	ENSMUST00000022946	10960.9	0.151224	0.143599	1.0531	0.292294	0.997457
ENSMUSG00000051674	100737	Dcun1d4	ENSMUST00000087181	7.77978	-2.20948	2.00772	-1.10049	0.271118	0.989767
ENSMUSG00000051674	100737	Dcun1d4	ENSMUST00000063882	676.197	-0.0359064	0.163929	-0.219037	0.826621	1
ENSMUSG00000003812	13423	Dnase2a	ENSMUST00000134569	2.22895	0.293686	1.78316	0.164699	0.869181	NA
ENSMUSG00000003812	100503676	Dnase2a	ENSMUST00000134569	2.22895	0.293686	1.78316	0.164699	0.869181	NA
ENSMUSG00000026669	70024	Mcm10	ENSMUST00000102985	177.918	-0.810021	0.360541	-2.24668	0.0246604	0.403352
ENSMUSG00000096370	102902673	Gm21992	ENSMUST00000178353	8.62926	-1.18021	0.941117	-1.25405	0.209823	0.941714
ENSMUSG00000040888	11692	Gfer	ENSMUST00000234197	29.9749	1.13103	1.71548	0.659305	0.5097	1
ENSMUSG00000036298	239606	Slc2a13	ENSMUST00000109283	9.04119	-0.316844	0.748698	-0.423194	0.672154	1
ENSMUSG00000050565	240832	Tor1aip2	ENSMUST00000111757	167.592	0.0829107	0.363856	0.227867	0.81975	1
ENSMUSG00000050565	240832	Tor1aip2	ENSMUST00000060404	855.566	-0.0498336	0.119895	-0.415645	0.67767	1
ENSMUSG00000019320	71893	Noxo1	ENSMUST00000019464	8.71618	-2.28189	0.916285	-2.49037	0.0127609	0.276312
ENSMUSG00000031957	66473	Ctrb1	ENSMUST00000034435	6108.99	2.01599	1.71348	1.17655	0.239375	0.966156
ENSMUSG00000021213	27384	Akr1c13	ENSMUST00000128892	247.669	0.0908941	0.189813	0.478861	0.632038	1
ENSMUSG00000030881	76932	Arfip2	ENSMUST00000210911	3.73564	4.39851	2.00254	2.19647	0.0280584	NA
ENSMUSG00000007812	72611	Zfp655	ENSMUST00000200039	85.8048	-1.38033	0.306289	-4.50663	6.59e-06	0.000888529
ENSMUSG00000007812	72611	Zfp655	ENSMUST00000199322	158.482	-0.200774	0.409907	-0.489804	0.624273	1
ENSMUSG00000028955	22319	Vamp3	ENSMUST00000155446	3.33114	-0.334372	1.38812	-0.240881	0.809647	NA
ENSMUSG00000028906	269587	Epb41	ENSMUST00000141291	21.9615	1.47699	1.7918	0.824304	0.409767	1
ENSMUSG00000029816	93695	Gpnmb	ENSMUST00000203757	5.91761	-3.48981	1.71498	-2.0349	0.0418607	NA
ENSMUSG00000029816	93695	Gpnmb	ENSMUST00000204260	13.6906	-2.52677	1.32448	-1.90775	0.0564236	0.608106
ENSMUSG00000049401	72075	Ogfr	ENSMUST00000147070	91.8615	0.135125	0.378902	0.356623	0.721374	1
ENSMUSG00000047728	223631	Ly6g2	ENSMUST00000185307	594.779	0.073959	0.175761	0.420794	0.673906	1
ENSMUSG00000047728	223631	Ly6g2	ENSMUST00000229521	534.173	-0.0247246	0.163544	-0.15118	0.879833	1
ENSMUSG00000047728	223631	Ly6g2	ENSMUST00000055719	1088.25	0.161168	0.169567	0.950467	0.341875	1
ENSMUSG00000026672	71648	Optn	ENSMUST00000125203	172.849	-0.355571	0.179386	-1.98216	0.0474615	0.56294
ENSMUSG00000038695	66124	Josd2	ENSMUST00000206210	272.831	0.186503	0.188592	0.988921	0.322702	1
ENSMUSG00000038695	66124	Josd2	ENSMUST00000206887	7.36087	0.848213	1.08926	0.778704	0.436154	1
ENSMUSG00000038695	66124	Josd2	ENSMUST00000149341	24.0992	0.0382263	0.632502	0.0604366	0.951808	1
ENSMUSG00000005886	17978	Ncoa2	ENSMUST00000081713	61.6219	-0.758439	1.90783	-0.39754	0.690969	1
ENSMUSG00000053168	105892	9030619P08Rik	ENSMUST00000096397	40.2219	1.58605	0.465143	3.40981	0.000650081	0.0384128
ENSMUSG00000053168	105892	9030619P08Rik	ENSMUST00000227495	14.7417	2.96268	1.07563	2.75438	0.00588033	0.172591
ENSMUSG00000019864	170728	Rtn4ip1	ENSMUST00000105492	44.7012	-0.24016	1.31663	-0.182405	0.855265	1
ENSMUSG00000053303	236149	Slc22a26	ENSMUST00000120522	2.94803	-1.27039	1.73321	-0.732969	0.463577	NA
ENSMUSG00000057406	107823	Nsd2	ENSMUST00000114397	21.6889	-0.979808	0.517968	-1.89164	0.0585393	0.617145
ENSMUSG00000019866	11630	Crybg1	ENSMUST00000200401	24.7151	0.721324	0.692366	1.04182	0.297493	1
ENSMUSG00000031950	93739	Gabarapl2	ENSMUST00000133628	11.9901	-0.969052	1.69648	-0.571215	0.567854	1
ENSMUSG00000063590	434674	Slc22a28	ENSMUST00000065651	535.95	-1.26572	0.227034	-5.57501	2.48e-08	7.83e-06
ENSMUSG00000021418	208366	Rpp40	ENSMUST00000174230	47.935	-0.404967	0.527749	-0.767348	0.442874	1
ENSMUSG00000021210	83702	Akr1c6	ENSMUST00000021630	21503.2	-0.245922	0.0797706	-3.08286	0.00205021	0.0853236
ENSMUSG00000021210	83702	Akr1c6	ENSMUST00000156277	214.356	-0.710739	0.201591	-3.52564	0.000422458	0.0282292
ENSMUSG00000048285	319710	Frmd6	ENSMUST00000220515	2.97856	-3.6717	2.41927	-1.51769	0.129093	NA
ENSMUSG00000008140	69683	Emc10	ENSMUST00000118515	245.544	-0.271911	0.167507	-1.62328	0.104531	0.774546
ENSMUSG00000098923	226351	Tmem185b	ENSMUST00000183952	178.334	0.146355	0.204207	0.716699	0.47356	1
ENSMUSG00000052562	319800	Slc22a30	ENSMUST00000064507	176.156	-0.298707	0.306189	-0.975562	0.329282	1
ENSMUSG00000004319	12725	Clcn3	ENSMUST00000110302	8.41129	-3.60668	3.40907	-1.05796	0.290072	0.997165
ENSMUSG00000054757	116852	Akr1c20	ENSMUST00000080361	1438.51	0.194719	0.141177	1.37926	0.167815	0.891342
ENSMUSG00000030098	243547	Grip2	ENSMUST00000162293	1099.75	-0.263431	0.210966	-1.24869	0.21178	0.943204
ENSMUSG00000010095	17254	Slc3a2	ENSMUST00000170157	67.1917	0.581562	0.411676	1.41267	0.157753	0.874179
ENSMUSG00000010095	17254	Slc3a2	ENSMUST00000010239	598.5	0.609496	0.192072	3.17327	0.00150734	0.0696201
ENSMUSG00000021076	56444	Actr10	ENSMUST00000220452	2.70916	2.08382	2.95426	0.70536	0.480586	NA
ENSMUSG00000038151	12142	Prdm1	ENSMUST00000039174	9.26282	-0.203948	0.7518	-0.27128	0.786176	1
ENSMUSG00000072969	494468	Armcx5	ENSMUST00000128847	11.8556	0.880676	0.682397	1.29056	0.196856	0.928294
ENSMUSG00000043384	67298	Gprasp1	ENSMUST00000113147	5.76183	-0.139661	2.63191	-0.0530644	0.957681	NA
ENSMUSG00000043384	67298	Gprasp1	ENSMUST00000113145	40.3673	-0.451135	0.603874	-0.747069	0.455022	1
ENSMUSG00000003233	13544	Dvl3	ENSMUST00000003318	80.7494	-0.0764352	0.324603	-0.235473	0.813842	1
ENSMUSG00000045996	17749	Polr2k	ENSMUST00000057177	96.0017	0.288551	0.262446	1.09947	0.271563	0.989767
ENSMUSG00000072964	70237	Bhlhb9	ENSMUST00000180025	35.2066	-2.2425	0.801812	-2.79679	0.00516138	0.159717
ENSMUSG00000090231	14962	Cfb	ENSMUST00000128767	1307.86	-0.70066	0.823714	-0.850611	0.394986	1
ENSMUSG00000030882	77505	Dnhd1	ENSMUST00000128388	3.22838	0.385165	1.23482	0.31192	0.755101	NA
ENSMUSG00000041375	243846	Ccdc9	ENSMUST00000041010	85.5274	-0.386927	0.451069	-0.8578	0.391003	1
ENSMUSG00000041375	243846	Ccdc9	ENSMUST00000129447	33.963	0.622778	0.461039	1.35081	0.176755	0.901977
ENSMUSG00000029475	30841	Kdm2b	ENSMUST00000118027	8.98	-0.864398	1.09286	-0.790952	0.428972	1
ENSMUSG00000022280	30945	Rnf19a	ENSMUST00000022890	575.283	0.0492895	0.119314	0.413108	0.679527	1
ENSMUSG00000040250	71177	Ints13	ENSMUST00000203545	4.43779	0.643234	2.76225	0.232866	0.815866	NA
ENSMUSG00000040250	71177	Ints13	ENSMUST00000204234	17.0776	0.0790825	0.537649	0.147089	0.883061	1
ENSMUSG00000030888	101867	Rrp8	ENSMUST00000098148	74.2991	-0.812318	0.302168	-2.6883	0.00718158	0.196366
ENSMUSG00000030888	101867	Rrp8	ENSMUST00000154852	2.10417	4.1032	1.9586	2.09496	0.0361743	NA
ENSMUSG00000027570	12841	Col9a3	ENSMUST00000103059	5.06303	-2.38364	1.14041	-2.09015	0.0366041	NA
ENSMUSG00000052926	69724	Rnaseh2a	ENSMUST00000137791	5.05068	0.550281	1.06107	0.518607	0.604035	NA
ENSMUSG00000052926	69724	Rnaseh2a	ENSMUST00000109738	18.505	-3.81456	1.65426	-2.3059	0.0211163	0.371135
ENSMUSG00000029817	101214	Tra2a	ENSMUST00000031841	92.6448	-2.14597	0.884923	-2.42504	0.0153067	0.30863
ENSMUSG00000020776	217335	Fbf1	ENSMUST00000136318	15.0901	-3.54081	0.978227	-3.61962	0.000295042	0.021141
ENSMUSG00000063804	380669	Lin28b	ENSMUST00000079390	1.86534	-2.58081	1.89015	-1.3654	0.172128	NA
ENSMUSG00000036099	215008	Vezt	ENSMUST00000150344	1.25201	0.398426	1.96345	0.202921	0.839197	NA
ENSMUSG00000058729	72568	Lin9	ENSMUST00000192725	8.92804	-5.2716	2.48694	-2.11972	0.03403	0.476514
ENSMUSG00000058729	72568	Lin9	ENSMUST00000193162	5.43445	-0.509204	1.11688	-0.455917	0.64845	NA
ENSMUSG00000021420	69955	Fars2	ENSMUST00000225948	35.1775	0.801537	0.468275	1.71168	0.086956	0.728442
ENSMUSG00000021420	69955	Fars2	ENSMUST00000225048	1.78963	0.477035	1.94519	0.245239	0.806272	NA
ENSMUSG00000053819	108058	Camk2d	ENSMUST00000200171	5.83601	5.82387	3.01084	1.9343	0.0530757	NA
ENSMUSG00000042729	107071	Wdr74	ENSMUST00000210592	25.3581	0.443207	0.537845	0.824042	0.409916	1
ENSMUSG00000042729	107071	Wdr74	ENSMUST00000236946	2.84012	-3.04901	1.46502	-2.0812	0.0374158	NA
ENSMUSG00000042729	107071	Wdr74	ENSMUST00000237673	12.4032	-1.63696	1.25437	-1.30501	0.19189	0.920519
ENSMUSG00000042729	107071	Wdr74	ENSMUST00000237017	5.85443	-0.559018	1.12314	-0.497728	0.618676	NA
ENSMUSG00000004730	13733	Adgre1	ENSMUST00000086763	329.274	0.1626	0.158231	1.02761	0.304132	1
ENSMUSG00000063063	12386	Ctnna2	ENSMUST00000161846	4.6809	1.4722	3.32181	0.443191	0.657627	NA
ENSMUSG00000039128	98828	Cdc123	ENSMUST00000130142	7.46024	-0.787096	1.37238	-0.573527	0.566288	1
ENSMUSG00000039768	230935	Dnajc11	ENSMUST00000133959	8.77448	1.67408	1.80209	0.928966	0.352907	1
ENSMUSG00000039768	230935	Dnajc11	ENSMUST00000142198	1.43635	0.755462	2.50604	0.301456	0.763067	NA
ENSMUSG00000039768	230935	Dnajc11	ENSMUST00000124955	11.3279	2.35834	1.04978	2.2465	0.0246721	0.403352
ENSMUSG00000049556	235402	Lingo1	ENSMUST00000053568	9.67987	-2.22075	1.10943	-2.0017	0.0453169	0.54935
ENSMUSG00000005161	21672	Prdx2	ENSMUST00000109734	179.692	-0.0654935	0.230626	-0.283981	0.776425	1
ENSMUSG00000005161	21672	Prdx2	ENSMUST00000143402	38.4264	0.0712337	0.838122	0.084992	0.932268	1
ENSMUSG00000026596	11352	Abl2	ENSMUST00000027888	5.99956	-0.68002	1.22148	-0.556719	0.57772	NA
ENSMUSG00000028901	56809	Gmeb1	ENSMUST00000030733	4.49239	-0.206376	2.74736	-0.075118	0.940121	NA
ENSMUSG00000023341	17858	Mx2	ENSMUST00000188251	83.8358	-0.16534	0.346816	-0.476736	0.63355	1
ENSMUSG00000052837	16477	Junb	ENSMUST00000064922	712.211	-0.220652	0.5285	-0.417506	0.676308	1
ENSMUSG00000040354	216443	Mars1	ENSMUST00000171564	101.315	-1.49542	0.562928	-2.6565	0.00789563	0.207828
ENSMUSG00000000078	23849	Klf6	ENSMUST00000000080	214.641	0.797628	0.228527	3.49031	0.000482462	0.0310767
ENSMUSG00000025157	74168	Zdhhc16	ENSMUST00000026154	187.988	-0.0263792	0.184667	-0.142847	0.886411	1
ENSMUSG00000063870	107932	Chd4	ENSMUST00000112392	362.991	0.0610811	0.27603	0.221285	0.824871	1
ENSMUSG00000063870	107932	Chd4	ENSMUST00000112390	855.286	0.0371341	0.199869	0.185793	0.852607	1
ENSMUSG00000024371	12263	C2	ENSMUST00000134300	10.6557	0.225787	0.616516	0.366231	0.714192	1
ENSMUSG00000073700	242785	Klhl21	ENSMUST00000097773	764.314	0.0519454	0.118932	0.436765	0.662282	1
ENSMUSG00000022634	67057	Yaf2	ENSMUST00000133736	136.187	-0.0902756	0.196473	-0.459482	0.645888	1
ENSMUSG00000022867	30940	Usp25	ENSMUST00000023580	582.784	0.0130973	0.135466	0.0966835	0.922978	1
ENSMUSG00000010110	56389	Stx5a	ENSMUST00000175901	19.1365	-0.423909	0.604368	-0.70141	0.483047	1
ENSMUSG00000025877	212032	Hk3	ENSMUST00000052949	59.348	0.360374	0.651048	0.553529	0.579901	1
ENSMUSG00000025877	212032	Hk3	ENSMUST00000153665	9.10057	-6.78134	3.33676	-2.03231	0.0421222	0.529137
ENSMUSG00000030689	233875	Ino80e	ENSMUST00000106343	77.5795	-0.319816	0.291551	-1.09694	0.272666	0.989767
ENSMUSG00000021079	30056	Timm9	ENSMUST00000221815	15.4197	0.403924	0.486663	0.829985	0.406547	1
ENSMUSG00000003234	27406	Abcf3	ENSMUST00000232490	32.9169	-0.219152	0.587278	-0.373166	0.709025	1
ENSMUSG00000022285	22631	Ywhaz	ENSMUST00000154879	8.24052	-1.92651	1.34325	-1.43422	0.151509	0.864202
ENSMUSG00000020840	104184	Blmh	ENSMUST00000021197	675.903	-0.166926	0.0978088	-1.70665	0.0878865	0.72988
ENSMUSG00000020840	104184	Blmh	ENSMUST00000125145	22.703	1.12447	1.10727	1.01553	0.309852	1
ENSMUSG00000054814	69727	Usp46	ENSMUST00000119154	22.2098	0.258903	1.19707	0.216281	0.828769	1
ENSMUSG00000040466	233016	Blvrb	ENSMUST00000037399	907.341	0.85383	0.170557	5.00613	5.55e-07	0.000110297
ENSMUSG00000040466	233016	Blvrb	ENSMUST00000133750	29.6269	1.00587	0.830432	1.21126	0.225796	0.953608
ENSMUSG00000052566	170833	Hook2	ENSMUST00000064495	295.07	0.247497	0.135649	1.82454	0.0680708	0.659564
ENSMUSG00000028559	100273	Osbpl9	ENSMUST00000194478	21.108	-1.58074	1.09591	-1.4424	0.149188	0.859773
ENSMUSG00000028559	100273	Osbpl9	ENSMUST00000159545	156.293	-2.05536	1.42134	-1.44607	0.148157	0.858124
ENSMUSG00000022286	252973	Grhl2	ENSMUST00000228589	12.3957	-0.757383	0.666696	-1.13602	0.255947	0.981826
ENSMUSG00000025816	57743	Sec61a2	ENSMUST00000124985	6.47154	-1.38678	1.12909	-1.22823	0.219362	0.949739
ENSMUSG00000008384	55942	Sertad1	ENSMUST00000135881	2.242	1.30885	2.23023	0.586865	0.557294	NA
ENSMUSG00000052833	56459	Sae1	ENSMUST00000211741	4.69157	4.99606	1.64138	3.04381	0.00233604	NA
ENSMUSG00000036188	217473	Ankmy2	ENSMUST00000041640	134.014	0.0373011	0.264869	0.140829	0.888005	1
ENSMUSG00000026104	20846	Stat1	ENSMUST00000186574	370.396	-0.0965589	0.281727	-0.342739	0.731795	1
ENSMUSG00000026104	20846	Stat1	ENSMUST00000186857	556.58	0.252784	0.248387	1.0177	0.30882	1
ENSMUSG00000056035	13112	Cyp3a11	ENSMUST00000035918	9736.71	-1.02606	0.266644	-3.84807	0.000119052	0.00996719
ENSMUSG00000036167	223828	Pphln1	ENSMUST00000109256	15.777	-0.799851	0.716104	-1.11695	0.264016	0.985712
ENSMUSG00000036167	223828	Pphln1	ENSMUST00000165935	5.25608	-5.79524	2.90933	-1.99195	0.0463767	NA
ENSMUSG00000027282	56428	Mtch2	ENSMUST00000057216	59.4213	-0.0865515	0.46219	-0.187264	0.851454	1
ENSMUSG00000043831	75099	Lysmd4	ENSMUST00000179106	4.71189	-5.43143	2.97909	-1.82318	0.0682757	NA
ENSMUSG00000025878	20184	Uimc1	ENSMUST00000133187	15.3955	0.415022	0.647836	0.640628	0.521764	1
ENSMUSG00000034037	232237	Fgd5	ENSMUST00000113466	16.2365	-7.75407	1.72609	-4.49228	7.05e-06	0.000929515
ENSMUSG00000030562	50490	Nox4	ENSMUST00000126887	330.899	-0.521592	0.325716	-1.60137	0.109295	0.786772
ENSMUSG00000029276	170823	Glmn	ENSMUST00000148505	3.56527	1.99657	1.35751	1.47076	0.141355	NA
ENSMUSG00000023965	50758	Fbxl17	ENSMUST00000024761	272.381	-0.232871	0.190862	-1.2201	0.222428	0.950843
ENSMUSG00000023965	50758	Fbxl17	ENSMUST00000112840	24.6415	0.131238	2.86159	0.045862	0.96342	1
ENSMUSG00000031537	16150	Ikbkb	ENSMUST00000135326	23.8184	-0.208487	0.59671	-0.349394	0.726794	1
ENSMUSG00000036169	66042	Sostdc1	ENSMUST00000041407	3.70199	1.6738	1.66879	1.003	0.315861	NA
ENSMUSG00000021186	23876	Fbln5	ENSMUST00000021603	18.4068	-0.94619	0.610901	-1.54884	0.121419	0.809967
ENSMUSG00000020311	66753	Erlec1	ENSMUST00000073192	355.535	-0.00711754	0.113173	-0.0628906	0.949854	1
ENSMUSG00000026818	12613	Cel	ENSMUST00000028161	1813.78	1.67773	1.73776	0.965455	0.334317	1
ENSMUSG00000026818	12613	Cel	ENSMUST00000124756	83.7422	2.05929	1.88253	1.0939	0.274001	0.99052
ENSMUSG00000021193	69617	Pitrm1	ENSMUST00000021611	229.279	0.452493	0.26072	1.73555	0.0826437	0.713262
ENSMUSG00000020777	11430	Acox1	ENSMUST00000066587	6695.44	-0.318989	0.123731	-2.57808	0.00993504	0.240303
ENSMUSG00000045975	207781	C2cd2	ENSMUST00000232063	148.704	1.21247	0.237054	5.11475	3.14e-07	6.8e-05
ENSMUSG00000043241	326622	Upf2	ENSMUST00000060092	331.381	-0.280133	0.219677	-1.27521	0.202236	0.932271
ENSMUSG00000029630	56388	Cyp3a25	ENSMUST00000068317	5225.52	0.503299	0.165375	3.04338	0.00233935	0.0946033
ENSMUSG00000029630	56388	Cyp3a25	ENSMUST00000153808	55.3879	0.741074	0.738663	1.00326	0.315734	1
ENSMUSG00000050912	71929	Tmem123	ENSMUST00000154371	13.9592	-0.348205	1.68382	-0.206795	0.83617	1
ENSMUSG00000061292	100041449	Cyp3a59	ENSMUST00000199212	77.4721	1.43556	0.697547	2.05802	0.0395884	0.514448
ENSMUSG00000061292	100041449	Cyp3a59	ENSMUST00000035571	401.175	1.4983	0.220374	6.79889	1.05e-11	6.61e-09
ENSMUSG00000020309	68044	Chac2	ENSMUST00000101394	485.998	0.145887	0.160521	0.908837	0.363436	1
ENSMUSG00000020309	68044	Chac2	ENSMUST00000020553	47.1869	0.664443	0.556838	1.19324	0.232774	0.959135
ENSMUSG00000094970	258323	Olfr943	ENSMUST00000213176	10.5147	0.338208	0.651742	0.518929	0.60381	1
ENSMUSG00000031644	18004	Nek1	ENSMUST00000034065	131.668	-0.291989	0.254426	-1.14764	0.251117	0.976996
ENSMUSG00000030890	16202	Ilk	ENSMUST00000149695	22.794	-0.801126	0.607924	-1.31781	0.187569	0.917037
ENSMUSG00000079890	NA	Gm12106	ENSMUST00000116006	3.64184	-1.34202	1.23618	-1.08562	0.277649	NA
ENSMUSG00000024160	79043	Spsb3	ENSMUST00000134932	7.37468	-6.7876	1.49856	-4.52942	5.91e-06	0.000813247
ENSMUSG00000024160	79043	Spsb3	ENSMUST00000168265	11.3378	1.64647	1.03445	1.59165	0.111464	0.793137
ENSMUSG00000084132	NA	Gm15982	ENSMUST00000121681	9.22457	-0.800243	1.01742	-0.78654	0.431551	1
ENSMUSG00000054434	330189	Tmem120b	ENSMUST00000161049	4.28149	-2.13435	1.81308	-1.1772	0.239116	NA
ENSMUSG00000022865	13052	Cxadr	ENSMUST00000232148	4.73762	-2.28653	1.61501	-1.4158	0.156835	NA
ENSMUSG00000071656	68852	Lrrn4cl	ENSMUST00000235683	6.49544	-2.91798	1.92828	-1.51325	0.130215	0.826225
ENSMUSG00000071656	68852	Lrrn4cl	ENSMUST00000096257	4.05805	1.74073	2.61955	0.664513	0.506362	NA
ENSMUSG00000059981	381921	Taok2	ENSMUST00000071268	150.744	-0.449621	0.342268	-1.31365	0.188963	0.918446
ENSMUSG00000021189	110616	Atxn3	ENSMUST00000161011	2.82179	-0.760645	2.02541	-0.375551	0.707251	NA
ENSMUSG00000001964	13726	Emd	ENSMUST00000096424	12.691	-6.42701	2.46936	-2.60271	0.00924909	0.229615
ENSMUSG00000068341	30053	Reg3d	ENSMUST00000089667	17.5878	0.632665	2.2067	0.286702	0.774341	1
ENSMUSG00000059883	266632	Irak4	ENSMUST00000138306	2.71178	2.35205	2.75275	0.854437	0.392863	NA
ENSMUSG00000028107	71807	Tars2	ENSMUST00000199869	31.597	-0.895576	0.339386	-2.63881	0.00831973	0.214721
ENSMUSG00000028107	71807	Tars2	ENSMUST00000200376	3.17496	-0.617037	1.0544	-0.585204	0.55841	NA
ENSMUSG00000023140	19693	Reg2	ENSMUST00000023906	100.738	-1.96057	2.18591	-0.896911	0.369766	1
ENSMUSG00000073436	193838	Eme2	ENSMUST00000121542	47.3446	-0.0207856	0.419986	-0.0494911	0.960528	1
ENSMUSG00000073436	193838	Eme2	ENSMUST00000140688	23.4935	-0.0547605	0.449506	-0.121824	0.903039	1
ENSMUSG00000073436	193838	Eme2	ENSMUST00000127293	4.05716	-4.66413	3.05065	-1.5289	0.12629	NA
ENSMUSG00000035530	20918	Eif1	ENSMUST00000132618	16.8052	0.368313	0.824319	0.446809	0.655013	1
ENSMUSG00000041781	51786	Cpsf2	ENSMUST00000047357	397.386	0.138415	0.125681	1.10132	0.270759	0.989356
ENSMUSG00000038644	18971	Pold1	ENSMUST00000151793	7.87953	5.90646	2.90877	2.03057	0.0422986	0.529137
ENSMUSG00000022454	54003	Nell2	ENSMUST00000075275	25.7626	-0.834522	0.570736	-1.46219	0.14369	0.850117
ENSMUSG00000008305	21885	Tle1	ENSMUST00000072695	195.408	-0.11267	0.424579	-0.265369	0.790725	1
ENSMUSG00000001630	232533	Stk38l	ENSMUST00000111644	8.15083	-5.76591	2.25665	-2.55508	0.0106165	0.248058
ENSMUSG00000014551	64658	Mrps25	ENSMUST00000140438	301.598	0.18876	0.177767	1.06184	0.288308	0.99638
ENSMUSG00000059654	19692	Reg1	ENSMUST00000204601	38.6078	0.550656	3.75162	0.146778	0.883307	1
ENSMUSG00000059654	19692	Reg1	ENSMUST00000079926	513.759	0.913869	3.2818	0.278466	0.780655	1
ENSMUSG00000042557	20466	Sin3a	ENSMUST00000168502	7.63479	-0.103374	3.4219	-0.0302097	0.9759	1
ENSMUSG00000062981	67270	Mrpl42	ENSMUST00000075829	4.29518	0.485896	1.38373	0.351149	0.725476	NA
ENSMUSG00000062981	67270	Mrpl42	ENSMUST00000218893	699.957	0.1691	0.161305	1.04833	0.294489	0.999635
ENSMUSG00000037487	70790	Ubr5	ENSMUST00000226414	585.461	-0.0418801	0.170515	-0.24561	0.805984	1
ENSMUSG00000037487	70790	Ubr5	ENSMUST00000228174	10.7589	-1.12785	1.04441	-1.0799	0.280188	0.992999
ENSMUSG00000037926	237860	Ssh2	ENSMUST00000037912	276.688	-0.0655332	0.165301	-0.396447	0.691775	1
ENSMUSG00000020029	71207	Nudt4	ENSMUST00000020217	2828.65	0.0888727	0.0995951	0.89234	0.372211	1
ENSMUSG00000008682	110954	Rpl10	ENSMUST00000074085	1057.46	0.377454	0.173587	2.17443	0.0296728	0.445489
ENSMUSG00000115219	110599566	Eef1akmt4	ENSMUST00000115522	96.5878	0.551214	0.244261	2.25666	0.0240292	0.396777
ENSMUSG00000027573	76425	Gid8	ENSMUST00000078687	21.5268	-0.76042	0.487357	-1.56029	0.118691	0.805813
ENSMUSG00000000538	216810	Tom1l2	ENSMUST00000142225	5.73583	0.197767	0.843304	0.234514	0.814586	NA
ENSMUSG00000110353	102636491	Gm33543	ENSMUST00000211096	124.35	0.539038	0.297616	1.81119	0.0701114	0.666296
ENSMUSG00000110353	102636491	Gm33543	ENSMUST00000210336	12.2517	-7.83599	2.60794	-3.00467	0.00265873	0.102754
ENSMUSG00000031641	234309	Cbr4	ENSMUST00000034058	297.851	-0.328229	0.157603	-2.08264	0.0372843	0.499766
ENSMUSG00000031641	234309	Cbr4	ENSMUST00000156535	94.4364	0.056974	0.218378	0.260897	0.794172	1
ENSMUSG00000038271	320678	Iffo1	ENSMUST00000144364	27.2456	-2.15787	0.8916	-2.42022	0.015511	0.311517
ENSMUSG00000038271	320678	Iffo1	ENSMUST00000141230	6.15481	0.692623	2.07211	0.33426	0.738183	NA
ENSMUSG00000060519	30935	Tor3a	ENSMUST00000079625	98.5843	0.253789	0.310725	0.816763	0.414064	1
ENSMUSG00000060519	30935	Tor3a	ENSMUST00000122242	5.89012	4.49326	1.59266	2.82122	0.00478408	NA
ENSMUSG00000060519	30935	Tor3a	ENSMUST00000188964	5.89012	4.49326	1.59266	2.82122	0.00478408	NA
ENSMUSG00000030560	13032	Ctsc	ENSMUST00000032779	1129.38	0.28539	0.123439	2.31198	0.0207785	0.367299
ENSMUSG00000028896	100088	Rcc1	ENSMUST00000105951	20.0382	-6.79616	1.70515	-3.98566	6.73e-05	0.00629738
ENSMUSG00000014633	66531	Cmc2	ENSMUST00000150128	6.43389	-2.22203	1.56676	-1.41823	0.156124	0.872974
ENSMUSG00000014633	66531	Cmc2	ENSMUST00000078589	9.71018	-0.0127433	1.02486	-0.0124341	0.990079	1
ENSMUSG00000029635	264064	Cdk8	ENSMUST00000159615	38.2503	0.177461	0.417899	0.424651	0.671091	1
ENSMUSG00000030894	12751	Tpp1	ENSMUST00000210018	26.7545	1.43537	0.531852	2.69882	0.00695868	0.193291
ENSMUSG00000005078	104771	Jkamp	ENSMUST00000117449	176.55	-0.00798054	0.190915	-0.0418016	0.966657	1
ENSMUSG00000019929	13179	Dcn	ENSMUST00000105287	1947.23	0.0481681	0.108723	0.443036	0.65774	1
ENSMUSG00000033773	231571	Rpap2	ENSMUST00000112651	35.5758	-1.85276	0.687358	-2.69547	0.00702885	0.194635
ENSMUSG00000057666	14433	Gapdh	ENSMUST00000118875	10307.7	0.226005	0.145727	1.55088	0.12093	0.809117
ENSMUSG00000025762	214048	Larp1b	ENSMUST00000191882	6.56826	-6.4515	2.7675	-2.33117	0.0197446	0.357937
ENSMUSG00000025762	214048	Larp1b	ENSMUST00000026862	9.11868	1.40498	1.43895	0.976391	0.328871	1
ENSMUSG00000031691	212999	Tnpo2	ENSMUST00000093360	345.252	0.187208	0.192963	0.970176	0.331959	1
ENSMUSG00000031691	212999	Tnpo2	ENSMUST00000166592	7.17564	-5.86655	3.27028	-1.7939	0.0728296	0.677338
ENSMUSG00000029569	101118	Tmem168	ENSMUST00000031554	318.474	-0.258364	0.243049	-1.06301	0.287776	0.99638
ENSMUSG00000022890	11957	Atp5j	ENSMUST00000023608	3384.46	0.126973	0.204931	0.619587	0.53553	1
ENSMUSG00000037458	54375	Azin1	ENSMUST00000110329	998.312	-0.415619	0.142282	-2.92108	0.00348816	0.124122
ENSMUSG00000037458	54375	Azin1	ENSMUST00000129589	210.771	-0.155035	0.285204	-0.543592	0.586722	1
ENSMUSG00000008976	14390	Gabpa	ENSMUST00000009120	800.581	-0.0319691	0.107908	-0.296262	0.76703	1
ENSMUSG00000015748	70767	Prpf3	ENSMUST00000161476	61.1324	-1.1264	0.468022	-2.40672	0.0160964	0.318445
ENSMUSG00000007038	18010	Neu1	ENSMUST00000007253	556.624	0.253042	0.135328	1.86985	0.061505	0.630205
ENSMUSG00000021488	18193	Nsd1	ENSMUST00000224693	5.16895	1.31496	1.72449	0.762522	0.445749	NA
ENSMUSG00000069972	NA	Rps13-ps2	ENSMUST00000182017	21.7406	0.404474	4.08733	0.098958	0.921172	1
ENSMUSG00000021087	104001	Rtn1	ENSMUST00000137990	36.0448	-1.22661	0.708833	-1.73047	0.0835463	0.716461
ENSMUSG00000008167	68628	Fbxw9	ENSMUST00000152884	3.85653	-1.62706	1.80985	-0.899004	0.368651	NA
ENSMUSG00000008167	68628	Fbxw9	ENSMUST00000142036	2.57592	0	3.39128	0	1	NA
ENSMUSG00000029440	67151	Psmd9	ENSMUST00000199260	3.38652	2.00997	1.18483	1.69642	0.0898054	NA
ENSMUSG00000054312	66292	Mrps21	ENSMUST00000067298	313.864	0.359728	0.28467	1.26367	0.20635	0.936792
ENSMUSG00000046432	12070	Bex3	ENSMUST00000113113	4.82217	0.0861463	2.52203	0.0341575	0.972752	NA
ENSMUSG00000021428	71340	Riok1	ENSMUST00000224477	4.53835	-3.64487	1.99572	-1.82634	0.0677989	NA
ENSMUSG00000021192	27277	Golga5	ENSMUST00000021609	41.6833	-0.721334	0.524857	-1.37434	0.169335	0.893582
ENSMUSG00000029445	15445	Hpd	ENSMUST00000156539	380.646	0.39455	0.160318	2.46104	0.0138534	0.290297
ENSMUSG00000029445	15445	Hpd	ENSMUST00000154713	279.704	0.292516	0.212631	1.37569	0.168916	0.893223
ENSMUSG00000071649	72727	B3gat3	ENSMUST00000235193	19.1388	-0.161361	0.526144	-0.306686	0.759082	1
ENSMUSG00000021194	12652	Chga	ENSMUST00000021610	68.5388	1.28493	1.1721	1.09626	0.272963	0.989809
ENSMUSG00000058056	72333	Palld	ENSMUST00000121200	478.137	0.0575219	0.180639	0.318435	0.750155	1
ENSMUSG00000022464	69354	Slc38a4	ENSMUST00000231039	9059.41	-0.398268	0.106565	-3.73732	0.00018599	0.0144229
ENSMUSG00000022464	69354	Slc38a4	ENSMUST00000166223	334.964	0.228105	0.325198	0.701433	0.483033	1
ENSMUSG00000061950	70351	Ppp4r1	ENSMUST00000160664	200.251	0.18137	0.339084	0.534883	0.592731	1
ENSMUSG00000069601	11735	Ank3	ENSMUST00000183148	3.19986	-4.646	3.09633	-1.50049	0.133488	NA
ENSMUSG00000069601	11735	Ank3	ENSMUST00000182972	4.66946	0.290787	2.71228	0.107211	0.914621	NA
ENSMUSG00000069601	11735	Ank3	ENSMUST00000092433	53.0786	-0.0694338	0.513909	-0.135109	0.892526	1
ENSMUSG00000044906	269033	4930503L19Rik	ENSMUST00000237800	9.64399	-0.875164	0.763189	-1.14672	0.251497	0.976996
ENSMUSG00000035104	232146	Eva1a	ENSMUST00000042974	2166.9	0.0987034	0.104119	0.947984	0.343138	1
ENSMUSG00000035104	232146	Eva1a	ENSMUST00000150691	1.8525	0.638326	1.39206	0.458547	0.646559	NA
ENSMUSG00000032580	83486	Rbm5	ENSMUST00000035199	46.7471	-8.73568	1.77467	-4.92242	8.55e-07	0.000159158
ENSMUSG00000032580	83486	Rbm5	ENSMUST00000182007	4.21752	-2.4781	2.20344	-1.12465	0.260737	NA
ENSMUSG00000025184	52013	R3hcc1l	ENSMUST00000160107	14.6427	-0.0881694	0.80542	-0.10947	0.91283	1
ENSMUSG00000071646	23942	Mta2	ENSMUST00000096240	664.546	0.0356136	0.0999925	0.356163	0.721719	1
ENSMUSG00000030042	66979	Pole4	ENSMUST00000140281	5.13359	0.881206	1.0321	0.853797	0.393218	NA
ENSMUSG00000022892	11820	App	ENSMUST00000227990	3.87045	-4.44332	3.54275	-1.2542	0.20977	NA
ENSMUSG00000026812	64930	Tsc1	ENSMUST00000028155	315.324	0.320835	0.367094	0.873986	0.382126	1
ENSMUSG00000026812	64930	Tsc1	ENSMUST00000113869	25.464	2.08853	4.10002	0.509395	0.610476	1
ENSMUSG00000071645	70044	Tut1	ENSMUST00000096239	202.647	-0.0457153	0.180041	-0.253916	0.799561	1
ENSMUSG00000024793	85030	Tnfrsf25	ENSMUST00000025706	2.93128	0.29897	1.79562	0.1665	0.867764	NA
ENSMUSG00000005150	67836	Wdr83	ENSMUST00000146900	1.92479	0.799631	2.28611	0.349777	0.726506	NA
ENSMUSG00000071644	67160	Eef1g	ENSMUST00000128626	15.3117	1.07444	0.713192	1.50653	0.131932	0.828173
ENSMUSG00000038543	229600	BC028528	ENSMUST00000133611	2.72209	0.218503	1.23125	0.177464	0.859144	NA
ENSMUSG00000037921	234311	Ddx60	ENSMUST00000136121	6.08132	-0.555051	0.882882	-0.628681	0.529558	NA
ENSMUSG00000020289	17168	Nprl3	ENSMUST00000124640	7.81086	-1.35476	1.12439	-1.20489	0.228248	0.955178
ENSMUSG00000020289	17168	Nprl3	ENSMUST00000109390	8.55895	-2.66032	1.70285	-1.56227	0.118225	0.805644
ENSMUSG00000020289	17168	Nprl3	ENSMUST00000137950	9.80193	-2.0488	2.46277	-0.831907	0.405461	1
ENSMUSG00000038425	26447	Poli	ENSMUST00000161542	24.5819	-2.22614	1.38327	-1.60933	0.107545	0.782541
ENSMUSG00000038425	26447	Poli	ENSMUST00000043286	32.4424	-0.671697	1.02917	-0.652662	0.513974	1
ENSMUSG00000031422	56397	Morf4l2	ENSMUST00000152150	5.64582	0.736876	1.71592	0.429436	0.667606	NA
ENSMUSG00000031422	56397	Morf4l2	ENSMUST00000135731	19.6298	-0.424075	0.513586	-0.825714	0.408966	1
ENSMUSG00000033808	211499	Tmem87a	ENSMUST00000136410	14.7787	-2.20213	1.45752	-1.51087	0.130821	0.82686
ENSMUSG00000022306	22762	Zfpm2	ENSMUST00000053467	10.7693	-0.102704	0.577621	-0.177805	0.858876	1
ENSMUSG00000030683	233878	Sez6l2	ENSMUST00000106332	4.48372	-2.05216	1.80397	-1.13758	0.255297	NA
ENSMUSG00000025764	269424	Jade1	ENSMUST00000026865	315.597	0.123023	0.330605	0.372114	0.709808	1
ENSMUSG00000022469	223864	Rapgef3	ENSMUST00000134885	1.43694	1.92235	2.84496	0.675703	0.499229	NA
ENSMUSG00000032295	73744	Man2c1	ENSMUST00000161696	36.0584	0.0169314	0.383295	0.0441732	0.964766	1
ENSMUSG00000032295	73744	Man2c1	ENSMUST00000161182	16.0571	-2.17456	2.62459	-0.828536	0.407367	1
ENSMUSG00000032295	73744	Man2c1	ENSMUST00000162634	5.8507	-1.11819	2.72349	-0.410574	0.681385	NA
ENSMUSG00000034647	106585	Ankrd12	ENSMUST00000146090	3.45378	-2.47073	1.71484	-1.4408	0.149643	NA
ENSMUSG00000034647	106585	Ankrd12	ENSMUST00000135136	2.84511	-2.1977	2.22521	-0.98764	0.323329	NA
ENSMUSG00000024661	14319	Fth1	ENSMUST00000025563	22837.5	0.601846	0.0959241	6.27419	3.51e-10	1.7e-07
ENSMUSG00000043716	19989	Rpl7	ENSMUST00000058437	3746.72	0.29643	0.103511	2.86377	0.00418633	0.139346
ENSMUSG00000021916	76485	Glt8d1	ENSMUST00000168584	53.7663	0.103432	0.301738	0.342789	0.731757	1
ENSMUSG00000036941	114615	Elac1	ENSMUST00000041138	181.439	-0.50142	0.196433	-2.55263	0.0106914	0.24903
ENSMUSG00000009995	66826	Taz	ENSMUST00000156072	4.48915	-2.57978	1.88494	-1.36863	0.171116	NA
ENSMUSG00000026103	14660	Gls	ENSMUST00000114509	25.9887	-0.877811	0.557362	-1.57494	0.115271	0.800922
ENSMUSG00000021099	20476	Six6	ENSMUST00000021519	3.49798	-0.28519	1.1769	-0.242323	0.80853	NA
ENSMUSG00000017176	68106	Nt5c3b	ENSMUST00000155025	3.15124	-0.289462	1.1897	-0.243306	0.807768	NA
ENSMUSG00000041079	53858	Rwdd2b	ENSMUST00000039101	154.21	0.340954	0.178412	1.91104	0.0559992	0.60552
ENSMUSG00000049281	235281	Scn3b	ENSMUST00000049941	16.8482	-7.07872	1.98326	-3.56924	0.000358017	0.0244718
ENSMUSG00000049281	235281	Scn3b	ENSMUST00000171835	10.5843	1.42673	0.900592	1.58421	0.113146	0.79773
ENSMUSG00000024560	74322	Cxxc1	ENSMUST00000238176	39.4934	0.760037	0.431785	1.76022	0.07837	0.698491
ENSMUSG00000024663	74760	Rab3il1	ENSMUST00000113161	15.7915	-0.180206	0.532291	-0.338548	0.73495	1
ENSMUSG00000028555	230603	Ttc39a	ENSMUST00000064129	2.89127	1.3611	2.19583	0.619857	0.535352	NA
ENSMUSG00000024561	17190	Mbd1	ENSMUST00000224047	394.053	-0.332039	0.360983	-0.919818	0.357668	1
ENSMUSG00000020287	268395	Mpg	ENSMUST00000020528	94.3118	0.129939	0.235103	0.55269	0.580476	1
ENSMUSG00000021103	17420	Mnat1	ENSMUST00000189644	61.0038	-0.0537384	0.366871	-0.146478	0.883544	1
ENSMUSG00000030374	97387	Strn4	ENSMUST00000184694	2.79063	-4.37178	2.17311	-2.01176	0.0442456	NA
ENSMUSG00000069919	15122	Hba-a1	ENSMUST00000142555	2.36381	-3.78773	2.54975	-1.48553	0.137403	NA
ENSMUSG00000044712	625098	Slc38a6	ENSMUST00000058139	5.81852	-0.242835	1.26357	-0.192181	0.847601	NA
ENSMUSG00000044712	625098	Slc38a6	ENSMUST00000153941	731.858	0.245433	0.18015	1.36238	0.173077	0.897985
ENSMUSG00000044712	625098	Slc38a6	ENSMUST00000150996	1.96664	-1.17244	1.92582	-0.608798	0.542658	NA
ENSMUSG00000032299	66199	Commd4	ENSMUST00000214640	1.85375	-3.11463	3.25425	-0.957096	0.338519	NA
ENSMUSG00000081534	67739	Slc48a1	ENSMUST00000230531	6.35776	0.179658	2.75717	0.0651604	0.948046	1
ENSMUSG00000001627	15982	Ifrd1	ENSMUST00000001672	161.772	0.323768	0.333029	0.97219	0.330956	1
ENSMUSG00000028557	29864	Rnf11	ENSMUST00000030284	799.996	0.202707	0.135414	1.49694	0.134408	0.832159
ENSMUSG00000028557	29864	Rnf11	ENSMUST00000064167	807.816	0.228799	0.151241	1.51281	0.130328	0.826225
ENSMUSG00000022307	170719	Oxr1	ENSMUST00000230203	3.00836	-4.3253	2.85803	-1.51339	0.130181	NA
ENSMUSG00000022307	170719	Oxr1	ENSMUST00000179393	4.95606	-5.17094	2.89505	-1.78613	0.0740784	NA
ENSMUSG00000032582	19654	Rbm6	ENSMUST00000035201	165.343	-0.593551	0.268808	-2.20809	0.0272381	0.424812
ENSMUSG00000034780	26877	B3galt1	ENSMUST00000112346	375.825	-0.34041	0.414688	-0.820882	0.411713	1
ENSMUSG00000024664	60527	Fads3	ENSMUST00000235185	11.3509	1.28919	1.15338	1.11775	0.263673	0.985712
ENSMUSG00000010517	14084	Faf1	ENSMUST00000102724	529.256	0.25989	0.0993905	2.61484	0.00892699	0.224803
ENSMUSG00000025885	17919	Myo5b	ENSMUST00000121875	15.9524	-0.861088	1.63703	-0.526007	0.598883	1
ENSMUSG00000044348	67062	Slc25a53	ENSMUST00000123516	2.68572	-3.46818	1.86812	-1.85651	0.0633807	NA
ENSMUSG00000021846	93834	Peli2	ENSMUST00000226828	5.59763	0.716754	2.18928	0.327392	0.743371	NA
ENSMUSG00000021846	624367	Peli2	ENSMUST00000226828	5.59763	0.716754	2.18928	0.327392	0.743371	NA
ENSMUSG00000056296	72003	Synpr	ENSMUST00000223583	2.79493	-1.82173	2.16651	-0.840857	0.400428	NA
ENSMUSG00000030555	67009	Ttc23	ENSMUST00000107470	49.9635	-0.907591	0.621777	-1.45967	0.14438	0.851723
ENSMUSG00000040018	226139	Cox15	ENSMUST00000129242	4.19162	-0.0413446	1.03308	-0.0400207	0.968077	NA
ENSMUSG00000050520	54420	Cldn8	ENSMUST00000049697	7.23385	-0.0744206	0.971226	-0.0766255	0.938921	1
ENSMUSG00000062328	319195	Rpl17	ENSMUST00000079716	4672.58	0.411592	0.157163	2.61888	0.00882186	0.22382
ENSMUSG00000022534	54483	Mefv	ENSMUST00000023180	4.21213	-4.10034	1.68956	-2.42688	0.0152295	NA
ENSMUSG00000031604	66234	Msmo1	ENSMUST00000034015	2291.42	-0.0220581	0.229081	-0.0962894	0.923291	1
ENSMUSG00000031604	66234	Msmo1	ENSMUST00000132013	50.4599	0.119097	0.574569	0.207281	0.835791	1
ENSMUSG00000036372	69038	Tmem258	ENSMUST00000040372	335.768	0.0459827	0.223046	0.206158	0.836667	1
ENSMUSG00000031701	56445	Dnaja2	ENSMUST00000034138	2317.01	0.241974	0.110617	2.18749	0.0287067	0.437882
ENSMUSG00000003721	72999	Insig2	ENSMUST00000161818	44.81	0.263941	0.361408	0.730314	0.465198	1
ENSMUSG00000017291	216965	Taok1	ENSMUST00000017435	299.05	-0.503942	0.272241	-1.85109	0.0641565	0.643708
ENSMUSG00000031837	117148	Necab2	ENSMUST00000098363	5.24323	1.08479	0.879982	1.23275	0.21767	NA
ENSMUSG00000025194	12780	Abcc2	ENSMUST00000146737	12.8065	-2.32455	0.753476	-3.0851	0.00203484	0.08508
ENSMUSG00000025194	12780	Abcc2	ENSMUST00000099413	51.5156	-2.12894	4.08426	-0.521256	0.602189	1
ENSMUSG00000015291	14567	Gdi1	ENSMUST00000146013	139.995	-0.0749301	0.302955	-0.24733	0.804653	1
ENSMUSG00000020917	104112	Acly	ENSMUST00000007131	1520.11	-0.12341	0.232313	-0.531224	0.595264	1
ENSMUSG00000074506	NA	Gm10705	ENSMUST00000098980	192.03	-0.0410177	0.270636	-0.15156	0.879534	1
ENSMUSG00000045114	69017	Prrt2	ENSMUST00000160767	4.07368	-1.5569	1.79725	-0.866271	0.386342	NA
ENSMUSG00000027575	228998	Arfgap1	ENSMUST00000185115	2.28124	-2.72197	2.40601	-1.13132	0.25792	NA
ENSMUSG00000027575	228998	Arfgap1	ENSMUST00000184394	6.04853	-0.0937106	1.81143	-0.0517328	0.958742	NA
ENSMUSG00000014232	76779	Cluap1	ENSMUST00000040881	86.2923	-0.0777744	0.253583	-0.306702	0.75907	1
ENSMUSG00000041426	227095	Hibch	ENSMUST00000161125	5.08324	0.688757	2.86213	0.240645	0.80983	NA
ENSMUSG00000041426	227095	Hibch	ENSMUST00000044478	1645.65	-0.114421	0.0985718	-1.16079	0.245728	0.971207
ENSMUSG00000030678	17188	Maz	ENSMUST00000206254	89.1602	0.562841	1.16767	0.482021	0.629791	1
ENSMUSG00000037210	231128	Fam193a	ENSMUST00000180376	170.872	-0.232627	0.215518	-1.07939	0.280415	0.992999
ENSMUSG00000036339	218989	Tmem260	ENSMUST00000111735	339.635	-0.000316954	0.148044	-0.00214094	0.998292	1
ENSMUSG00000037857	68564	Nufip2	ENSMUST00000100802	410.537	0.336694	0.201404	1.67173	0.0945768	0.747849
ENSMUSG00000029442	269701	Wdr66	ENSMUST00000121964	7.85761	0.66863	0.715658	0.934288	0.350156	1
ENSMUSG00000025521	73067	Tmem192	ENSMUST00000079896	4.29837	1.39854	1.64398	0.850705	0.394933	NA
ENSMUSG00000025421	76987	Hdhd2	ENSMUST00000148955	10.0188	-1.56361	0.866728	-1.80403	0.0712263	0.671657
ENSMUSG00000020271	103583	Fbxw11	ENSMUST00000109366	230.764	-0.208956	0.25451	-0.821014	0.411638	1
ENSMUSG00000039738	52864	Slx4	ENSMUST00000145706	6.39229	-3.93879	1.66419	-2.36679	0.0179431	0.341015
ENSMUSG00000092417	81845	Gpank1	ENSMUST00000052167	68.7435	0.352579	0.254525	1.38524	0.165978	0.887194
ENSMUSG00000005583	17260	Mef2c	ENSMUST00000163888	17.8769	7.60385	4.24409	1.79163	0.0731919	0.678392
ENSMUSG00000005583	17260	Mef2c	ENSMUST00000199105	18.3783	-4.71671	1.48182	-3.18305	0.0014573	0.067807
ENSMUSG00000032584	19882	Mst1r	ENSMUST00000035203	2.38627	-4.0767	1.69063	-2.41135	0.0158938	NA
ENSMUSG00000032584	19882	Mst1r	ENSMUST00000195617	2.46324	2.44741	1.23518	1.98142	0.047544	NA
ENSMUSG00000031398	18846	Plxna3	ENSMUST00000004326	29.0887	-1.26873	0.734024	-1.72847	0.0839049	0.718264
ENSMUSG00000021113	75627	Snapc1	ENSMUST00000021532	153.215	-0.171579	0.203828	-0.841785	0.399908	1
ENSMUSG00000041390	16543	Mdfic	ENSMUST00000140516	2.33175	-4.60354	2.26642	-2.0312	0.0422348	NA
ENSMUSG00000041390	16543	Mdfic	ENSMUST00000189359	233.127	-3.25811	0.822182	-3.96276	7.41e-05	0.00679127
ENSMUSG00000041645	27225	Ddx24	ENSMUST00000044923	604.913	0.00862018	0.104803	0.0822513	0.934447	1
ENSMUSG00000025199	12675	Chuk	ENSMUST00000123806	32.0316	0.934312	0.399894	2.3364	0.0194705	0.355673
ENSMUSG00000045983	208643	Eif4g1	ENSMUST00000044783	23.3319	-0.43495	3.10339	-0.140153	0.888539	1
ENSMUSG00000015869	67763	Prpsap1	ENSMUST00000152874	10.7376	-3.87262	1.3077	-2.96141	0.00306233	0.114156
ENSMUSG00000030342	12527	Cd9	ENSMUST00000032492	258.898	0.60598	0.185469	3.26729	0.00108582	0.0545949
ENSMUSG00000031271	331535	Serpina7	ENSMUST00000033626	868.365	0.561959	0.391898	1.43394	0.151588	0.864295
ENSMUSG00000031271	331535	Serpina7	ENSMUST00000060824	20.04	3.05305	1.80987	1.68689	0.0916252	0.740061
ENSMUSG00000026222	20684	Sp100	ENSMUST00000066427	95.5598	0.0952966	0.236732	0.402551	0.687279	1
ENSMUSG00000025423	17344	Pias2	ENSMUST00000114776	31.0672	-1.06544	0.566305	-1.88139	0.0599185	0.625226
ENSMUSG00000035954	238130	Dock4	ENSMUST00000220912	7.08729	-5.61163	3.43309	-1.63457	0.102139	0.76889
ENSMUSG00000032806	214601	Slc10a3	ENSMUST00000037967	44.4365	-0.609392	0.351177	-1.73529	0.0826903	0.713343
ENSMUSG00000036469	72925	Marchf1	ENSMUST00000039540	4.6196	0.440951	1.83954	0.239707	0.810557	NA
ENSMUSG00000022100	65246	Xpo7	ENSMUST00000226607	1.93319	0	2.7971	0	1	NA
ENSMUSG00000059866	231130	Tnip2	ENSMUST00000143072	3.46962	-1.2887	1.44823	-0.889845	0.373549	NA
ENSMUSG00000028028	71481	Alpk1	ENSMUST00000029662	10.198	0.429164	2.06555	0.207772	0.835407	1
ENSMUSG00000011831	14020	Evi5	ENSMUST00000128723	246.075	-0.330068	0.304548	-1.0838	0.278454	0.991444
ENSMUSG00000035513	171171	Ntng2	ENSMUST00000071201	11.5869	-1.06076	0.619588	-1.71205	0.0868883	0.728333
ENSMUSG00000049350	69036	Zg16	ENSMUST00000205424	382.281	1.02875	2.16874	0.474355	0.635247	1
ENSMUSG00000049350	69036	Zg16	ENSMUST00000205559	3.26134	1.85357	2.68316	0.690814	0.489682	NA
ENSMUSG00000046768	80837	Rhoj	ENSMUST00000118966	1.94554	-3.45768	1.77257	-1.95066	0.0510972	NA
ENSMUSG00000079427	100039707	Mthfsl	ENSMUST00000113110	323.887	0.285083	0.23335	1.2217	0.221823	0.950718
ENSMUSG00000063447	73318	Ube2d2b	ENSMUST00000072578	2.56466	0.84284	1.4528	0.58015	0.561814	NA
ENSMUSG00000040111	235283	Gramd1b	ENSMUST00000045682	28.3246	-0.79791	0.970319	-0.822317	0.410897	1
ENSMUSG00000046688	211550	Tifa	ENSMUST00000054483	113.711	1.20366	0.364139	3.30549	0.000948121	0.0499917
ENSMUSG00000046688	211550	Tifa	ENSMUST00000164447	95.3554	-0.272753	0.336836	-0.809748	0.418085	1
ENSMUSG00000020802	217342	Ube2o	ENSMUST00000082152	111.786	-0.528987	0.299445	-1.76656	0.0773021	0.694035
ENSMUSG00000020802	217342	Ube2o	ENSMUST00000134102	27.6285	-0.0123799	1.24155	-0.00997129	0.992044	1
ENSMUSG00000064215	52668	Ifi27	ENSMUST00000140838	23.6807	0.358082	0.581826	0.615445	0.538261	1
ENSMUSG00000063954	319192	H2ac19	ENSMUST00000074976	1352.71	0.025197	0.181875	0.13854	0.889814	1
ENSMUSG00000052760	319997	A630001G21Rik	ENSMUST00000161453	2.51597	0.341825	1.38999	0.245919	0.805745	NA
ENSMUSG00000014195	56354	Dnajc7	ENSMUST00000132886	119.127	0.517497	0.275236	1.88019	0.0600819	0.62583
ENSMUSG00000031438	66889	Rnf128	ENSMUST00000113026	1662.67	0.115411	0.0829303	1.39167	0.164024	0.883773
ENSMUSG00000036282	70646	Naa30	ENSMUST00000134984	4.44176	-1.83205	1.15644	-1.58421	0.113145	NA
ENSMUSG00000038342	208104	Mlxip	ENSMUST00000068237	124.257	-0.150777	0.321462	-0.469036	0.639044	1
ENSMUSG00000038342	208104	Mlxip	ENSMUST00000135961	68.4485	0.789285	0.391456	2.01628	0.0437705	0.538641
ENSMUSG00000052369	380967	Tmem106c	ENSMUST00000229428	160.461	-0.0687619	0.186847	-0.368012	0.712865	1
ENSMUSG00000052369	380967	Tmem106c	ENSMUST00000230005	5.59383	-0.103124	1.09064	-0.0945531	0.92467	NA
ENSMUSG00000047230	12738	Cldn2	ENSMUST00000054889	1593.2	0.381213	0.138388	2.75467	0.00587505	0.172578
ENSMUSG00000026097	227102	Ormdl1	ENSMUST00000027266	550.574	-0.173119	0.103056	-1.67986	0.092984	0.743643
ENSMUSG00000036707	12283	Cab39	ENSMUST00000113360	978.923	0.0999459	0.108461	0.921492	0.356794	1
ENSMUSG00000024392	224727	Bag6	ENSMUST00000172925	2.24912	1.1555	1.56111	0.740182	0.45919	NA
ENSMUSG00000021850	67082	ccdc198	ENSMUST00000227113	4.6232	-3.64402	1.46022	-2.49552	0.0125771	NA
ENSMUSG00000026096	72085	Osgepl1	ENSMUST00000114484	17.4958	-0.865993	0.817791	-1.05894	0.289626	0.997165
ENSMUSG00000037071	20249	Scd1	ENSMUST00000041331	6481.65	-1.37002	0.395901	-3.46051	0.000539149	0.033637
ENSMUSG00000091405	97122	H4c14	ENSMUST00000171473	9.7135	-0.096569	0.762619	-0.126628	0.899235	1
ENSMUSG00000030465	234353	Psd3	ENSMUST00000093468	4.23379	-5.03558	3.65954	-1.37602	0.168817	NA
ENSMUSG00000024668	66072	Sdhaf2	ENSMUST00000235222	5.44327	-5.638	2.25707	-2.49793	0.0124921	NA
ENSMUSG00000054520	24055	Sh3bp2	ENSMUST00000101316	3.65047	0	3.23755	0	1	NA
ENSMUSG00000037640	22718	Zfp60	ENSMUST00000042641	8.30614	-5.11492	2.35736	-2.16977	0.0300245	0.449475
ENSMUSG00000029828	70821	4921507P07Rik	ENSMUST00000031852	7.20322	-1.39591	0.858517	-1.62596	0.103959	0.772618
ENSMUSG00000029552	21753	Tes	ENSMUST00000115467	48.0459	0.492236	0.309026	1.59286	0.111191	0.791983
ENSMUSG00000057130	27366	Txnl4a	ENSMUST00000126360	3.61925	-1.30323	1.90092	-0.685581	0.492977	NA
ENSMUSG00000039382	54636	Wdr45	ENSMUST00000115689	116.526	0.186626	0.339657	0.549453	0.582695	1
ENSMUSG00000054099	319653	Slc25a40	ENSMUST00000066921	31.5227	0.193802	0.704722	0.275005	0.783312	1
ENSMUSG00000036242	67419	Armh4	ENSMUST00000177321	9.75942	-1.74557	0.664997	-2.62493	0.00866669	0.221091
ENSMUSG00000078963	66255	Hsbp1l1	ENSMUST00000166219	14.4829	-1.14608	1.01133	-1.13324	0.257112	0.982685
ENSMUSG00000042659	66412	Arrdc4	ENSMUST00000048068	146.836	0.318862	0.300063	1.06265	0.28794	0.99638
ENSMUSG00000034006	66943	Slc66a2	ENSMUST00000140594	68.1645	-0.328978	0.375115	-0.877006	0.380484	1
ENSMUSG00000003099	19060	Ppp5c	ENSMUST00000124573	19.6799	0.324508	0.488395	0.664438	0.50641	1
ENSMUSG00000025204	67264	Ndufb8	ENSMUST00000168083	8.34737	-0.509121	0.952668	-0.534416	0.593054	1
ENSMUSG00000025204	67264	Ndufb8	ENSMUST00000169181	1.07178	2.68615	2.46745	1.08863	0.276317	NA
ENSMUSG00000025204	67264	Ndufb8	ENSMUST00000166557	2.3945	0.720168	1.28448	0.56067	0.575022	NA
ENSMUSG00000022340	319613	Sybu	ENSMUST00000090057	4.28227	0	3.24729	0	1	NA
ENSMUSG00000061947	217847	Serpina10	ENSMUST00000044231	1584.07	-0.195792	0.0842091	-2.32507	0.0200683	0.361058
ENSMUSG00000061947	217847	Serpina10	ENSMUST00000121625	1387.14	-0.153877	0.147447	-1.04361	0.296666	1
ENSMUSG00000045100	67582	Slc25a26	ENSMUST00000204985	4.59369	2.09684	1.05691	1.98393	0.0472639	NA
ENSMUSG00000060807	12401	Serpina6	ENSMUST00000044159	2580.29	0.836523	0.21256	3.93547	8.3e-05	0.00745206
ENSMUSG00000036450	319594	Hif1an	ENSMUST00000040455	405.072	-0.0250304	0.141284	-0.177164	0.85938	1
ENSMUSG00000037692	230793	Ahdc1	ENSMUST00000105915	43.002	-1.43254	0.796791	-1.79788	0.0721954	0.67606
ENSMUSG00000028024	13809	Enpep	ENSMUST00000170918	8.86666	-0.00106975	1.52519	-0.000701392	0.99944	1
ENSMUSG00000028024	13809	Enpep	ENSMUST00000164443	3.62771	-0.21557	1.25329	-0.172003	0.863435	NA
ENSMUSG00000071178	20701	Serpina1b	ENSMUST00000095450	97163.4	0.00261796	0.0658449	0.0397595	0.968285	1
ENSMUSG00000071178	20701	Serpina1b	ENSMUST00000186166	11.7921	-2.1137	0.936518	-2.25697	0.0240097	0.396681
ENSMUSG00000025920	29819	Stau2	ENSMUST00000159558	4.8518	1.03535	2.67894	0.386479	0.699142	NA
ENSMUSG00000025920	29819	Stau2	ENSMUST00000027052	30.9445	-0.55884	1.10269	-0.506796	0.612298	1
ENSMUSG00000041225	75415	Arhgap12	ENSMUST00000182343	1.56544	0.188795	2.13411	0.0884653	0.929507	NA
ENSMUSG00000041225	75415	Arhgap12	ENSMUST00000182614	2.40514	0.615306	1.93367	0.318207	0.750328	NA
ENSMUSG00000071177	20703	Serpina1d	ENSMUST00000078869	47197.8	-0.20201	0.0770146	-2.62301	0.00871556	0.221918
ENSMUSG00000037808	72826	Fam76b	ENSMUST00000129861	1.35601	0	2.90524	0	1	NA
ENSMUSG00000072849	20704	Serpina1e	ENSMUST00000122229	11054.1	-1.57108	0.324526	-4.84114	1.29e-06	0.000231913
ENSMUSG00000072849	20704	Serpina1e	ENSMUST00000085054	103691	-1.63497	0.268354	-6.09258	1.11e-09	4.84e-07
ENSMUSG00000063047	338354	Zfp780b	ENSMUST00000206685	64.4492	-0.47018	0.309958	-1.51692	0.129288	0.824425
ENSMUSG00000024393	53761	Prrc2a	ENSMUST00000025253	924.915	-0.0147762	0.174823	-0.0845211	0.932642	1
ENSMUSG00000024393	53761	Prrc2a	ENSMUST00000173558	3.98033	0.911986	3.29351	0.276904	0.781854	NA
ENSMUSG00000048065	320635	Cyb5r2	ENSMUST00000052438	1.98458	1.5298	2.30803	0.662815	0.507449	NA
ENSMUSG00000015656	15481	Hspa8	ENSMUST00000015800	24115.2	0.418394	0.0808068	5.1777	2.25e-07	5.05e-05
ENSMUSG00000015656	15481	Hspa8	ENSMUST00000149936	149.789	-0.748398	0.509885	-1.46778	0.142164	0.847886
ENSMUSG00000015656	15481	Hspa8	ENSMUST00000117557	245.924	-12.3564	3.58909	-3.44277	0.000575782	0.0353064
ENSMUSG00000092075	NA	Serpina4-ps1	ENSMUST00000166601	2119.8	-5.47962	0.665225	-8.23723	1.76e-16	2.42e-13
ENSMUSG00000019960	67603	Dusp6	ENSMUST00000020118	646.425	0.575815	0.347871	1.65525	0.0978734	0.759104
ENSMUSG00000019960	67603	Dusp6	ENSMUST00000220218	42.0191	1.39857	0.712488	1.96294	0.0496533	0.575942
ENSMUSG00000066364	271047	Serpina3b	ENSMUST00000085052	1.74733	-0.267393	1.44167	-0.185475	0.852857	NA
ENSMUSG00000041220	170439	Elovl6	ENSMUST00000199910	42.9042	-0.415473	0.487106	-0.852941	0.393692	1
ENSMUSG00000041220	170439	Elovl6	ENSMUST00000071402	944.129	-0.299884	0.219983	-1.36321	0.172815	0.897941
ENSMUSG00000030672	17907	Mylpf	ENSMUST00000206204	54.5902	-2.22766	1.05106	-2.11945	0.0340522	0.476638
ENSMUSG00000025404	71750	R3hdm2	ENSMUST00000164469	2.12253	0.690609	1.28122	0.539025	0.58987	NA
ENSMUSG00000025404	71750	R3hdm2	ENSMUST00000105250	133.15	-0.56798	0.467129	-1.2159	0.224024	0.952799
ENSMUSG00000032596	74153	Uba7	ENSMUST00000177039	6.38936	-4.8039	3.56357	-1.34806	0.17764	0.902535
ENSMUSG00000028104	69870	Polr3gl	ENSMUST00000091924	213.432	0.218231	0.192441	1.13401	0.256789	0.982444
ENSMUSG00000033075	223870	Senp1	ENSMUST00000044189	83.296	-0.0880017	0.34717	-0.253483	0.799895	1
ENSMUSG00000019432	53817	Ddx39b	ENSMUST00000173731	40.8449	-0.0958914	0.389254	-0.246347	0.805414	1
ENSMUSG00000015733	12343	Capza2	ENSMUST00000130606	11.8385	-7.07651	2.77734	-2.54794	0.010836	0.251217
ENSMUSG00000015733	12343	Capza2	ENSMUST00000142592	14.3588	0.606678	1.14255	0.530987	0.595428	1
ENSMUSG00000066442	107885	Mthfs	ENSMUST00000085256	284.059	0.373822	0.208135	1.79606	0.072485	0.67675
ENSMUSG00000066697	NA	Gm10172	ENSMUST00000085929	2.89294	-2.00634	1.35343	-1.48241	0.138233	NA
ENSMUSG00000031298	237175	Adgrg2	ENSMUST00000112404	5.40919	0	3.11126	0	1	NA
ENSMUSG00000021807	68045	Rtraf	ENSMUST00000022341	1098.67	0.162	0.124009	1.30636	0.191432	0.920124
ENSMUSG00000000486	54204	Septin1	ENSMUST00000205570	7.85452	0.843016	0.836404	1.00791	0.3135	1
ENSMUSG00000000486	100043580	Septin1	ENSMUST00000205570	7.85452	0.843016	0.836404	1.00791	0.3135	1
ENSMUSG00000017830	80861	Dhx58	ENSMUST00000017974	186.865	-0.0349396	0.239165	-0.14609	0.88385	1
ENSMUSG00000003623	74114	Crot	ENSMUST00000003720	16026	-0.445599	0.107453	-4.14691	3.37e-05	0.00353094
ENSMUSG00000003623	74114	Crot	ENSMUST00000146115	100.299	-0.217923	0.29669	-0.734515	0.462635	1
ENSMUSG00000003623	74114	Crot	ENSMUST00000157024	236.611	-0.291163	0.21725	-1.34022	0.180173	0.907393
ENSMUSG00000036810	382030	Cnep1r1	ENSMUST00000095214	227.394	-0.0887359	0.136327	-0.650906	0.515107	1
ENSMUSG00000055413	15016	H2-Q5	ENSMUST00000174854	39.1419	0.356386	0.316892	1.12463	0.260747	0.98458
ENSMUSG00000024163	30957	Mapk8ip3	ENSMUST00000115229	4.93587	6.58209	4.09415	1.60768	0.107905	NA
ENSMUSG00000024163	30957	Mapk8ip3	ENSMUST00000178969	18.9318	-2.09033	3.59383	-0.581645	0.560806	1
ENSMUSG00000022987	239652	Zfp641	ENSMUST00000169721	3.39053	0	3.2713	0	1	NA
ENSMUSG00000004980	53379	Hnrnpa2b1	ENSMUST00000203655	1.44363	0.973995	1.90557	0.511131	0.60926	NA
ENSMUSG00000021758	13206	Ddx4	ENSMUST00000099166	2.60634	5.59508	3.77149	1.48352	0.137936	NA
ENSMUSG00000030739	71960	Myh14	ENSMUST00000107899	51.6276	-9.15267	2.51278	-3.64244	0.000270064	0.0199474
ENSMUSG00000030739	71960	Myh14	ENSMUST00000048102	152.374	0.440529	0.431274	1.02146	0.307037	1
ENSMUSG00000079658	67923	Eloc	ENSMUST00000186948	62.9058	0.124977	0.402616	0.310412	0.756248	1
ENSMUSG00000028857	52174	Tmem222	ENSMUST00000134781	5.74104	0.100415	1.00832	0.0995864	0.920673	NA
ENSMUSG00000058952	12630	Cfi	ENSMUST00000077918	10499.5	-0.0573522	0.069286	-0.82776	0.407806	1
ENSMUSG00000031657	234549	Heatr3	ENSMUST00000121949	6.99243	5.70296	2.84078	2.00753	0.0446931	0.544558
ENSMUSG00000031657	234549	Heatr3	ENSMUST00000146946	9.95887	-0.855827	0.698929	-1.22448	0.22077	0.950653
ENSMUSG00000024565	20689	Sall3	ENSMUST00000057950	1.75153	-3.86899	2.16934	-1.78349	0.0745067	NA
ENSMUSG00000025779	17087	Ly96	ENSMUST00000026881	86.438	0.514085	0.224783	2.28702	0.0221945	0.381273
ENSMUSG00000063406	73130	Tmed5	ENSMUST00000119437	65.3728	0.549142	0.372749	1.47322	0.140691	0.844779
ENSMUSG00000006273	11966	Atp6v1b2	ENSMUST00000153079	7.64846	0.00952674	1.10088	0.00865377	0.993095	1
ENSMUSG00000014301	66449	Pam16	ENSMUST00000014445	54.8762	1.10659	0.467711	2.36597	0.0179827	0.341404
ENSMUSG00000029836	12417	Cbx3	ENSMUST00000094623	152.149	-0.226141	0.33275	-0.679612	0.49675	1
ENSMUSG00000029836	12417	Cbx3	ENSMUST00000114445	2.31111	-2.84987	3.01408	-0.945518	0.344394	NA
ENSMUSG00000025217	12234	Btrc	ENSMUST00000225662	46.7479	-0.817179	0.469059	-1.74217	0.0814789	0.709435
ENSMUSG00000021549	218397	Rasa1	ENSMUST00000142285	3.67624	0.159407	1.7782	0.0896452	0.928569	NA
ENSMUSG00000039637	78885	Coro7	ENSMUST00000130125	1.61934	2.84623	2.75325	1.03377	0.301243	NA
ENSMUSG00000029106	11518	Add1	ENSMUST00000114338	124.536	-0.400339	0.375482	-1.0662	0.286333	0.99638
ENSMUSG00000002107	14007	Celf2	ENSMUST00000002176	8.4797	5.95027	3.07688	1.93386	0.0531299	0.594093
ENSMUSG00000002107	14007	Celf2	ENSMUST00000150624	3.88822	-3.49832	2.4232	-1.44368	0.148829	NA
ENSMUSG00000002107	14007	Celf2	ENSMUST00000114924	13.4003	-5.3708	2.85888	-1.87864	0.0602941	0.625964
ENSMUSG00000002107	14007	Celf2	ENSMUST00000100429	12.3823	-0.460695	2.67172	-0.172434	0.863096	1
ENSMUSG00000017778	12867	Cox7c	ENSMUST00000131011	3308.7	0.176895	0.271112	0.652478	0.514093	1
ENSMUSG00000017778	12867	Cox7c	ENSMUST00000017922	37.9523	0.0318966	0.392995	0.0811629	0.935312	1
ENSMUSG00000027997	12368	Casp6	ENSMUST00000029626	690.419	0.366411	0.152955	2.39555	0.0165953	0.323867
ENSMUSG00000020814	67622	Mxra7	ENSMUST00000047715	3.60602	-0.753056	1.42151	-0.529758	0.59628	NA
ENSMUSG00000006958	12667	Chrd	ENSMUST00000231636	4.27125	-1.01426	2.19918	-0.461199	0.644656	NA
ENSMUSG00000024735	28000	Prpf19	ENSMUST00000025642	1461.29	0.235854	0.0954464	2.47107	0.013471	0.286053
ENSMUSG00000024735	28000	Prpf19	ENSMUST00000187751	7.2689	-0.271766	0.889555	-0.305508	0.759979	1
ENSMUSG00000031862	170759	Atp13a1	ENSMUST00000034326	576.769	-0.0288365	0.0913351	-0.315722	0.752213	1
ENSMUSG00000019891	66686	Dcbld1	ENSMUST00000069004	61.5363	0.364463	0.273347	1.33333	0.182423	0.909589
ENSMUSG00000019891	66686	Dcbld1	ENSMUST00000218278	2.40001	0.311322	1.38904	0.224128	0.822658	NA
ENSMUSG00000019891	66686	Dcbld1	ENSMUST00000218582	10.7417	-3.70746	1.33849	-2.76988	0.00560771	0.167119
ENSMUSG00000022314	19357	Rad21	ENSMUST00000022927	969.656	-0.0248559	0.10583	-0.234866	0.814313	1
ENSMUSG00000021876	58809	Rnase4	ENSMUST00000022428	1842.23	0.23935	0.165752	1.44403	0.148732	0.859181
ENSMUSG00000021876	58809	Rnase4	ENSMUST00000169895	12978.7	0.0290214	0.110351	0.262992	0.792557	1
ENSMUSG00000090266	74319	Mettl23	ENSMUST00000106370	206.409	0.0407587	0.169108	0.241022	0.809538	1
ENSMUSG00000072115	11727	Ang	ENSMUST00000171688	788.114	0.193006	0.275436	0.70073	0.483472	1
ENSMUSG00000016018	72198	Mtrex	ENSMUST00000022281	523.321	0.0129789	0.120758	0.107479	0.914409	1
ENSMUSG00000035896	19752	Rnase1	ENSMUST00000080126	815.169	1.41931	1.70367	0.833091	0.404793	1
ENSMUSG00000032310	13077	Cyp1a2	ENSMUST00000215792	133.04	0.304645	0.652677	0.466763	0.640669	1
ENSMUSG00000079012	20717	Serpina3m	ENSMUST00000168797	5163.59	0.224405	0.175306	1.28008	0.200518	0.931182
ENSMUSG00000042426	218629	Dhx29	ENSMUST00000038574	173.755	-0.206146	0.19955	-1.03306	0.301577	1
ENSMUSG00000021091	20716	Serpina3n	ENSMUST00000021506	6641.48	-0.17616	0.134021	-1.31442	0.188705	0.918019
ENSMUSG00000041258	329002	Zfp236	ENSMUST00000182122	15.3958	-1.15201	1.36272	-0.845371	0.397904	1
ENSMUSG00000025403	108037	Shmt2	ENSMUST00000219239	468.536	-0.139212	0.150247	-0.926555	0.354157	1
ENSMUSG00000022108	16432	Itm2b	ENSMUST00000022704	11486.5	-0.154372	0.0601664	-2.56576	0.0102951	0.24487
ENSMUSG00000022108	16432	Itm2b	ENSMUST00000227454	730.928	-0.143421	0.202619	-0.707839	0.479045	1
ENSMUSG00000042417	218630	Ccno	ENSMUST00000038404	4.0973	-2.99079	1.80032	-1.66125	0.0966624	NA
ENSMUSG00000017747	80860	Ghdc	ENSMUST00000017891	201.21	0.208928	0.16933	1.23385	0.217259	0.948158
ENSMUSG00000005958	13845	Ephb3	ENSMUST00000006112	4.94971	-4.63997	2.07311	-2.23816	0.0252103	NA
ENSMUSG00000038622	69790	Med30	ENSMUST00000037115	99.8439	0.243599	0.208501	1.16833	0.242672	0.969199
ENSMUSG00000032359	13036	Ctsh	ENSMUST00000151219	21.058	0.29064	0.650016	0.447127	0.654783	1
ENSMUSG00000034120	20382	Srsf2	ENSMUST00000138484	624.482	0.154091	0.110659	1.39249	0.163775	0.88321
ENSMUSG00000038301	71982	Snx10	ENSMUST00000155724	108.603	-0.31989	0.401423	-0.796889	0.425515	1
ENSMUSG00000038301	71982	Snx10	ENSMUST00000137212	5.43651	-2.70049	2.26911	-1.19011	0.234002	NA
ENSMUSG00000038301	71982	Snx10	ENSMUST00000179365	389.858	-0.187388	0.211283	-0.886906	0.375129	1
ENSMUSG00000018848	104458	Rars	ENSMUST00000166122	1.30165	0.679609	2.43351	0.279272	0.780036	NA
ENSMUSG00000032315	13076	Cyp1a1	ENSMUST00000034865	10.6059	-0.48368	1.29219	-0.37431	0.708174	1
ENSMUSG00000004070	15369	Hmox2	ENSMUST00000004172	802.373	0.522081	0.110568	4.72179	2.34e-06	0.000368165
ENSMUSG00000021613	12950	Hapln1	ENSMUST00000022108	7.83085	0.0793838	0.745961	0.106418	0.915251	1
ENSMUSG00000096463	NA	Gm21750	ENSMUST00000098874	17.1217	-1.15672	0.536447	-2.15627	0.0310628	0.456793
ENSMUSG00000021809	67725	Nudt13	ENSMUST00000223663	3.95271	5.13833	3.11562	1.64922	0.0991034	NA
ENSMUSG00000021809	67725	Nudt13	ENSMUST00000223941	1.64182	0.290524	1.96754	0.147659	0.882612	NA
ENSMUSG00000021809	67725	Nudt13	ENSMUST00000223566	3.3329	-3.71387	2.54037	-1.46194	0.143758	NA
ENSMUSG00000056162	338403	Cndp1	ENSMUST00000145981	2.19024	-3.44287	2.11769	-1.62577	0.103999	NA
ENSMUSG00000003436	13389	Dll3	ENSMUST00000108315	1.62971	-0.818499	1.65904	-0.493357	0.621761	NA
ENSMUSG00000046580	NA	Gm7862	ENSMUST00000121461	2.05083	2.17339	2.09317	1.03832	0.29912	NA
ENSMUSG00000042379	71690	Esm1	ENSMUST00000038144	26.503	-0.500413	0.575249	-0.869907	0.384351	1
ENSMUSG00000041415	192119	Dicer1	ENSMUST00000221293	12.6783	-0.860357	0.59027	-1.45757	0.14496	0.852658
ENSMUSG00000024644	66054	Cndp2	ENSMUST00000025546	466.919	-0.246795	0.156647	-1.57549	0.115144	0.800831
ENSMUSG00000032018	235293	Sc5d	ENSMUST00000169609	3225.48	-0.141991	0.139871	-1.01515	0.310032	1
ENSMUSG00000031861	53978	Lpar2	ENSMUST00000164890	11.6977	-5.4717	2.84	-1.92665	0.0540232	0.598659
ENSMUSG00000020818	69900	Mfsd11	ENSMUST00000126661	3.677	0.667455	1.49528	0.446375	0.655327	NA
ENSMUSG00000037622	230796	Wdtc1	ENSMUST00000043305	1828.2	0.141779	0.0962502	1.47302	0.140745	0.844779
ENSMUSG00000024646	109672	Cyb5a	ENSMUST00000160180	16964.9	0.276593	0.153144	1.8061	0.0709027	0.670556
ENSMUSG00000003360	74351	Ddx23	ENSMUST00000003450	705.97	0.0184596	0.0910323	0.20278	0.839307	1
ENSMUSG00000031659	11513	Adcy7	ENSMUST00000171456	10.0926	-3.79366	1.64832	-2.30154	0.0213614	0.372512
ENSMUSG00000058897	77018	Col25a1	ENSMUST00000106353	5.05798	-2.50105	1.19748	-2.0886	0.0367434	NA
ENSMUSG00000029231	18595	Pdgfra	ENSMUST00000168162	9.52627	-6.89607	2.34751	-2.93761	0.00330756	0.120409
ENSMUSG00000024645	67105	Timm21	ENSMUST00000025547	229.923	-0.0372435	0.18341	-0.203061	0.839087	1
ENSMUSG00000004221	16151	Ikbkg	ENSMUST00000114128	128.133	0.00592505	0.387747	0.0152807	0.987808	1
ENSMUSG00000004221	16151	Ikbkg	ENSMUST00000114133	414.733	0.382088	0.234871	1.6268	0.103779	0.77218
ENSMUSG00000004221	16151	Ikbkg	ENSMUST00000064407	523.345	0.49976	0.193139	2.58757	0.0096655	0.235858
ENSMUSG00000051853	11842	Arf3	ENSMUST00000053183	814.459	-0.168232	0.107108	-1.57069	0.116256	0.801871
ENSMUSG00000074604	211666	Mgst2	ENSMUST00000159400	3.52408	1.32261	1.59115	0.831232	0.405843	NA
ENSMUSG00000042323	66923	Pbrm1	ENSMUST00000112092	7.24971	-6.02326	2.13947	-2.8153	0.0048731	0.153204
ENSMUSG00000042323	66923	Pbrm1	ENSMUST00000090214	13.5801	3.28923	1.86979	1.75914	0.0785534	0.698769
ENSMUSG00000042348	218639	Arl15	ENSMUST00000224858	4.44232	0.205691	2.65132	0.0775808	0.938162	NA
ENSMUSG00000056290	60361	Ms4a4b	ENSMUST00000152242	1.72679	0.474991	2.43759	0.194861	0.845502	NA
ENSMUSG00000048264	208440	Dip2c	ENSMUST00000222280	8.07453	-6.45861	2.62194	-2.4633	0.0137666	0.289155
ENSMUSG00000038539	107503	Atf5	ENSMUST00000047356	6107.07	1.66871	0.151832	10.9905	4.25e-28	1.9e-24
ENSMUSG00000002814	21975	Top3a	ENSMUST00000002891	122.447	-0.0135017	0.286229	-0.0471709	0.962377	1
ENSMUSG00000022425	18606	Enpp2	ENSMUST00000041591	1992.49	0.0988405	0.147616	0.66958	0.503125	1
ENSMUSG00000022425	18606	Enpp2	ENSMUST00000173516	231.004	0.201152	0.280477	0.717176	0.473265	1
ENSMUSG00000022425	18606	Enpp2	ENSMUST00000226339	58.5157	0.284763	0.335415	0.848985	0.39589	1
ENSMUSG00000078671	244059	Chd2	ENSMUST00000172704	4.8642	-0.120498	0.928979	-0.12971	0.896796	NA
ENSMUSG00000062270	21761	Morf4l1	ENSMUST00000085248	259.704	-0.284237	0.21629	-1.31415	0.188795	0.918093
ENSMUSG00000062270	627352	Morf4l1	ENSMUST00000085248	259.704	-0.284237	0.21629	-1.31415	0.188795	0.918093
ENSMUSG00000062270	21761	Morf4l1	ENSMUST00000189420	3.21793	1.2372	1.08565	1.13959	0.254458	NA
ENSMUSG00000062270	627352	Morf4l1	ENSMUST00000189420	3.21793	1.2372	1.08565	1.13959	0.254458	NA
ENSMUSG00000026594	78255	Ralgps2	ENSMUST00000191605	7.61808	0.80453	2.65082	0.303502	0.761507	1
ENSMUSG00000026594	78255	Ralgps2	ENSMUST00000189208	4.91836	-5.24501	1.88207	-2.78683	0.00532264	NA
ENSMUSG00000031660	26992	Brd7	ENSMUST00000146370	2.84453	0.493208	1.71017	0.288398	0.773042	NA
ENSMUSG00000004043	20850	Stat5a	ENSMUST00000138083	4.01084	-0.263243	1.36444	-0.192931	0.847013	NA
ENSMUSG00000037600	69073	Kdf1	ENSMUST00000042919	21.5257	0.54804	1.10808	0.494587	0.620892	1
ENSMUSG00000058298	71567	Mcm9	ENSMUST00000218549	1.46745	-3.56123	2.45775	-1.44898	0.147343	NA
ENSMUSG00000031433	237073	Rbm41	ENSMUST00000113011	44.6771	0.00442794	0.335167	0.0132112	0.989459	1
ENSMUSG00000021097	94040	Clmn	ENSMUST00000109936	1686.15	-0.0712108	0.165121	-0.431264	0.666277	1
ENSMUSG00000091697	NA	Eif3s6-ps2	ENSMUST00000163304	1.77853	-0.331626	2.21034	-0.150034	0.880738	NA
ENSMUSG00000024614	67988	Tmx3	ENSMUST00000235132	4.10677	-2.56453	1.29601	-1.97878	0.0478407	NA
ENSMUSG00000040263	234825	Klhdc4	ENSMUST00000174192	4.09563	-0.371854	2.76064	-0.134698	0.89285	NA
ENSMUSG00000110277	108168395	Gm45871	ENSMUST00000210766	1.77643	-3.75212	2.56149	-1.46482	0.14297	NA
ENSMUSG00000031295	110094	Phka2	ENSMUST00000146752	9.29585	-0.119978	0.882709	-0.135921	0.891884	1
ENSMUSG00000031295	110094	Phka2	ENSMUST00000139587	4.6548	-1.6496	1.14653	-1.43878	0.150212	NA
ENSMUSG00000042032	108645	Mat2b	ENSMUST00000101347	183.446	0.0604938	0.258654	0.233879	0.815079	1
ENSMUSG00000025317	12352	Car5a	ENSMUST00000057653	1191.26	-0.338879	0.148151	-2.28739	0.0221728	0.381267
ENSMUSG00000030064	232288	Frmd4b	ENSMUST00000203486	106.113	0.385652	0.402432	0.958302	0.33791	1
ENSMUSG00000030064	232288	Frmd4b	ENSMUST00000143698	240.75	0.591476	0.469944	1.25861	0.208172	0.939735
ENSMUSG00000019857	66403	Asf1a	ENSMUST00000219271	40.3835	0.352545	0.458894	0.768249	0.442339	1
ENSMUSG00000028848	100210	Gpn2	ENSMUST00000030661	113.4	-0.285509	0.244422	-1.1681	0.242768	0.969199
ENSMUSG00000004661	56380	Arid3b	ENSMUST00000004780	16.3478	2.14147	0.998597	2.14448	0.0319944	0.462837
ENSMUSG00000020823	74136	Sec14l1	ENSMUST00000021177	13.473	-2.74845	1.75907	-1.56245	0.118183	0.805644
ENSMUSG00000036180	234366	Gatad2a	ENSMUST00000116463	242.973	0.221611	0.211736	1.04664	0.295265	1
ENSMUSG00000036180	234366	Gatad2a	ENSMUST00000212478	17.9686	-7.70233	2.1259	-3.62309	0.000291109	0.0210223
ENSMUSG00000016510	76366	Mtif3	ENSMUST00000016654	244.141	0.181826	0.188846	0.962825	0.335635	1
ENSMUSG00000035247	207304	Hectd1	ENSMUST00000218626	13.1397	-0.332708	0.647221	-0.514056	0.607213	1
ENSMUSG00000035247	207304	Hectd1	ENSMUST00000179265	28.0648	0.300754	0.736808	0.408186	0.683137	1
ENSMUSG00000040957	63955	Cables1	ENSMUST00000171109	48.7715	0.7539	0.436973	1.72528	0.0844777	0.718875
ENSMUSG00000021614	13003	Vcan	ENSMUST00000159910	11.0246	-1.14706	0.871692	-1.3159	0.188207	0.917863
ENSMUSG00000003435	20924	Supt5	ENSMUST00000207879	6.19694	2.51837	3.36159	0.74916	0.453761	NA
ENSMUSG00000003435	20924	Supt5	ENSMUST00000003527	761.467	0.0606136	0.0883626	0.685965	0.492735	1
ENSMUSG00000031937	69137	Vstm5	ENSMUST00000034413	8.40266	-0.798154	0.780674	-1.02239	0.306596	1
ENSMUSG00000049411	338363	Tmem241	ENSMUST00000050228	14.6986	0.857498	0.577345	1.48524	0.137479	0.837693
ENSMUSG00000049411	338363	Tmem241	ENSMUST00000092075	4.01441	4.93133	1.73276	2.84594	0.00442807	NA
ENSMUSG00000028099	74414	Polr3c	ENSMUST00000137009	9.80989	-0.635477	0.970195	-0.654999	0.512468	1
ENSMUSG00000030309	232560	Caprin2	ENSMUST00000111569	28.9166	-0.0834372	0.46757	-0.178448	0.858371	1
ENSMUSG00000020534	20425	Shmt1	ENSMUST00000174214	173.67	0.871898	0.33749	2.58348	0.00978096	0.237861
ENSMUSG00000019232	71760	Etnppl	ENSMUST00000166187	1020.09	0.498797	0.186473	2.67489	0.00747527	0.201838
ENSMUSG00000019232	71760	Etnppl	ENSMUST00000072271	1783.13	0.0594971	0.207328	0.286971	0.774135	1
ENSMUSG00000029642	20018	Polr1d	ENSMUST00000050970	430.303	0.255821	0.171621	1.49062	0.136062	0.83485
ENSMUSG00000021102	73046	Glrx5	ENSMUST00000223244	89.0415	0.0529717	0.269833	0.196313	0.844365	1
ENSMUSG00000041084	66357	Ostc	ENSMUST00000197152	4.32075	-0.66629	1.95487	-0.340836	0.733227	NA
ENSMUSG00000031938	70984	4931406C07Rik	ENSMUST00000180339	3.35701	-0.438445	2.84218	-0.154264	0.877402	NA
ENSMUSG00000031938	70984	4931406C07Rik	ENSMUST00000178977	1918.68	-0.359533	0.0889013	-4.04418	5.25e-05	0.0051918
ENSMUSG00000074358	232933	Ccdc61	ENSMUST00000135467	12.0879	-0.0693161	1.79037	-0.0387161	0.969117	1
ENSMUSG00000025401	432516	Myo1a	ENSMUST00000079590	2.34655	1.04436	1.64467	0.635	0.525428	NA
ENSMUSG00000055720	69459	Ubl7	ENSMUST00000216260	24.558	2.02151	1.04113	1.94165	0.0521794	0.589931
ENSMUSG00000097929	NA	Tunar	ENSMUST00000180503	1.82097	-3.70142	2.05761	-1.7989	0.0720351	NA
ENSMUSG00000024410	76482	Rmc1	ENSMUST00000134756	1.55834	1.00535	1.65927	0.605901	0.544581	NA
ENSMUSG00000049550	56430	Clip1	ENSMUST00000111566	140.101	0.971455	0.377712	2.57195	0.0101128	0.242875
ENSMUSG00000049550	56430	Clip1	ENSMUST00000137363	17.1054	-1.70382	1.25592	-1.35663	0.1749	0.90032
ENSMUSG00000049550	56430	Clip1	ENSMUST00000137602	18.7637	1.19873	0.796458	1.50507	0.132305	0.82829
ENSMUSG00000021501	12328	Caml	ENSMUST00000165154	17.2845	-0.500934	0.672448	-0.744942	0.456307	1
ENSMUSG00000059248	53860	Septin9	ENSMUST00000106354	53.9487	1.0392	0.549648	1.89067	0.0586686	0.617962
ENSMUSG00000062006	68436	Rpl34	ENSMUST00000079085	2956.12	0.46982	0.191688	2.45096	0.0142475	0.294242
ENSMUSG00000062006	619547	Rpl34	ENSMUST00000079085	2956.12	0.46982	0.191688	2.45096	0.0142475	0.294242
ENSMUSG00000063568	231986	Jazf1	ENSMUST00000128282	3.43438	2.53845	2.82964	0.897092	0.36967	NA
ENSMUSG00000063568	231986	Jazf1	ENSMUST00000136250	3.00884	5.85693	3.14879	1.86006	0.0628775	NA
ENSMUSG00000063568	231986	Jazf1	ENSMUST00000074541	12.8942	-6.81514	1.98041	-3.44128	0.000578961	0.0354405
ENSMUSG00000024413	18145	Npc1	ENSMUST00000234044	317.406	0.0339742	0.296043	0.114761	0.908634	1
ENSMUSG00000044715	66787	Gskip	ENSMUST00000051934	174.946	0.0671475	0.212573	0.315879	0.752094	1
ENSMUSG00000021500	212880	Ddx46	ENSMUST00000172272	716.089	-0.119273	0.125464	-0.950654	0.34178	1
ENSMUSG00000037710	52637	Cisd1	ENSMUST00000045887	2236.33	-0.00842453	0.170643	-0.0493692	0.960625	1
ENSMUSG00000056148	103142	Rdh9	ENSMUST00000052652	1733.05	0.385744	0.110279	3.49789	0.000468947	0.0303458
ENSMUSG00000000134	209446	Tfe3	ENSMUST00000079542	7.84814	0	3.97257	0	1	1
ENSMUSG00000000134	209446	Tfe3	ENSMUST00000115680	7.1565	-5.32088	3.45275	-1.54105	0.123304	0.812831
ENSMUSG00000069456	19683	Rdh16	ENSMUST00000155739	105.84	0.499256	0.419578	1.1899	0.234086	0.960552
ENSMUSG00000024421	16774	Lama3	ENSMUST00000188815	75.5206	-1.62773	0.267136	-6.09327	1.11e-09	4.84e-07
ENSMUSG00000003746	17155	Man1a	ENSMUST00000220088	52.3943	-1.45378	0.850096	-1.71013	0.0872417	0.728661
ENSMUSG00000022853	74147	Ehhadh	ENSMUST00000023559	4640.33	0.0398924	0.191176	0.208669	0.834707	1
ENSMUSG00000039473	170644	Ubn1	ENSMUST00000230703	162.091	-0.69471	0.302481	-2.29671	0.0216354	0.375094
ENSMUSG00000039473	170644	Ubn1	ENSMUST00000229386	4.65111	-2.45163	2.23914	-1.0949	0.273562	NA
ENSMUSG00000025781	11949	Atp5c1	ENSMUST00000114897	4134.12	0.0697659	0.155652	0.448218	0.653996	1
ENSMUSG00000045767	78521	B230219D22Rik	ENSMUST00000057844	878.282	0.000690393	0.107362	0.00643052	0.994869	1
ENSMUSG00000074639	216454	Rdh16f2	ENSMUST00000092058	2163.81	0.73741	0.203321	3.62683	0.000286918	0.0208053
ENSMUSG00000039982	207521	Dtx4	ENSMUST00000045521	163.816	-0.0362132	0.267993	-0.135127	0.892511	1
ENSMUSG00000021114	73834	Atp6v1d	ENSMUST00000219377	6.11767	0.857241	0.805118	1.06474	0.286994	NA
ENSMUSG00000024424	72747	Ttc39c	ENSMUST00000234974	195.551	-1.56658	0.201547	-7.77275	7.68e-15	7.84e-12
ENSMUSG00000024424	72747	Ttc39c	ENSMUST00000169401	1478.23	-0.868672	0.189677	-4.57975	4.66e-06	0.000668374
ENSMUSG00000024424	72747	Ttc39c	ENSMUST00000141060	80.4761	-0.730002	0.326356	-2.23682	0.0252979	0.409293
ENSMUSG00000024424	72747	Ttc39c	ENSMUST00000234966	2811.03	-1.42907	0.13727	-10.4106	2.22e-25	7.93e-22
ENSMUSG00000024424	72747	Ttc39c	ENSMUST00000234848	33.9956	-2.23013	0.550135	-4.05379	5.04e-05	0.00503233
ENSMUSG00000027742	67542	Cog6	ENSMUST00000036665	321.643	-0.0064848	0.196599	-0.0329848	0.973687	1
ENSMUSG00000058351	66487	Smim4	ENSMUST00000064032	73.5325	0.129859	0.353977	0.366858	0.713725	1
ENSMUSG00000025396	27400	Hsd17b6	ENSMUST00000219183	3047.05	0.000162576	0.235928	0.000689094	0.99945	1
ENSMUSG00000025396	27400	Hsd17b6	ENSMUST00000219707	278.338	0.23285	0.222607	1.04601	0.295554	1
ENSMUSG00000021996	13885	Esd	ENSMUST00000175712	431.599	0.0410117	0.248298	0.165171	0.868809	1
ENSMUSG00000021996	13885	Esd	ENSMUST00000176957	2260.43	0.198905	0.143652	1.38463	0.166165	0.887793
ENSMUSG00000049577	22761	Zfpm1	ENSMUST00000054052	461.945	0.433584	0.162274	2.67192	0.00754176	0.202867
ENSMUSG00000031403	245474	Dkc1	ENSMUST00000145222	2.16561	1.63191	2.47727	0.658753	0.510054	NA
ENSMUSG00000025927	21419	Tfap2b	ENSMUST00000027059	5.0643	0.107898	1.00388	0.107481	0.914407	NA
ENSMUSG00000068250	232566	Amn1	ENSMUST00000111535	60.6981	0.560826	0.372191	1.50682	0.131856	0.828173
ENSMUSG00000068250	232566	Amn1	ENSMUST00000141346	4.36306	0.973905	1.2068	0.807014	0.419658	NA
ENSMUSG00000005672	16590	Kit	ENSMUST00000202167	20.8008	-3.44962	1.05093	-3.28244	0.00102911	0.052935
ENSMUSG00000063683	107146	Glyat	ENSMUST00000044976	4993.49	0.00405898	0.13332	0.0304453	0.975712	1
ENSMUSG00000036120	19727	Rfxank	ENSMUST00000075724	103.515	0.154773	0.290182	0.533366	0.59378	1
ENSMUSG00000047539	67948	Fbxo28	ENSMUST00000051431	164.158	0.144046	0.179946	0.800494	0.423425	1
ENSMUSG00000024694	64697	Keg1	ENSMUST00000138545	43.8081	-0.402137	0.49375	-0.814455	0.415384	1
ENSMUSG00000022370	68537	Mrpl13	ENSMUST00000172387	605.789	0.159532	0.133989	1.19063	0.233797	0.960385
ENSMUSG00000029028	72946	Lrrc47	ENSMUST00000169622	23.5853	-0.934788	3.86761	-0.241696	0.809015	1
ENSMUSG00000029028	72946	Lrrc47	ENSMUST00000030894	338.015	-0.166641	0.197972	-0.841744	0.399931	1
ENSMUSG00000044252	64291	Osbpl1a	ENSMUST00000121808	757.045	0.331872	0.231848	1.43142	0.15231	0.864884
ENSMUSG00000044252	64291	Osbpl1a	ENSMUST00000234118	55.9491	2.63156	1.33467	1.97169	0.0486449	0.571127
ENSMUSG00000044252	64291	Osbpl1a	ENSMUST00000119043	13.5991	-7.16946	2.00861	-3.56936	0.000357848	0.0244718
ENSMUSG00000044252	64291	Osbpl1a	ENSMUST00000124570	101.981	-0.00976085	0.267346	-0.0365102	0.970876	1
ENSMUSG00000044252	64291	Osbpl1a	ENSMUST00000155650	21.8902	0.606398	0.692081	0.876195	0.380924	1
ENSMUSG00000002345	72368	Borcs8	ENSMUST00000110139	30.5764	-0.639653	0.424401	-1.50719	0.131762	0.828173
ENSMUSG00000015937	26914	Macroh2a1	ENSMUST00000141589	9.63787	-1.01954	0.792782	-1.28603	0.198433	0.92985
ENSMUSG00000015937	26914	Macroh2a1	ENSMUST00000139511	184.242	-0.150101	0.190602	-0.787514	0.430981	1
ENSMUSG00000022544	70511	Eef2kmt	ENSMUST00000132225	8.8085	-0.523246	1.09547	-0.477645	0.632903	1
ENSMUSG00000011096	67605	Akt1s1	ENSMUST00000141311	72.895	-0.277232	0.37243	-0.744387	0.456643	1
ENSMUSG00000011096	67605	Akt1s1	ENSMUST00000136232	7.95151	-0.573064	0.846045	-0.677344	0.498188	1
ENSMUSG00000062234	231580	Gak	ENSMUST00000156110	17.8726	-1.56538	0.798862	-1.95951	0.0500534	0.578145
ENSMUSG00000062234	231580	Gak	ENSMUST00000199048	27.7862	-0.279215	0.56666	-0.492737	0.622198	1
ENSMUSG00000038754	12686	Elovl3	ENSMUST00000043739	683.677	-0.471403	0.488763	-0.964483	0.334804	1
ENSMUSG00000038754	12686	Elovl3	ENSMUST00000237098	3586.07	-0.203282	0.274107	-0.741616	0.45832	1
ENSMUSG00000025229	18742	Pitx3	ENSMUST00000026259	16.7026	0.506821	0.755868	0.670515	0.50253	1
ENSMUSG00000025229	18742	Pitx3	ENSMUST00000172980	5.6091	0.346689	1.32441	0.261769	0.793499	NA
ENSMUSG00000068015	380916	Lrch1	ENSMUST00000088970	70.2252	0.124859	0.348739	0.35803	0.720321	1
ENSMUSG00000042997	212114	Nhlrc3	ENSMUST00000130348	13.841	-6.75785	3.8532	-1.75383	0.0794598	0.701877
ENSMUSG00000028717	21349	Tal1	ENSMUST00000136946	2.60639	-0.232573	1.49802	-0.155253	0.876622	NA
ENSMUSG00000033581	319765	Igf2bp2	ENSMUST00000134188	5.01609	2.85141	2.62184	1.08756	0.276789	NA
ENSMUSG00000024169	106633	Ift140	ENSMUST00000137386	4.94846	-5.43374	3.80678	-1.42739	0.153469	NA
ENSMUSG00000048039	229504	Isg20l2	ENSMUST00000055984	185.166	-0.174883	0.175023	-0.999201	0.317698	1
ENSMUSG00000023007	54614	Prpf40b	ENSMUST00000140806	4.06933	-2.28971	1.55726	-1.47035	0.141467	NA
ENSMUSG00000028716	67182	Pdzk1ip1	ENSMUST00000030488	3.1294	-4.29528	2.5099	-1.71134	0.0870191	NA
ENSMUSG00000032369	22038	Plscr1	ENSMUST00000093801	178.338	0.552454	0.217816	2.53633	0.0112021	0.255562
ENSMUSG00000021620	74156	Acot12	ENSMUST00000161337	58.4853	-0.602678	0.506286	-1.19039	0.233892	0.960486
ENSMUSG00000106268	NA	Gm18492	ENSMUST00000198141	2.31626	0.812048	1.76161	0.460968	0.644822	NA
ENSMUSG00000027983	71519	Cyp2u1	ENSMUST00000200236	34.5608	-0.962599	0.364228	-2.64285	0.0082212	0.213395
ENSMUSG00000034959	271221	Rubcnl	ENSMUST00000228689	1.96116	0.651184	2.03252	0.320382	0.748679	NA
ENSMUSG00000066071	277753	Cyp4a12a	ENSMUST00000084343	2437.75	-1.4259	0.331589	-4.3002	1.71e-05	0.00198705
ENSMUSG00000021124	53612	Vti1b	ENSMUST00000163031	5.6331	-0.139062	0.806799	-0.172362	0.863153	NA
ENSMUSG00000032712	67246	Resf1	ENSMUST00000100765	8.64886	-7.37464	3.01899	-2.44275	0.014576	0.298441
ENSMUSG00000024168	407831	Tmem204	ENSMUST00000024984	191.596	0.324819	0.157876	2.05742	0.0396454	0.514814
ENSMUSG00000029104	15194	Htt	ENSMUST00000148953	3.83301	0.634516	0.896227	0.707986	0.478954	NA
ENSMUSG00000060550	15018	H2-Q7	ENSMUST00000071951	266.559	0.297301	0.141343	2.1034	0.0354307	0.486788
ENSMUSG00000060550	110558	H2-Q7	ENSMUST00000071951	266.559	0.297301	0.141343	2.1034	0.0354307	0.486788
ENSMUSG00000021156	66505	Zmynd11	ENSMUST00000062658	15.7402	-7.93693	2.38765	-3.32416	0.000886867	0.0477114
ENSMUSG00000021156	66505	Zmynd11	ENSMUST00000157035	2.00851	-2.12397	2.43819	-0.871127	0.383685	NA
ENSMUSG00000021156	66505	Zmynd11	ENSMUST00000222148	1.33554	-2.93003	2.59314	-1.12992	0.258511	NA
ENSMUSG00000066072	13117	Cyp4a10	ENSMUST00000058785	5159.57	1.51249	0.368543	4.10397	4.06e-05	0.00415994
ENSMUSG00000021123	77974	Rdh12	ENSMUST00000151980	4.29792	0.395161	1.58936	0.248629	0.803648	NA
ENSMUSG00000031665	58198	Sall1	ENSMUST00000034090	260.596	0.660443	0.26469	2.49516	0.0125902	0.273775
ENSMUSG00000025393	11947	Atp5b	ENSMUST00000123803	15.6674	-0.843883	0.789389	-1.06903	0.285055	0.995937
ENSMUSG00000094846	258629	Olfr1487	ENSMUST00000217061	8.76424	0.763739	0.681591	1.12052	0.26249	0.985232
ENSMUSG00000050410	106795	Tcf19	ENSMUST00000161012	16.5726	-0.23765	0.828167	-0.286959	0.774144	1
ENSMUSG00000063929	100040843	Cyp4a32	ENSMUST00000129918	132.082	0.284968	0.373548	0.76287	0.445541	1
ENSMUSG00000063929	100040843	Cyp4a32	ENSMUST00000084342	524.267	0.388302	0.207073	1.8752	0.0607659	0.627184
ENSMUSG00000019876	18768	Pkib	ENSMUST00000066028	2.77501	-0.490029	1.65031	-0.296931	0.766519	NA
ENSMUSG00000046364	26451	Rpl27a	ENSMUST00000149143	5.3947	0.926885	1.13571	0.81613	0.414426	NA
ENSMUSG00000022858	20462	Tra2b	ENSMUST00000232471	4.00773	0.832869	1.66667	0.49972	0.617272	NA
ENSMUSG00000031138	14071	F9	ENSMUST00000033477	4133.51	-0.0475703	0.0974112	-0.488345	0.625305	1
ENSMUSG00000042423	14123	Fbrs	ENSMUST00000205432	228.626	-0.0649038	0.249265	-0.260381	0.79457	1
ENSMUSG00000025780	209378	Itih5	ENSMUST00000026886	142.178	-0.656853	0.220465	-2.9794	0.00288815	0.108797
ENSMUSG00000039599	105428	Fam149b	ENSMUST00000224721	77.2136	-0.0606555	0.269432	-0.225124	0.821883	1
[truncated: 115,222 more rows]

## Sheet: HFS_v_RFS
ensembl_gene_id	entrezgene_id	external_gene_name	ensembl_transcript_id	baseMean	log2FoldChange	lfcSE	stat	pvalue	padj
ENSMUSG00000064345	17717	mt-Nd2	ENSMUST00000082396	104895	0.190376	0.107991	1.76288	0.0779207	1
ENSMUSG00000064357	17705	mt-Atp6	ENSMUST00000082408	93276.1	0.287317	0.118446	2.42573	0.0152776	0.676723
ENSMUSG00000064358	17710	mt-Co3	ENSMUST00000082409	122854	0.331808	0.188127	1.76375	0.0777747	1
ENSMUSG00000064360	17718	mt-Nd3	ENSMUST00000082411	15189.2	0.757002	0.235297	3.21721	0.00129442	0.192213
ENSMUSG00000064363	17719	mt-Nd4	ENSMUST00000082414	89544.1	0.168953	0.0676059	2.49908	0.0124516	0.610144
ENSMUSG00000064368	17722	mt-Nd6	ENSMUST00000082419	17641.3	0.198065	0.126932	1.56041	0.118663	1
ENSMUSG00000064370	17711	mt-Cytb	ENSMUST00000082421	145304	0.185597	0.0913922	2.03077	0.0422781	0.998955
ENSMUSG00000095366	NA	Gm21860	ENSMUST00000177893	4.56349	-1.82134	1.16822	-1.55907	0.11898	NA
ENSMUSG00000096850	NA	Gm21748	ENSMUST00000179623	4.56349	-1.82134	1.16822	-1.55907	0.11898	NA
ENSMUSG00000069049	26908	Eif2s3y	ENSMUST00000154556	9.07603	5.56875	1.8759	2.96857	0.0029919	0.313999
ENSMUSG00000024304	12558	Cdh2	ENSMUST00000115850	797.344	-0.285738	0.174568	-1.63682	0.101667	1
ENSMUSG00000073563	70425	Csnk1g3	ENSMUST00000237880	134.407	-0.478963	0.268014	-1.78708	0.0739238	1
ENSMUSG00000024331	13506	Dsc2	ENSMUST00000075214	443.495	0.421634	0.230628	1.8282	0.0675195	1
ENSMUSG00000020956	328092	Dtd2	ENSMUST00000021339	150.741	0.344899	0.178283	1.93456	0.0530446	1
[truncated: 117,207 more rows]
