# Supplementary material for: Kinetic proteomics identifies targeted changes in liver metabolism and the ribo-interactome by dietary sulfur amino acid restriction
Source: GeroScience. 2023 Mar 28;45(4):2425–41. doi: 10.1007/s11357-023-00758-w (PMC10651627; doi:10.1007/s11357-023-00758-w)
Supplement: Supplementary file 10 — Table S4 List of integrated stress response-associated transcripts and proteins. Names are indicated in the column headers for protein names, gene names and UniProt IDs (XLSX 17.6 KB) [file 11357_2023_758_MOESM10_ESM.xlsx]

## Sheet: RFS_v_RFC
Protein_name	Gene_name	Uniprot_ID	ensembl_gene_id	entrezgene_id	external_gene_name	ensembl_transcript_id	baseMean	log2FoldChange	lfcSE	stat	pvalue	padj
ASNS	Asns	Q61024	ENSMUSG00000029752	27053	Asns	ENSMUST00000031766	393.169	1.27623	0.497065	2.56752	0.0102428	0.575096
ATF3	Atf3	Q60765	ENSMUSG00000026628	11910	Atf3	ENSMUST00000027941	36.3066	-0.312364	0.567309	-0.550606	0.581903	1
ATF4	Atf4	Q06507	ENSMUSG00000042406	11911	Atf4	ENSMUST00000109605	1464.87	0.354471	0.174022	2.03693	0.0416568	1
ATF5	Atf5	O70191	ENSMUSG00000038539	107503	Atf5	ENSMUST00000047356	6107.07	0.893977	0.151626	5.89594	3.73e-09	5.52e-06
CARS	Cars	Q9ER72	ENSMUSG00000010755	27267	Cars	ENSMUST00000105909	513.975	0.0822303	0.337563	0.2436	0.807541	1
CEBPG	Cebpg	P53568	ENSMUSG00000056216	12611	Cebpg	ENSMUST00000130491	1307.95	0.371544	0.142414	2.6089	0.00908325	0.537645
CHOP/DDIT3	Ddit3	P35639	ENSMUSG00000025408	13198	Ddit3	ENSMUST00000026475	91.9965	0.0960926	0.282776	0.339819	0.733993	1
FGF21	Fgf21	Q9JJN1	ENSMUSG00000030827	56636	Fgf21	ENSMUST00000033099	259.424	3.76954	0.626605	6.01581	1.79e-09	2.95e-06
FOS	Fos	P01101	ENSMUSG00000021250	14281	Fos	ENSMUST00000021674	73.0132	-0.603248	0.811541	-0.743336	0.457278	1
GADD45 beta	Gadd45b	P22339	ENSMUSG00000015312	17873	Gadd45b	ENSMUST00000015456	69.7099	2.25446	0.538772	4.18444	2.86e-05	0.0102142
GDF15	Gdf15	Q9Z0J7	ENSMUSG00000038508	23886	Gdf15	ENSMUST00000110103	173.029	0.724734	0.832238	0.870826	0.383849	1
JUN	Jun	P05627	ENSMUSG00000052684	16476	Jun	ENSMUST00000107094	423.359	0.275498	0.435851	0.632091	0.527327	1
MARS	Mars	Q68FL6	ENSMUSG00000040354	216443	Mars1	ENSMUST00000037290	738.726	-0.0382717	0.210105	-0.182156	0.855461	1
MTHFD2	Mthfd2	P18155	ENSMUSG00000005667	17768	Mthfd2	ENSMUST00000005810	107.472	1.23598	0.39219	3.15148	0.00162448	0.193865
NFE2L2/NRF2	Nfe2l2	Q60795	ENSMUSG00000015839	18024	Nfe2l2	ENSMUST00000102672	914.248	0.143521	0.17074	0.840585	0.400581	1
NUPR1	Nupr1	Q9WTK0	ENSMUSG00000030717	56312	Nupr1	ENSMUST00000032961	117.981	0.262691	0.814291	0.322601	0.746997	1
PSAT1	Psat1	Q99K85	ENSMUSG00000024640	107272	Psat1	ENSMUST00000025542	194.747	2.42525	0.443552	5.46778	4.56e-08	4.92e-05
TRIB3	Trib3	Q8K4K2	ENSMUSG00000032715	228775	Trib3	ENSMUST00000040312	243.874	-0.203258	0.359166	-0.565917	0.57145	1
xCT/SLC7A11	Slc7a11	Q9WTR6	ENSMUSG00000027737	26570	Slc7a11	ENSMUST00000029297	2.81243	0.0466044	1.45838	0.0319562	0.974507	1

## Sheet: HFS_v_HFC
Protein_name	Gene_name	Uniprot_ID	ensembl_gene_id	entrezgene_id	external_gene_name	ensembl_transcript_id	baseMean	log2FoldChange	lfcSE	stat	pvalue	padj
ASNS	Asns	Q61024	ENSMUSG00000029752	27053	Asns	ENSMUST00000031766	393.169	3.39436	0.502916	6.74936	1.48e-11	9.15e-09
ATF3	Atf3	Q60765	ENSMUSG00000026628	11910	Atf3	ENSMUST00000027941	36.3066	0.955387	0.553364	1.72651	0.0842562	0.718264
ATF4	Atf4	Q06507	ENSMUSG00000042406	11911	Atf4	ENSMUST00000109605	1464.87	0.504827	0.174136	2.89903	0.00374318	0.130424
ATF5	Atf5	O70191	ENSMUSG00000038539	107503	Atf5	ENSMUST00000047356	6107.07	1.66871	0.151832	10.9905	4.25e-28	1.9e-24
CARS	Cars	Q9ER72	ENSMUSG00000010755	27267	Cars	ENSMUST00000105909	513.975	0.412853	0.338426	1.21992	0.222494	0.950843
CEBPG	Cebpg	P53568	ENSMUSG00000056216	12611	Cebpg	ENSMUST00000130491	1307.95	0.382988	0.142722	2.68346	0.00728654	0.198028
CHOP/DDIT3	Ddit3	P35639	ENSMUSG00000025408	13198	Ddit3	ENSMUST00000026475	91.9965	0.116833	0.282516	0.413544	0.679208	1
FGF21	Fgf21	Q9JJN1	ENSMUSG00000030827	56636	Fgf21	ENSMUST00000033099	259.424	4.45602	0.62952	7.07844	1.46e-12	1.09e-09
FOS	Fos	P01101	ENSMUSG00000021250	14281	Fos	ENSMUST00000021674	73.0132	0.8246	0.799148	1.03185	0.302142	1
GADD45 beta	Gadd45b	P22339	ENSMUSG00000015312	17873	Gadd45b	ENSMUST00000015456	69.7099	2.3119	0.524073	4.4114	1.03e-05	0.00128375
GDF15	Gdf15	Q9Z0J7	ENSMUSG00000038508	23886	Gdf15	ENSMUST00000110103	173.029	1.04254	0.828645	1.25813	0.208346	0.940067
JUN	Jun	P05627	ENSMUSG00000052684	16476	Jun	ENSMUST00000107094	423.359	0.506723	0.433926	1.16776	0.242903	0.969199
MARS	Mars	Q68FL6	ENSMUSG00000040354	216443	Mars1	ENSMUST00000037290	738.726	0.547306	0.21054	2.59953	0.00933511	0.230789
MTHFD2	Mthfd2	P18155	ENSMUSG00000005667	17768	Mthfd2	ENSMUST00000005810	107.472	3.73445	0.431006	8.66451	4.53e-18	7.37e-15
NFE2L2/NRF2	Nfe2l2	Q60795	ENSMUSG00000015839	18024	Nfe2l2	ENSMUST00000102672	914.248	0.0535264	0.170589	0.313775	0.753692	1
NUPR1	Nupr1	Q9WTK0	ENSMUSG00000030717	56312	Nupr1	ENSMUST00000032961	117.981	1.2428	0.800981	1.5516	0.120759	0.809117
PSAT1	Psat1	Q99K85	ENSMUSG00000024640	107272	Psat1	ENSMUST00000025542	194.747	4.54803	0.474059	9.5938	8.49e-22	1.9e-18
TRIB3	Trib3	Q8K4K2	ENSMUSG00000032715	228775	Trib3	ENSMUST00000040312	243.874	0.665989	0.356172	1.86985	0.0615043	0.630205
xCT/SLC7A11	Slc7a11	Q9WTR6	ENSMUSG00000027737	26570	Slc7a11	ENSMUST00000029297	2.81243	1.94989	1.57788	1.23577	0.216545	NA

## Sheet: HFS_v_RFS
Protein_name	Gene_name	Uniprot_ID	ensembl_gene_id	entrezgene_id	external_gene_name	ensembl_transcript_id	baseMean	log2FoldChange	lfcSE	stat	pvalue	padj
ASNS	Asns	Q61024	ENSMUSG00000029752	27053	Asns	ENSMUST00000031766	393.169	0.775174	0.494241	1.56841	0.116784	1
ATF3	Atf3	Q60765	ENSMUSG00000026628	11910	Atf3	ENSMUST00000027941	36.3066	1.32557	0.555692	2.38545	0.0170584	0.712066
ATF4	Atf4	Q06507	ENSMUSG00000042406	11911	Atf4	ENSMUST00000109605	1464.87	0.0919099	0.173479	0.529805	0.596247	1
ATF5	Atf5	O70191	ENSMUSG00000038539	107503	Atf5	ENSMUST00000047356	6107.07	0.340785	0.151275	2.25275	0.0242748	0.837479
CARS	Cars	Q9ER72	ENSMUSG00000010755	27267	Cars	ENSMUST00000105909	513.975	-0.0552903	0.337343	-0.1639	0.86981	1
CEBPG	Cebpg	P53568	ENSMUSG00000056216	12611	Cebpg	ENSMUST00000130491	1307.95	-0.0460665	0.141817	-0.324831	0.745309	1
CHOP/DDIT3	Ddit3	P35639	ENSMUSG00000025408	13198	Ddit3	ENSMUST00000026475	91.9965	0.0720602	0.279894	0.257455	0.796828	1
FGF21	Fgf21	Q9JJN1	ENSMUSG00000030827	56636	Fgf21	ENSMUST00000033099	259.424	0.576161	0.607677	0.948136	0.34306	1
FOS	Fos	P01101	ENSMUSG00000021250	14281	Fos	ENSMUST00000021674	73.0132	2.05352	0.805654	2.54889	0.0108068	0.574294
GADD45 beta	Gadd45b	P22339	ENSMUSG00000015312	17873	Gadd45b	ENSMUST00000015456	69.7099	0.743348	0.505791	1.46967	0.14165	1
GDF15	Gdf15	Q9Z0J7	ENSMUSG00000038508	23886	Gdf15	ENSMUST00000110103	173.029	1.16688	0.82847	1.40847	0.158991	1
JUN	Jun	P05627	ENSMUSG00000052684	16476	Jun	ENSMUST00000107094	423.359	0.880812	0.434157	2.02879	0.0424798	1
MARS	Mars	Q68FL6	ENSMUSG00000040354	216443	Mars1	ENSMUST00000037290	738.726	0.259416	0.209605	1.23764	0.21585	1
MTHFD2	Mthfd2	P18155	ENSMUSG00000005667	17768	Mthfd2	ENSMUST00000005810	107.472	0.73567	0.379813	1.93693	0.0527539	1
NFE2L2/NRF2	Nfe2l2	Q60795	ENSMUSG00000015839	18024	Nfe2l2	ENSMUST00000102672	914.248	0.0516668	0.170222	0.303526	0.761489	1
NUPR1	Nupr1	Q9WTK0	ENSMUSG00000030717	56312	Nupr1	ENSMUST00000032961	117.981	2.44281	0.805072	3.03427	0.00241116	0.274047
PSAT1	Psat1	Q99K85	ENSMUSG00000024640	107272	Psat1	ENSMUST00000025542	194.747	0.621735	0.42968	1.44697	0.147905	1
TRIB3	Trib3	Q8K4K2	ENSMUSG00000032715	228775	Trib3	ENSMUST00000040312	243.874	1.05409	0.356756	2.95465	0.00313024	0.319165
xCT/SLC7A11	Slc7a11	Q9WTR6	ENSMUSG00000027737	26570	Slc7a11	ENSMUST00000029297	2.81243	0.599221	1.42278	0.421163	0.673636	NA
