# Supplementary material for: Kinetic proteomics identifies targeted changes in liver metabolism and the ribo-interactome by dietary sulfur amino acid restriction
Source: GeroScience. 2023 Mar 28;45(4):2425–41. doi: 10.1007/s11357-023-00758-w (PMC10651627; doi:10.1007/s11357-023-00758-w)
Supplement: Supplementary file 11 — Table S5 List of select hepatic kinetic proteomics data. Groups (regular-fat, control diet = RFC; regular-fat, SAAR diet = RFS; high-fat, control diet = HFC; high-fat, SAAR diet = HFS) are indicated by the respective tabs in the file (XLSX 214 KB) [file 11357_2023_758_MOESM11_ESM.xlsx]

## Sheet: RFC
protein_name	mean	median	sd	uniprotid	proteinname	genename	length
1433B_MOUSE	0.175643	0.174573	0.015458	Q9CQV8	14-3-3 protein beta/alpha (Protein kinase C inhibitor protein 1) (KCIP-1) [Cleaved into: 14-3-3 protein beta/alpha, N-terminally processed]	Ywhab	246
1433E_MOUSE	0	0	0	P62259	14-3-3 protein epsilon (14-3-3E)	Ywhae	255
1433G_MOUSE	0.151996	0.165112	0.018549	P61982	14-3-3 protein gamma [Cleaved into: 14-3-3 protein gamma, N-terminally processed]	Ywhag	247
1433T_MOUSE	0.245596	0.245596	0	P68254	14-3-3 protein theta (14-3-3 protein tau)	Ywhaq	245
1433Z_MOUSE	0.170284	0.188767	0.026139	P63101	14-3-3 protein zeta/delta (Protein kinase C inhibitor protein 1) (KCIP-1) (SEZ-2)	Ywhaz	245
3BHS3_MOUSE	0.329872	0.356806	0.054899	P26150	3 beta-hydroxysteroid dehydrogenase/Delta 5-->4-isomerase type 3 (3 beta-hydroxysteroid dehydrogenase/Delta 5-->4-isomerase type III) (3-beta-HSD III) [Includes: 3-beta-hydroxy-Delta(5)-steroid dehydrogenase (EC 1.1.1.145) (3-beta-hydroxy-5-ene steroid dehydrogenase) (Progesterone reductase); Steroid Delta-isomerase (EC 5.3.3.1) (Delta-5-3-ketosteroid isomerase)]	Hsd3b3	373
3BHS5_MOUSE	0.139161	0.148987	0.013897	Q61694	NADPH-dependent 3-keto-steroid reductase Hsd3b5 (3 beta-hydroxysteroid dehydrogenase type 5) (3 beta-hydroxysteroid dehydrogenase type V) (3 beta-HSD V) (EC 1.1.1.270) (Dihydrotestosterone 3-ketoreductase) (EC 1.1.1.210)	Hsd3b5	373
3HAO_MOUSE	0.193925	0.197859	0.063966	Q78JT3	3-hydroxyanthranilate 3,4-dioxygenase (EC 1.13.11.6) (3-hydroxyanthranilate oxygenase) (3-HAO) (3-hydroxyanthranilic acid dioxygenase) (HAD)	Haao	286
3HIDH_MOUSE	0.133052	0.127626	0.032553	Q99L13	3-hydroxyisobutyrate dehydrogenase, mitochondrial (HIBADH) (EC 1.1.1.31)	Hibadh	335
6PGD_MOUSE	0.005729	0.005729	0	Q9DCD0	6-phosphogluconate dehydrogenase, decarboxylating (EC 1.1.1.44)	Pgd	483
6PGL_MOUSE	0.135142	0.135142	0	Q9CQ60	6-phosphogluconolactonase (6PGL) (EC 3.1.1.31)	Pgls	257
A16A1_MOUSE	0	0	0	Q571I9	Aldehyde dehydrogenase family 16 member A1	Aldh16a1	802
A1AT1_MOUSE	1.00707	0.815374	1.09294	P07758	Alpha-1-antitrypsin 1-1 (AAT) (Alpha-1 protease inhibitor 1) (Alpha-1-antiproteinase) (Serine protease inhibitor 1-1) (Serine protease inhibitor A1a) (Serpin A1a)	Serpina1a Dom1 Spi1-1	413
A1AT2_MOUSE	0.282903	0.350218	0.095198	P22599	Alpha-1-antitrypsin 1-2 (AAT) (Alpha-1 protease inhibitor 2) (Alpha-1-antiproteinase) (Serine protease inhibitor 1-2) (Serine protease inhibitor A1b) (Serpin A1b)	Serpina1b Aat2 Dom2 Spi1-2	413
A1AT5_MOUSE	0	0	0	Q00898	Alpha-1-antitrypsin 1-5 (Alpha-1 protease inhibitor 5) (Serine protease inhibitor 1-5) (Serine protease inhibitor A1e) (Serpin A1e)	Serpina1e Dom5 Spi1-5	413
AAAD_MOUSE	0.548344	0.548344	0	Q99PG0	Arylacetamide deacetylase (EC 3.1.1.3)	Aadac Aada	398
AACS_MOUSE	0	0	0	Q9D2R0	Acetoacetyl-CoA synthetase (EC 6.2.1.16)	Aacs	672
AADAT_MOUSE	0.168004	0.251233	0.117703	Q9WVM8	Kynurenine/alpha-aminoadipate aminotransferase, mitochondrial (KAT/AadAT) (2-aminoadipate aminotransferase) (2-aminoadipate transaminase) (EC 2.6.1.39) (Alpha-aminoadipate aminotransferase) (AadAT) (Kynurenine aminotransferase II) (Kynurenine--oxoglutarate aminotransferase II) (Kynurenine--oxoglutarate transaminase 2) (EC 2.6.1.7) (Kynurenine--oxoglutarate transaminase II)	Aadat Kat2	425
AASS_MOUSE	0.099275	0.118915	0.069231	Q99K67	Alpha-aminoadipic semialdehyde synthase, mitochondrial (LKR/SDH) [Includes: Lysine ketoglutarate reductase (LKR) (LOR) (EC 1.5.1.8); Saccharopine dehydrogenase (SDH) (EC 1.5.1.9)]	Aass Lorsdh	926
AATC_MOUSE	0.163386	0.171079	0.045009	P05201	Aspartate aminotransferase, cytoplasmic (cAspAT) (EC 2.6.1.1) (EC 2.6.1.3) (Cysteine aminotransferase, cytoplasmic) (Cysteine transaminase, cytoplasmic) (cCAT) (Glutamate oxaloacetate transaminase 1) (Transaminase A)	Got1	413
AATM_MOUSE	0.132992	0.135533	0.033398	P05202	Aspartate aminotransferase, mitochondrial (mAspAT) (EC 2.6.1.1) (EC 2.6.1.7) (Fatty acid-binding protein) (FABP-1) (Glutamate oxaloacetate transaminase 2) (Kynurenine aminotransferase 4) (Kynurenine aminotransferase IV) (Kynurenine--oxoglutarate transaminase 4) (Kynurenine--oxoglutarate transaminase IV) (Plasma membrane-associated fatty acid-binding protein) (FABPpm) (Transaminase A)	Got2 Got-2	430
ABCBB_MOUSE	0.32707	0.32707	0	Q9QY30	Bile salt export pump (EC 7.6.2.-) (ATP-binding cassette sub-family B member 11) (Sister of P-glycoprotein)	Abcb11 Bsep Spgp	1321
ABCD3_MOUSE	0.289127	0.257179	0.092974	P55096	ATP-binding cassette sub-family D member 3 (68 kDa peroxisomal membrane protein) (PMP68) (70 kDa peroxisomal membrane protein) (PMP70)	Abcd3 Pmp70 Pxmp1	659
ABHEB_MOUSE	0.158576	0.202982	0.061647	Q8VCR7	Protein ABHD14B (EC 3.-.-.-) (Alpha/beta hydrolase domain-containing protein 14B) (Abhydrolase domain-containing protein 14B) (CCG1-interacting factor B)	Abhd14b Cib	210
ACAD8_MOUSE	0.064028	0.064028	0	Q9D7B6	Isobutyryl-CoA dehydrogenase, mitochondrial (EC 1.3.8.-) (Acyl-CoA dehydrogenase family member 8) (ACAD-8)	Acad8	413
ACADL_MOUSE	0.163244	0.108057	0.083011	P51174	Long-chain specific acyl-CoA dehydrogenase, mitochondrial (LCAD) (EC 1.3.8.8)	Acadl	430
ACADM_MOUSE	0.165684	0.200358	0.056641	P45952	Medium-chain specific acyl-CoA dehydrogenase, mitochondrial (MCAD) (EC 1.3.8.7)	Acadm	421
ACADS_MOUSE	0.117264	0.160689	0.056435	Q07417	Short-chain specific acyl-CoA dehydrogenase, mitochondrial (SCAD) (EC 1.3.8.1) (Butyryl-CoA dehydrogenase)	Acads	412
ACADV_MOUSE	0.250681	0.168675	0.190758	P50544	Very long-chain specific acyl-CoA dehydrogenase, mitochondrial (EC 1.3.8.9) (MVLCAD) (VLCAD)	Acadvl Vlcad	656
ACBP_MOUSE	0.224312	0.234603	0.041711	P31786	Acyl-CoA-binding protein (ACBP) (Diazepam-binding inhibitor) (DBI) (Endozepine) (EP)	Dbi	87
ACLY_MOUSE	0.195316	0.167973	0.209889	Q91V92	ATP-citrate synthase (EC 2.3.3.8) (ATP-citrate (pro-S-)-lyase) (Citrate cleavage enzyme)	Acly	1091
ACOC_MOUSE	0.13979	0.147675	0.03926	P28271	Cytoplasmic aconitate hydratase (Aconitase) (EC 4.2.1.3) (Citrate hydro-lyase) (Iron regulatory protein 1) (IRP1) (Iron-responsive element-binding protein 1) (IRE-BP 1)	Aco1 Ireb1 Irebp	889
ACON_MOUSE	0.138524	0.138091	0.038451	Q99KI0	Aconitate hydratase, mitochondrial (Aconitase) (EC 4.2.1.3) (Citrate hydro-lyase)	Aco2	780
ACOT1_MOUSE	0.070602	0.070602	0	O55137	Acyl-coenzyme A thioesterase 1 (Acyl-CoA thioesterase 1) (EC 3.1.2.-) (CTE-I) (Inducible cytosolic acyl-coenzyme A thioester hydrolase) (Long chain acyl-CoA thioester hydrolase) (Long chain acyl-CoA hydrolase) (Palmitoyl-coenzyme A thioesterase) (EC 3.1.2.2)	Acot1 Cte1	419
ACOX1_MOUSE	1.19822	1.18649	0.342984	Q9R0H0	Peroxisomal acyl-coenzyme A oxidase 1 (AOX) (EC 1.3.3.6) (Palmitoyl-CoA oxidase) [Cleaved into: Peroxisomal acyl-CoA oxidase 1, A chain; Peroxisomal acyl-CoA oxidase 1, B chain; Peroxisomal acyl-CoA oxidase 1, C chain]	Acox1 Acox Paox	661
ACOX2_MOUSE	0.55953	0.644412	0.120041	Q9QXD1	Peroxisomal acyl-coenzyme A oxidase 2 (EC 1.17.99.3) (3-alpha,7-alpha,12-alpha-trihydroxy-5-beta-cholestanoyl-CoA 24-hydroxylase) (3-alpha,7-alpha,12-alpha-trihydroxy-5-beta-cholestanoyl-CoA oxidase) (Trihydroxycoprostanoyl-CoA oxidase) (THCA-CoA oxidase) (THCCox)	Acox2	681
ACSF2_MOUSE	0.144862	0.144847	0.036813	Q8VCW8	Medium-chain acyl-CoA ligase ACSF2, mitochondrial (EC 6.2.1.2)	Acsf2	615
ACSL1_MOUSE	0.244282	0.252019	0.102299	P41216	Long-chain-fatty-acid--CoA ligase 1 (EC 6.2.1.3) (Arachidonate--CoA ligase) (EC 6.2.1.15) (Long-chain acyl-CoA synthetase 1) (LACS 1) (Phytanate--CoA ligase) (EC 6.2.1.24)	Acsl1 Acsl2 Facl2	699
ACSL5_MOUSE	0.565577	0.410111	0.405901	Q8JZR0	Long-chain-fatty-acid--CoA ligase 5 (EC 6.2.1.3) (Arachidonate--CoA ligase) (EC 6.2.1.15) (Long-chain acyl-CoA synthetase 5) (LACS 5)	Acsl5 Facl5	683
ACSM1_MOUSE	0.155277	0.132994	0.039507	Q91VA0	Acyl-coenzyme A synthetase ACSM1, mitochondrial (EC 6.2.1.2) (Acyl-CoA synthetase medium-chain family member 1) (Benzoate--CoA ligase) (EC 6.2.1.25) (Butyrate--CoA ligase 1) (Butyryl-coenzyme A synthetase 1) (Lipoate-activating enzyme) (Middle-chain acyl-CoA synthetase 1)	Acsm1 Bucs1 Lae Macs1	573
ACSM5_MOUSE	0	0	0	Q8BGA8	Acyl-coenzyme A synthetase ACSM5, mitochondrial (EC 6.2.1.2)	Acsm5 Macs3	578
ACTB_MOUSE	0.148507	0.163114	0.043886	P60710	Actin, cytoplasmic 1 (Beta-actin) [Cleaved into: Actin, cytoplasmic 1, N-terminally processed]	Actb	375
ACTN1_MOUSE	0.128873	0.153811	0.049251	Q7TPR4	Alpha-actinin-1 (Alpha-actinin cytoskeletal isoform) (F-actin cross-linking protein) (Non-muscle alpha-actinin-1)	Actn1	892
ACTN4_MOUSE	0.115003	0.120722	0.081252	P57780	Alpha-actinin-4 (Non-muscle alpha-actinin 4)	Actn4	912
ADH1_MOUSE	0.186323	0.200763	0.055819	P00329	Alcohol dehydrogenase 1 (EC 1.1.1.1) (ADH-A2) (Alcohol dehydrogenase A subunit)	Adh1 Adh-1	375
ADHX_MOUSE	0.170368	0.154119	0.036652	P28474	Alcohol dehydrogenase class-3 (EC 1.1.1.1) (Alcohol dehydrogenase 2) (Alcohol dehydrogenase 5) (Alcohol dehydrogenase B2) (ADH-B2) (Alcohol dehydrogenase class-III) (Glutathione-dependent formaldehyde dehydrogenase) (FALDH) (FDH) (GSH-FDH) (EC 1.1.1.-) (S-(hydroxymethyl)glutathione dehydrogenase) (EC 1.1.1.284)	Adh5 Adh-2 Adh2	374
ADK_MOUSE	0.320706	0.257435	0.207113	P55264	Adenosine kinase (AK) (EC 2.7.1.20) (Adenosine 5'-phosphotransferase)	Adk	361
ADT2_MOUSE	0.15597	0.161634	0.044987	P51881	ADP/ATP translocase 2 (ADP,ATP carrier protein 2) (Adenine nucleotide translocator 2) (ANT 2) (Solute carrier family 25 member 5) [Cleaved into: ADP/ATP translocase 2, N-terminally processed]	Slc25a5 Aac2 Ant2	298
ADX_MOUSE	0	0	0	P46656	Adrenodoxin, mitochondrial (Adrenal ferredoxin) (Ferredoxin-1)	Fdx1	188
AGT2_MOUSE	0.073188	0.073188	0	Q3UEG6	Alanine--glyoxylate aminotransferase 2, mitochondrial (AGT 2) (EC 2.6.1.44) ((R)-3-amino-2-methylpropionate--pyruvate transaminase) (EC 2.6.1.40) (Beta-ALAAT II) (Beta-alanine-pyruvate aminotransferase) (D-AIBAT)	Agxt2	513
AIFM1_MOUSE	0.148286	0.146164	0.034619	Q9Z0X1	Apoptosis-inducing factor 1, mitochondrial (EC 1.6.99.-) (Programmed cell death protein 8)	Aifm1 Aif Pdcd8	612
AK1A1_MOUSE	0.135313	0.15089	0.022607	Q9JII6	Aldo-keto reductase family 1 member A1 (EC 1.1.1.2) (EC 1.1.1.33) (EC 1.1.1.372) (EC 1.1.1.54) (Alcohol dehydrogenase [NADP(+)]) (Aldehyde reductase) (Glucuronate reductase) (EC 1.1.1.19) (Glucuronolactone reductase) (EC 1.1.1.20)	Akr1a1 Akr1a4	325
AK1CD_MOUSE	0.263045	0.329605	0.121409	Q8VC28	Aldo-keto reductase family 1 member C13 (EC 1.1.1.-)	Akr1c13	323
AK1D1_MOUSE	0.022018	0.022018	0	Q8VCX1	Aldo-keto reductase family 1 member D1 (EC 1.3.1.3) (3-oxo-5-beta-steroid 4-dehydrogenase) (Delta(4)-3-ketosteroid 5-beta-reductase) (Delta(4)-3-oxosteroid 5-beta-reductase)	Akr1d1	325
AL1A1_MOUSE	0.198226	0.217322	0.06452	P24549	Retinal dehydrogenase 1 (RALDH 1) (RalDH1) (EC 1.2.1.-) (EC 1.2.1.36) (ALDH-E1) (ALHDII) (Aldehyde dehydrogenase family 1 member A1) (Aldehyde dehydrogenase, cytosolic)	Aldh1a1 Ahd-2 Ahd2 Aldh1	501
AL1A7_MOUSE	0.115078	0.116581	0.022247	O35945	Aldehyde dehydrogenase, cytosolic 1 (EC 1.2.1.3) (ALDH class 1) (ALDH-E1) (ALHDII) (Aldehyde dehydrogenase family 1 member A7) (Aldehyde dehydrogenase phenobarbital-inducible)	Aldh1a7 Aldh-pb	501
AL1B1_MOUSE	0.125019	0.151998	0.036213	Q9CZS1	Aldehyde dehydrogenase X, mitochondrial (EC 1.2.1.3) (Aldehyde dehydrogenase family 1 member B1)	Aldh1b1 Aldhx	519
AL1L1_MOUSE	0.206105	0.211301	0.061632	Q8R0Y6	Cytosolic 10-formyltetrahydrofolate dehydrogenase (10-FTHFDH) (FDH) (EC 1.5.1.6) (Aldehyde dehydrogenase family 1 member L1)	Aldh1l1 Fthfd	902
AL3A2_MOUSE	0.182721	0.185383	0.100668	P47740	Aldehyde dehydrogenase family 3 member A2 (EC 1.2.1.3) (EC 1.2.1.94) (Aldehyde dehydrogenase 3) (Fatty aldehyde dehydrogenase)	Aldh3a2 Ahd-3 Ahd3 Aldh3 Aldh4	484
AL4A1_MOUSE	0.145788	0.148865	0.038778	Q8CHT0	Delta-1-pyrroline-5-carboxylate dehydrogenase, mitochondrial (P5C dehydrogenase) (EC 1.2.1.88) (Aldehyde dehydrogenase family 4 member A1) (L-glutamate gamma-semialdehyde dehydrogenase)	Aldh4a1	562
AL7A1_MOUSE	0.183324	0.169112	0.044707	Q9DBF1	Alpha-aminoadipic semialdehyde dehydrogenase (Alpha-AASA dehydrogenase) (EC 1.2.1.31) (Aldehyde dehydrogenase family 7 member A1) (EC 1.2.1.3) (Antiquitin-1) (Betaine aldehyde dehydrogenase) (EC 1.2.1.8) (Delta1-piperideine-6-carboxylate dehydrogenase) (P6c dehydrogenase)	Aldh7a1 Ald7a1	539
AL8A1_MOUSE	0.157604	0.196429	0.096773	Q8BH00	2-aminomuconic semialdehyde dehydrogenase (EC 1.2.1.32) (Aldehyde dehydrogenase family 8 member A1) (Retinal dehydrogenase 4)	Aldh8a1 Raldh4	487
AL9A1_MOUSE	0.137133	0.133139	0.0804	Q9JLJ2	4-trimethylaminobutyraldehyde dehydrogenase (TMABA-DH) (TMABADH) (EC 1.2.1.47) (Aldehyde dehydrogenase family 9 member A1) (EC 1.2.1.3)	Aldh9a1	494
ALAT1_MOUSE	0.232608	0.232608	0	Q8QZR5	Alanine aminotransferase 1 (ALT1) (EC 2.6.1.2) (Glutamate pyruvate transaminase 1) (GPT 1) (Glutamic--alanine transaminase 1) (Glutamic--pyruvic transaminase 1)	Gpt Gpt1	496
ALAT2_MOUSE	0	0	0	Q8BGT5	Alanine aminotransferase 2 (ALT2) (EC 2.6.1.2) (Glutamate pyruvate transaminase 2) (GPT 2) (Glutamic--alanine transaminase 2) (Glutamic--pyruvic transaminase 2)	Gpt2 Aat2	522
ALBU_MOUSE	0.211297	0.212156	0.059119	P07724	Albumin	Alb Alb-1 Alb1	608
ALDH2_MOUSE	0.368971	0.356444	0.092363	P47738	Aldehyde dehydrogenase, mitochondrial (EC 1.2.1.3) (AHD-M1) (ALDH class 2) (ALDH-E2) (ALDHI)	Aldh2 Ahd-1 Ahd1	519
ALDOA_MOUSE	0.181356	0.295782	0.161822	P05064	Fructose-bisphosphate aldolase A (EC 4.1.2.13) (Aldolase 1) (Muscle-type aldolase)	Aldoa Aldo1	364
ALDOB_MOUSE	0.294069	0.29493	0.085887	Q91Y97	Fructose-bisphosphate aldolase B (EC 4.1.2.13) (Aldolase 2) (Liver-type aldolase)	Aldob Aldo2	364
ALDR_MOUSE	0	0	0	P45376	Aldo-keto reductase family 1 member B1 (EC 1.1.1.300) (EC 1.1.1.372) (EC 1.1.1.54) (Aldehyde reductase) (Aldo-keto reductase family 1 member B3) (Aldose reductase) (AR) (EC 1.1.1.21)	Akr1b1 Akr1b3 Aldor1 Aldr1 Alr2	316
AMACR_MOUSE	0.202221	0.304959	0.145294	O09174	Alpha-methylacyl-CoA racemase (EC 5.1.99.4) (2-methylacyl-CoA racemase)	Amacr Macr1	381
AMPL_MOUSE	0.207566	0.195076	0.046689	Q9CPY7	Cytosol aminopeptidase (EC 3.4.11.1) (Cysteinylglycine-S-conjugate dipeptidase) (EC 3.4.13.23) (Leucine aminopeptidase 3) (LAP-3) (Leucyl aminopeptidase) (Peptidase S) (Proline aminopeptidase) (EC 3.4.11.5) (Prolyl aminopeptidase)	Lap3 Lapep	519
ANXA2_MOUSE	0.09784	0.09784	0	P07356	Annexin A2 (Annexin II) (Annexin-2) (Calpactin I heavy chain) (Calpactin-1 heavy chain) (Chromobindin-8) (Lipocortin II) (Placental anticoagulant protein IV) (PAP-IV) (Protein I) (p36)	Anxa2 Anx2 Cal1h	339
ANXA4_MOUSE	0.196412	0.196412	0	P97429	Annexin A4 (Annexin IV) (Annexin-4)	Anxa4 Anx4	319
ANXA5_MOUSE	0.134412	0.149264	0.08009	P48036	Annexin A5 (Anchorin CII) (Annexin V) (Annexin-5) (Calphobindin I) (CBP-I) (Endonexin II) (Lipocortin V) (Placental anticoagulant protein 4) (PP4) (Placental anticoagulant protein I) (PAP-I) (Thromboplastin inhibitor) (Vascular anticoagulant-alpha) (VAC-alpha)	Anxa5 Anx5	319
ANXA6_MOUSE	0.186957	0.219638	0.063239	P14824	Annexin A6 (67 kDa calelectrin) (Annexin VI) (Annexin-6) (Calphobindin-II) (CPB-II) (Chromobindin-20) (Lipocortin VI) (Protein III) (p68) (p70)	Anxa6 Anx6	673
ANXA7_MOUSE	0	0	0	Q07076	Annexin A7 (Annexin VII) (Annexin-7) (Synexin)	Anxa7 Anx7	463
AOFB_MOUSE	0.099629	0.130899	0.042198	Q8BW75	Amine oxidase [flavin-containing] B (EC 1.4.3.4) (Monoamine oxidase type B) (MAO-B)	Maob	520
AOXC_MOUSE	0.227449	0.227824	0.036459	G3X982	Aldehyde oxidase 3 (EC 1.2.3.1) (Aldehyde oxidase homolog 1) (Azaheterocycle hydroxylase 3) (EC 1.17.3.-)	Aox3 Aoh1	1335
AP2A1_MOUSE	1.16851	1.16851	0	P17426	AP-2 complex subunit alpha-1 (100 kDa coated vesicle protein A) (Adaptor protein complex AP-2 subunit alpha-1) (Adaptor-related protein complex 2 subunit alpha-1) (Alpha-adaptin A) (Alpha1-adaptin) (Clathrin assembly protein complex 2 alpha-A large chain) (Plasma membrane adaptor HA2/AP2 adaptin alpha A subunit)	Ap2a1 Adtaa Clapa1	977
AP2A2_MOUSE	0	0	0	P17427	AP-2 complex subunit alpha-2 (100 kDa coated vesicle protein C) (Adaptor protein complex AP-2 subunit alpha-2) (Adaptor-related protein complex 2 subunit alpha-2) (Alpha-adaptin C) (Alpha2-adaptin) (Clathrin assembly protein complex 2 alpha-C large chain) (Plasma membrane adaptor HA2/AP2 adaptin alpha C subunit)	Ap2a2 Adtab	938
AP2M1_MOUSE	0	0	0	P84091	AP-2 complex subunit mu (AP-2 mu chain) (Adaptor protein complex AP-2 subunit mu) (Adaptor-related protein complex 2 subunit mu) (Clathrin assembly protein complex 2 mu medium chain) (Clathrin coat assembly protein AP50) (Clathrin coat-associated protein AP50) (Mu2-adaptin) (Plasma membrane adaptor AP-2 50 kDa protein)	Ap2m1 Clapm1	435
APOA1_MOUSE	1.02672	1.12648	0.256817	Q00623	Apolipoprotein A-I (Apo-AI) (ApoA-I) (Apolipoprotein A1) [Cleaved into: Proapolipoprotein A-I (ProapoA-I); Truncated apolipoprotein A-I]	Apoa1	264
APOE_MOUSE	0.30509	0.515402	0.297426	P08226	Apolipoprotein E (Apo-E)	Apoe	311
ARF5_MOUSE	0	0	0	P84084	ADP-ribosylation factor 5	Arf5	180
ARGI1_MOUSE	0.148515	0.158617	0.061848	Q61176	Arginase-1 (EC 3.5.3.1) (Liver-type arginase) (Type I arginase)	Arg1	323
ARK72_MOUSE	0.2468	0.263903	0.058639	Q8CG76	Aflatoxin B1 aldehyde reductase member 2 (EC 1.1.1.n11) (Succinic semialdehyde reductase) (SSA reductase)	Akr7a2 Afar Akr7a5	367
ARLY_MOUSE	0.200279	0.210519	0.054479	Q91YI0	Argininosuccinate lyase (ASAL) (EC 4.3.2.1) (Arginosuccinase)	Asl	464
ARP2_MOUSE	0.147326	0.147326	0	P61161	Actin-related protein 2 (Actin-like protein 2)	Actr2 Arp2	394
ARP3_MOUSE	0	0	0	Q99JY9	Actin-related protein 3 (Actin-like protein 3)	Actr3 Arp3	418
ARPC3_MOUSE	0.008286	0.008286	0	Q9JM76	Actin-related protein 2/3 complex subunit 3 (Arp2/3 complex 21 kDa subunit) (p21-ARC)	Arpc3	178
ASGR1_MOUSE	1.24271	1.24271	0	P34927	Asialoglycoprotein receptor 1 (ASGP-R 1) (ASGPR 1) (Hepatic lectin 1) (HL-1) (mHL-1)	Asgr1 Asgr-1	284
ASPD_MOUSE	0	0	0	Q9DCQ2	Putative L-aspartate dehydrogenase (EC 1.4.1.21) (Aspartate dehydrogenase domain-containing protein)	Aspdh	287
ASSY_MOUSE	0.196848	0.202219	0.05132	P16460	Argininosuccinate synthase (EC 6.3.4.5) (Citrulline--aspartate ligase)	Ass1 Ass	412
AT11C_MOUSE	0.099601	0.099601	0	Q9QZW0	Phospholipid-transporting ATPase 11C (EC 7.6.2.1) (ATPase class VI type 11C) (P4-ATPase flippase complex alpha subunit ATP11C)	Atp11c	1129
AT1A1_MOUSE	0.135199	0.153543	0.040149	Q8VDN2	Sodium/potassium-transporting ATPase subunit alpha-1 (Na(+)/K(+) ATPase alpha-1 subunit) (EC 7.2.2.13) (Sodium pump subunit alpha-1)	Atp1a1	1023
AT1B1_MOUSE	1.57167	1.57167	0	P14094	Sodium/potassium-transporting ATPase subunit beta-1 (Sodium/potassium-dependent ATPase subunit beta-1)	Atp1b1 Atp4b	304
AT2A1_MOUSE	0	0	0	Q8R429	Sarcoplasmic/endoplasmic reticulum calcium ATPase 1 (SERCA1) (SR Ca(2+)-ATPase 1) (EC 7.2.2.10) (Calcium pump 1) (Calcium-transporting ATPase sarcoplasmic reticulum type, fast twitch skeletal muscle isoform) (Endoplasmic reticulum class 1/2 Ca(2+) ATPase)	Atp2a1	994
AT5F1_MOUSE	0.137923	0.133149	0.032498	Q9CQQ7	ATP synthase F(0) complex subunit B1, mitochondrial (ATP synthase peripheral stalk-membrane subunit b) (ATP synthase subunit b) (ATPase subunit b)	Atp5pb Atp5f1	256
ATOX1_MOUSE	0.586192	0.586192	0	O08997	Copper transport protein ATOX1 (Metal transport protein ATX1)	Atox1	68
ATP5H_MOUSE	0.124292	0.109136	0.038817	Q9DCX2	ATP synthase subunit d, mitochondrial (ATPase subunit d) (ATP synthase peripheral stalk subunit d)	Atp5pd Atp5h	161
ATP5I_MOUSE	0.12843	0.13052	0.009904	Q06185	ATP synthase subunit e, mitochondrial (ATPase subunit e) (ATP synthase membrane subunit e)	Atp5me Atp5i Atp5k Lfm-1 Lfm1	71
ATP5L_MOUSE	0.121971	0.121971	0	Q9CPQ8	ATP synthase subunit g, mitochondrial (ATPase subunit g) (ATP synthase membrane subunit g)	Atp5mg Atp5l	103
ATPA_MOUSE	0.122102	0.123763	0.035908	Q03265	ATP synthase subunit alpha, mitochondrial (ATP synthase F1 subunit alpha)	Atp5f1a Atp5a1	553
ATPB_MOUSE	0.118598	0.124814	0.032449	P56480	ATP synthase subunit beta, mitochondrial (EC 7.1.2.2) (ATP synthase F1 subunit beta)	Atp5f1b Atp5b	529
ATPD_MOUSE	0	0	0	Q9D3D9	ATP synthase subunit delta, mitochondrial (ATP synthase F1 subunit delta) (F-ATPase delta subunit)	Atp5f1d Atp5d	168
ATPG_MOUSE	0.152583	0.138878	0.052083	Q91VR2	ATP synthase subunit gamma, mitochondrial (ATP synthase F1 subunit gamma) (F-ATPase gamma subunit)	Atp5f1c Atp5c1	298
ATPK_MOUSE	0.208387	0.208387	0	P56135	ATP synthase subunit f, mitochondrial (ATP synthase membrane subunit f)	Atp5mf Atp5j2	88
ATPMD_MOUSE	0.29031	0.461623	0.242272	Q78IK2	ATP synthase membrane subunit K, mitochondrial (ATP synthase membrane subunit DAPIT, mitochondrial) (Diabetes-associated protein in insulin-sensitive tissues) (Up-regulated during skeletal muscle growth protein 5)	Atp5mk Atp5md Dapit Usmg5	58
ATPO_MOUSE	0.126418	0.127992	0.034206	Q9DB20	ATP synthase subunit O, mitochondrial (ATP synthase peripheral stalk subunit OSCP) (Oligomycin sensitivity conferral protein) (OSCP)	Atp5po Atp5o D12Wsu28e	213
B3AT_MOUSE	0.000324	0.000324	0	P04919	Band 3 anion transport protein (Anion exchange protein 1) (AE 1) (Anion exchanger 1) (MEB3) (Solute carrier family 4 member 1) (CD antigen CD233)	Slc4a1 Ae1	929
BAP31_MOUSE	0	0	0	Q61335	B-cell receptor-associated protein 31 (BCR-associated protein 31) (Bap31) (p28)	Bcap31 Bap31	245
BDH_MOUSE	0.162328	0.171746	0.034225	Q80XN0	D-beta-hydroxybutyrate dehydrogenase, mitochondrial (EC 1.1.1.30) (3-hydroxybutyrate dehydrogenase) (BDH)	Bdh1 Bdh	343
BHMT1_MOUSE	0.175415	0.17249	0.039041	O35490	Betaine--homocysteine S-methyltransferase 1 (EC 2.1.1.5)	Bhmt	407
BIP_MOUSE	0.264342	0.281025	0.076178	P20029	Endoplasmic reticulum chaperone BiP (EC 3.6.4.10) (78 kDa glucose-regulated protein) (GRP-78) (Binding-immunoglobulin protein) (BiP) (Heat shock protein 70 family protein 5) (HSP70 family protein 5) (Heat shock protein family A member 5) (Immunoglobulin heavy chain-binding protein)	Hspa5 Grp78	655
BLVRB_MOUSE	0.11543	0.116698	0.002231	Q923D2	Flavin reductase (NADPH) (FR) (EC 1.5.1.30) (Biliverdin reductase B) (BVR-B) (EC 1.3.1.24) (Biliverdin-IX beta-reductase) (NADPH-dependent diaphorase) (NADPH-flavin reductase) (FLR)	Blvrb	206
BODG_MOUSE	0	0	0	Q924Y0	Gamma-butyrobetaine dioxygenase (EC 1.14.11.1) (Gamma-butyrobetaine hydroxylase) (Gamma-BBH) (Gamma-butyrobetaine,2-oxoglutarate dioxygenase)	Bbox1	387
BPHL_MOUSE	0.157745	0.148051	0.050712	Q8R164	Valacyclovir hydrolase (VACVase) (Valacyclovirase) (EC 3.1.-.-) (Biphenyl hydrolase-like protein)	Bphl	291
C1TC_MOUSE	0.236948	0.225835	0.057302	Q922D8	C-1-tetrahydrofolate synthase, cytoplasmic (C1-THF synthase) [Cleaved into: C-1-tetrahydrofolate synthase, cytoplasmic, N-terminally processed] [Includes: Methylenetetrahydrofolate dehydrogenase (EC 1.5.1.5); Methenyltetrahydrofolate cyclohydrolase (EC 3.5.4.9); Formyltetrahydrofolate synthetase (EC 6.3.4.3)]	Mthfd1	935
CAH2_MOUSE	0.022008	0.021446	0.005094	P00920	Carbonic anhydrase 2 (EC 4.2.1.1) (Carbonate dehydratase II) (Carbonic anhydrase II) (CA-II)	Ca2 Car2	260
CAH3_MOUSE	0.182212	0.19917	0.057709	P16015	Carbonic anhydrase 3 (EC 4.2.1.1) (Carbonate dehydratase III) (Carbonic anhydrase III) (CA-III)	Ca3 Car3	260
CALR_MOUSE	0.214495	0.217064	0.00898	P14211	Calreticulin (CRP55) (Calregulin) (Endoplasmic reticulum resident protein 60) (ERp60) (HACBP)	Calr	416
CALX_MOUSE	0.571781	0.79652	0.317828	P35564	Calnexin	Canx	591
CAND1_MOUSE	0.229296	0.229296	0	Q6ZQ38	Cullin-associated NEDD8-dissociated protein 1 (Cullin-associated and neddylation-dissociated protein 1) (p120 CAND1)	Cand1 D10Ertd516e Kiaa0829	1230
CAPZB_MOUSE	0.194455	0.194455	0	P47757	F-actin-capping protein subunit beta (CapZ beta)	Capzb Cappb1	277
CATA_MOUSE	0.817914	0.900024	0.261292	P24270	Catalase (EC 1.11.1.6)	Cat Cas-1 Cas1	527
CATB_MOUSE	0.331925	0.352073	0.048588	P10605	Cathepsin B (EC 3.4.22.1) (Cathepsin B1) [Cleaved into: Cathepsin B light chain; Cathepsin B heavy chain]	Ctsb	339
CATD_MOUSE	0.285267	0.285267	0	P18242	Cathepsin D (EC 3.4.23.5)	Ctsd	410
CATH_MOUSE	5.28506	5.28506	0	P49935	Pro-cathepsin H (Cathepsin B3) (Cathepsin BA) [Cleaved into: Cathepsin H mini chain; Cathepsin H (EC 3.4.22.16); Cathepsin H heavy chain; Cathepsin H light chain]	Ctsh	333
CATZ_MOUSE	0.155273	0.213889	0.082895	Q9WUU7	Cathepsin Z (EC 3.4.18.1)	Ctsz	306
CAZA2_MOUSE	0.192548	0.238641	0.065185	P47754	F-actin-capping protein subunit alpha-2 (CapZ alpha-2)	Capza2 Cappa2	286
CBR1_MOUSE	0.257209	0.257209	0	P48758	Carbonyl reductase [NADPH] 1 (EC 1.1.1.184) (15-hydroxyprostaglandin dehydrogenase [NADP(+)]) (EC 1.1.1.196) (EC 1.1.1.197) (20-beta-hydroxysteroid dehydrogenase) (NADPH-dependent carbonyl reductase 1) (Prostaglandin 9-ketoreductase) (PG-9-KR) (Prostaglandin-E(2) 9-reductase) (EC 1.1.1.189)	Cbr1 Cbr	277
CBS_MOUSE	0.723666	0.56534	0.298333	Q91WT9	Cystathionine beta-synthase (EC 4.2.1.22) (Beta-thionase) (Serine sulfhydrase)	Cbs	561
CENPV_MOUSE	0.058008	0.07147	0.019038	Q9CXS4	Centromere protein V (CENP-V) (Proline-rich protein 6)	Cenpv Prr6	252
CES1D_MOUSE	0.266204	0.294521	0.08827	Q8VCT4	Carboxylesterase 1D (Carboxylesterase 3) (EC 3.1.1.1) (EC 3.1.1.67) (Fatty acid ethyl ester synthase) (FAEE synthase) (Triacylglycerol hydrolase) (TGH)	Ces1d Ces1 Ces3	565
CES1F_MOUSE	0.180937	0.164121	0.048357	Q91WU0	Carboxylesterase 1F (EC 3.1.1.1) (Carboxylic ester hydrolase) (Triacylglycerol hydrolase 2) (TGH-2)	Ces1f CesML1	561
CGL_MOUSE	0.217237	0.185095	0.108483	Q8VCN5	Cystathionine gamma-lyase (EC 4.4.1.1) (Cysteine-protein sulfhydrase) (Gamma-cystathionase)	Cth	398
CH10_MOUSE	0.184571	0.211735	0.037646	Q64433	10 kDa heat shock protein, mitochondrial (Hsp10) (10 kDa chaperonin) (Chaperonin 10) (CPN10)	Hspe1	102
CH60_MOUSE	0.134147	0.138346	0.031125	P63038	60 kDa heat shock protein, mitochondrial (EC 5.6.1.7) (60 kDa chaperonin) (Chaperonin 60) (CPN60) (HSP-65) (Heat shock protein 60) (HSP-60) (Hsp60) (Mitochondrial matrix protein P1)	Hspd1 Hsp60	573
CHDH_MOUSE	0.150941	0.170899	0.028224	Q8BJ64	Choline dehydrogenase, mitochondrial (CDH) (CHD) (EC 1.1.99.1)	Chdh	596
CISD1_MOUSE	0.169853	0.173484	0.022898	Q91WS0	CDGSH iron-sulfur domain-containing protein 1 (MitoNEET)	Cisd1 D10Ertd214e Zcd1	108
CISY_MOUSE	0.163752	0.168977	0.041776	Q9CZU6	Citrate synthase, mitochondrial (EC 2.3.3.1) (Citrate (Si)-synthase)	Cs	464
CK054_MOUSE	0.187319	0.219125	0.04498	Q91V76	Ester hydrolase C11orf54 homolog (EC 3.1.-.-)		315
CLH1_MOUSE	0.159542	0.167506	0.062382	Q68FD5	Clathrin heavy chain 1	Cltc	1675
CLYBL_MOUSE	0	0	0	Q8R4N0	Citramalyl-CoA lyase, mitochondrial (EC 4.1.3.25) ((3S)-malyl-CoA thioesterase) (EC 3.1.2.30) (Beta-methylmalate synthase) (EC 2.3.3.-) (Citrate lyase subunit beta-like protein, mitochondrial) (Citrate lyase beta-like) (Malate synthase) (EC 2.3.3.9)	Clybl Clb	338
CMBL_MOUSE	0.000524	0.000524	0	Q8R1G2	Carboxymethylenebutenolidase homolog (EC 3.1.-.-)	Cmbl	245
CMC2_MOUSE	0.139331	0.129896	0.033173	Q9QXX4	Calcium-binding mitochondrial carrier protein Aralar2 (Citrin) (Mitochondrial aspartate glutamate carrier 2) (Solute carrier family 25 member 13)	Slc25a13 Aralar2	676
CNPY2_MOUSE	0	0	0	Q9QXT0	Protein canopy homolog 2 (MIR-interacting saposin-like protein) (Putative secreted protein ZSIG9) (Transmembrane protein 4)	Cnpy2 Msap Tmem4 Zsig9	182
CO1A1_MOUSE	0.012369	0.012369	0	P11087	Collagen alpha-1(I) chain (Alpha-1 type I collagen)	Col1a1 Cola1	1453
CO1A2_MOUSE	1.25911	2.50622	1.76367	Q01149	Collagen alpha-2(I) chain (Alpha-2 type I collagen)	Col1a2 Cola2	1372
CO3_MOUSE	1.15036	1.15167	0.001859	P01027	Complement C3 (HSE-MSF) [Cleaved into: Complement C3 beta chain; C3-beta-c (C3bc); Complement C3 alpha chain; C3a anaphylatoxin; Acylation stimulating protein (ASP) (C3adesArg); Complement C3b alpha' chain; Complement C3c alpha' chain fragment 1; Complement C3dg fragment; Complement C3g fragment; Complement C3d fragment; Complement C3f fragment; Complement C3c alpha' chain fragment 2]	C3	1663
COASY_MOUSE	2.93522	0.290281	4.61794	Q9DBL7	Bifunctional coenzyme A synthase (CoA synthase) [Includes: Phosphopantetheine adenylyltransferase (EC 2.7.7.3) (Dephospho-CoA pyrophosphorylase) (Pantetheine-phosphate adenylyltransferase) (PPAT); Dephospho-CoA kinase (DPCK) (EC 2.7.1.24) (Dephosphocoenzyme A kinase) (DPCOAK)]	Coasy Ukr1	563
COF1_MOUSE	0.33423	0.33423	0	P18760	Cofilin-1 (Cofilin, non-muscle isoform)	Cfl1	166
COMT_MOUSE	0.857299	1.28537	0.605391	O88587	Catechol O-methyltransferase (EC 2.1.1.6)	Comt Comt1	265
COPA_MOUSE	0	0	0	Q8CIE6	Coatomer subunit alpha (Alpha-coat protein) (Alpha-COP) [Cleaved into: Xenin (Xenopsin-related peptide); Proxenin]	Copa	1224
COPB_MOUSE	0	0	0	Q9JIF7	Coatomer subunit beta (Beta-coat protein) (Beta-COP)	Copb1 Copb	953
COX2_MOUSE	0.128388	0.130142	0.009814	P00405	Cytochrome c oxidase subunit 2 (EC 7.1.1.9) (Cytochrome c oxidase polypeptide II)	Mtco2 COII COX2 mt-Co2	227
COX41_MOUSE	0.140476	0.145621	0.012934	P19783	Cytochrome c oxidase subunit 4 isoform 1, mitochondrial (Cytochrome c oxidase polypeptide IV) (Cytochrome c oxidase subunit IV isoform 1) (COX IV-1)	Cox4i1 Cox4 Cox4a	169
COX5A_MOUSE	0.140661	0.146953	0.039123	P12787	Cytochrome c oxidase subunit 5A, mitochondrial (Cytochrome c oxidase polypeptide Va)	Cox5a	146
COX6C_MOUSE	0.145452	0.116383	0.091932	Q9CPQ1	Cytochrome c oxidase subunit 6C (Cytochrome c oxidase polypeptide VIc)	Cox6c	76
CP1A2_MOUSE	0.536871	0.492516	0.07936	P00186	Cytochrome P450 1A2 (EC 1.14.14.1) (CYPIA2) (Cholesterol 25-hydroxylase) (Cytochrome P450-P2) (Cytochrome P450-P3) (Hydroperoxy icosatetraenoate dehydratase) (EC 4.2.1.152)	Cyp1a2 Cyp1a-2	513
CP237_MOUSE	0.303472	0.310099	0.240551	P56654	Cytochrome P450 2C37 (EC 1.14.14.1) (CYPIIC37)	Cyp2c37	490
CP240_MOUSE	0.708797	0.708797	0	P56657	Cytochrome P450 2C40 (EC 1.14.14.-) (CYPIIC40)	Cyp2c40	491
CP254_MOUSE	0.425729	0.498879	0.136534	Q6XVG2	Cytochrome P450 2C54 (EC 1.14.14.1) (CYPIIC54)	Cyp2c54	490
CP270_MOUSE	0	0	0	Q91W64	Cytochrome P450 2C70 (EC 1.14.14.-) (CYPIIC70)	Cyp2c70 Cyp2c-70 Cyp2c22	489
CP27A_MOUSE	0.248662	0.259356	0.118698	Q9DBG1	Sterol 26-hydroxylase, mitochondrial (EC 1.14.15.15) (5-beta-cholestane-3-alpha,7-alpha,12-alpha-triol 26-hydroxylase) (Cytochrome P-450C27/25) (Cytochrome P450 27) (Sterol 27-hydroxylase) (Vitamin D(3) 25-hydroxylase)	Cyp27a1	533
CP2AC_MOUSE	0.334554	0.317079	0.196664	P56593	Cytochrome P450 2A12 (EC 1.14.14.1) (CYPIIA12) (Steroid hormones 7-alpha-hydroxylase) (Testosterone 7-alpha-hydroxylase)	Cyp2a12	492
CP2CT_MOUSE	0.172801	0.172801	0	Q64458	Cytochrome P450 2C29 (EC 1.14.14.1) (Aldehyde oxygenase) (CYPIIC29) (Cytochrome P-450 MUT-2)	Cyp2c29	490
CP2D9_MOUSE	0.696981	0.468151	0.642994	P11714	Cytochrome P450 2D9 (EC 1.14.14.1) (CYPIID9) (Cytochrome P450-16-alpha) (Cytochrome P450CA) (Testosterone 16-alpha hydroxylase)	Cyp2d9 Cyp2d-9	504
CP2DA_MOUSE	0.468156	0.489605	0.127033	P24456	Cytochrome P450 2D10 (EC 1.14.14.1) (CYPIID10) (Cytochrome P450-16-alpha) (Cytochrome P450CB) (Testosterone 16-alpha hydroxylase)	Cyp2d10 Cyp2d-10	504
CP2DB_MOUSE	0.489781	0.489781	0	P24457	Cytochrome P450 2D11 (EC 1.14.14.1) (CYPIID11) (Cytochrome P450-16-alpha) (Cytochrome P450CC) (Testosterone 16-alpha hydroxylase)	Cyp2d11 Cyp2d-11	504
CP2DQ_MOUSE	0.785408	0.681408	0.288543	Q8CIM7	Cytochrome P450 2D26 (EC 1.14.14.1) (CYPIID26)	Cyp2d26 Cyp2d-26	500
CP2E1_MOUSE	0.638737	0.378511	0.508999	Q05421	Cytochrome P450 2E1 (EC 1.14.14.1) (4-nitrophenol 2-hydroxylase) (EC 1.14.13.n7) (CYPIIE1) (Cytochrome P450-ALC) (Cytochrome P450-J)	Cyp2e1 Cyp2e Cyp2e-1	493
CP2F2_MOUSE	0.633341	0.714136	0.142003	P33267	Cytochrome P450 2F2 (EC 1.14.14.-) (CYPIIF2) (Cytochrome P450-NAH-2) (Naphthalene dehydrogenase) (Naphthalene hydroxylase)	Cyp2f2 Cyp2f-2	491
CP3AB_MOUSE	0	0	0	Q64459	Cytochrome P450 3A11 (EC 1.14.14.1) (CYPIIIA11) (Cytochrome P-450IIIAM1) (Cytochrome P-450UT)	Cyp3a11 Cyp3a-11	504
CP4CA_MOUSE	0.288769	0.288769	0	Q91WL5	Cytochrome P450 4A12A (EC 1.14.14.1) (CYPIVA12)	Cyp4a12a Cyp4a12	508
CP4FE_MOUSE	0.271243	0.362072	0.128453	Q9EP75	Leukotriene-B4 omega-hydroxylase 3 (EC 1.14.14.94) (Cyp4f-14) (Cytochrome P450 4F14) (Cytochrome P450-LTB-omega) (Leukotriene-B4 20-monooxygenase 3)	Cyp4f14	524
CP7B1_MOUSE	1.75892	2.78958	1.45758	Q60991	Cytochrome P450 7B1 (24-hydroxycholesterol 7-alpha-hydroxylase) (EC 1.14.14.26) (25/26-hydroxycholesterol 7-alpha-hydroxylase) (EC 1.14.14.29) (3-hydroxysteroid 7-alpha hydroxylase) (Hippocampal transcript 1 protein) (HCT-1) (Oxysterol 7-alpha-hydroxylase)	Cyp7b1	507
CP8B1_MOUSE	0	0	0	O88962	7-alpha-hydroxycholest-4-en-3-one 12-alpha-hydroxylase (EC 1.14.14.139) (7-alpha-hydroxy-4-cholesten-3-one 12-alpha-hydroxylase) (CYPVIIIB1) (Cytochrome P450 8B1) (Sterol 12-alpha-hydroxylase)	Cyp8b1 Cyp12	500
CPSM_MOUSE	0.143974	0.152024	0.044354	Q8C196	Carbamoyl-phosphate synthase [ammonia], mitochondrial (EC 6.3.4.16) (Carbamoyl-phosphate synthetase I) (CPSase I)	Cps1	1500
CPT1A_MOUSE	0.865665	1.4047	0.762306	P97742	Carnitine O-palmitoyltransferase 1, liver isoform (CPT1-L) (EC 2.3.1.21) (Carnitine O-palmitoyltransferase I, liver isoform) (CPT I) (CPTI-L) (Carnitine palmitoyltransferase 1A)	Cpt1a Cpt-1 Cpt1	773
CPT2_MOUSE	0.190373	0.167334	0.057845	P52825	Carnitine O-palmitoyltransferase 2, mitochondrial (EC 2.3.1.21) (Carnitine palmitoyltransferase II) (CPT II)	Cpt2 Cpt-2	658
CSAD_MOUSE	0.129878	0.143979	0.019942	Q9DBE0	Cysteine sulfinic acid decarboxylase (EC 4.1.1.29) (Aspartate 1-decarboxylase) (EC 4.1.1.11) (Cysteine-sulfinate decarboxylase) (Sulfinoalanine decarboxylase)	Csad	493
CTNB1_MOUSE	7.12899	7.12899	0	Q02248	Catenin beta-1 (Beta-catenin)	Ctnnb1 Catnb	781
CX6B1_MOUSE	0.178346	0.177414	0.015711	P56391	Cytochrome c oxidase subunit 6B1 (Cytochrome c oxidase subunit VIb isoform 1) (COX VIb-1)	Cox6b1 Cox6b	86
CY1_MOUSE	0.108914	0.108914	0	Q9D0M3	Cytochrome c1, heme protein, mitochondrial (EC 7.1.1.8) (Complex III subunit 4) (Complex III subunit IV) (Cytochrome b-c1 complex subunit 4) (Ubiquinol-cytochrome-c reductase complex cytochrome c1 subunit) (Cytochrome c-1)	Cyc1	325
CY250_MOUSE	0.731533	0.731533	0	Q91X77	Cytochrome P450 2C50 (EC 1.14.14.1) (CYPIIC50)	Cyp2c50	490
CYB5B_MOUSE	0.146739	0.199139	0.074105	Q9CQX2	Cytochrome b5 type B (Cytochrome b5 outer mitochondrial membrane isoform)	Cyb5b Cyb5m	146
CYB5_MOUSE	0.355408	0.318485	0.100694	P56395	Cytochrome b5	Cyb5a Cyb5	134
CYC_MOUSE	0.261622	0.261622	0	P62897	Cytochrome c, somatic	Cycs	105
DCXR_MOUSE	0.041574	0.041574	0	Q91X52	L-xylulose reductase (XR) (EC 1.1.1.10) (Dicarbonyl/L-xylulose reductase)	Dcxr	244
DDC_MOUSE	0	0	0	O88533	Aromatic-L-amino-acid decarboxylase (AADC) (EC 4.1.1.28) (DOPA decarboxylase) (DDC)	Ddc	480
DDX3X_MOUSE	0.193168	0.353667	0.226981	Q62167	ATP-dependent RNA helicase DDX3X (EC 3.6.4.13) (D1Pas1-related sequence 2) (DEAD box RNA helicase DEAD3) (mDEAD3) (DEAD box protein 3, X-chromosomal) (Embryonic RNA helicase)	Ddx3x D1Pas1-rs2 Ddx3 Dead3 Erh	662
DDX5_MOUSE	0	0	0	Q61656	Probable ATP-dependent RNA helicase DDX5 (EC 3.6.4.13) (DEAD box RNA helicase DEAD1) (mDEAD1) (DEAD box protein 5) (RNA helicase p68)	Ddx5 Tnz2	614
DECR2_MOUSE	0.965593	1.56635	0.849602	Q9WV68	Peroxisomal 2,4-dienoyl-CoA reductase [(3E)-enoyl-CoA-producing] (EC 1.3.1.124) (2,4-dienoyl-CoA reductase 2)	Decr2 Pdcr	292
DECR_MOUSE	0.163154	0.181673	0.039524	Q9CQ62	2,4-dienoyl-CoA reductase [(3E)-enoyl-CoA-producing], mitochondrial (EC 1.3.1.124) (2,4-dienoyl-CoA reductase [NADPH]) (4-enoyl-CoA reductase [NADPH])	Decr1	335
DEST_MOUSE	0.512279	0.839282	0.462452	Q9R0P5	Destrin (Actin-depolymerizing factor) (ADF) (Sid 23)	Dstn Dsn Sid23	165
DHB11_MOUSE	0	0	0	Q9EQ06	Estradiol 17-beta-dehydrogenase 11 (EC 1.1.1.62) (17-beta-hydroxysteroid dehydrogenase 11) (17-beta-HSD 11) (17bHSD11) (17betaHSD11) (17-beta-hydroxysteroid dehydrogenase XI) (17-beta-HSD XI) (17betaHSDXI) (Dehydrogenase/reductase SDR family member 8)	Hsd17b11 Dhrs8 Pan1b	298
DHB12_MOUSE	0.242345	0.260227	0.025289	O70503	Very-long-chain 3-oxoacyl-CoA reductase (EC 1.1.1.330) (17-beta-hydroxysteroid dehydrogenase 12) (17-beta-HSD 12) (3-ketoacyl-CoA reductase) (KAR) (Estradiol 17-beta-dehydrogenase 12) (EC 1.1.1.62) (KIK-I)	Hsd17b12 Kik1	312
DHB13_MOUSE	0.352486	0.421374	0.198432	Q8VCR2	17-beta-hydroxysteroid dehydrogenase 13 (17-beta-HSD 13) (EC 1.1.-.-) (Alcohol dehydrogenase PAN1B-like) (Short-chain dehydrogenase/reductase 9)	Hsd17b13 Scdr9	304
DHB2_MOUSE	0.213249	0.313512	0.141793	P51658	Estradiol 17-beta-dehydrogenase 2 (EC 1.1.1.62) (17-beta-hydroxysteroid dehydrogenase type 2) (17-beta-HSD 2) (Testosterone 17-beta-dehydrogenase) (EC 1.1.1.239)	Hsd17b2 Edh17b2	381
DHB4_MOUSE	0.35736	0.356178	0.106375	P51660	Peroxisomal multifunctional enzyme type 2 (MFE-2) (17-beta-hydroxysteroid dehydrogenase 4) (17-beta-HSD 4) (D-bifunctional protein) (DBP) (Multifunctional protein 2) (MFP-2) [Cleaved into: (3R)-hydroxyacyl-CoA dehydrogenase (EC 1.1.1.n12); Enoyl-CoA hydratase 2 (EC 4.2.1.107) (EC 4.2.1.119) (3-alpha,7-alpha,12-alpha-trihydroxy-5-beta-cholest-24-enoyl-CoA hydratase)]	Hsd17b4 Edh17b4	735
DHB5_MOUSE	0.202211	0.203211	0.056776	P70694	Estradiol 17 beta-dehydrogenase 5 (EC 1.1.1.-) (17-beta-HSD 5)	Akr1c6 Hsd17b5	323
DHB8_MOUSE	0.151392	0.243708	0.130555	P50171	(3R)-3-hydroxyacyl-CoA dehydrogenase (EC 1.1.1.n12) (17-beta-hydroxysteroid dehydrogenase 8) (17-beta-HSD 8) (3-ketoacyl-[acyl-carrier-protein] reductase alpha subunit) (KAR alpha subunit) (3-oxoacyl-[acyl-carrier-protein] reductase) (Estradiol 17-beta-dehydrogenase 8) (EC 1.1.1.62) (Protein Ke6) (Ke-6) (Testosterone 17-beta-dehydrogenase 8) (EC 1.1.1.239)	Hsd17b8 H2-Ke6 Hke6	259
DHDH_MOUSE	0.155966	0.18091	0.043274	Q9DBB8	Trans-1,2-dihydrobenzene-1,2-diol dehydrogenase (EC 1.3.1.20) (D-xylose 1-dehydrogenase) (D-xylose-NADP dehydrogenase) (EC 1.1.1.179) (Dimeric dihydrodiol dehydrogenase)	Dhdh	333
DHE3_MOUSE	0.144336	0.143562	0.038986	P26443	Glutamate dehydrogenase 1, mitochondrial (GDH 1) (EC 1.4.1.3)	Glud1 Glud	558
DHI1_MOUSE	0.296771	0.354736	0.081975	P50172	Corticosteroid 11-beta-dehydrogenase isozyme 1 (EC 1.1.1.146) (11-beta-hydroxysteroid dehydrogenase 1) (11-DH) (11-beta-HSD1) (11beta-HSD1A)	Hsd11b1 Hsd11	292
DHPR_MOUSE	0.118332	0.137676	0.040577	Q8BVI4	Dihydropteridine reductase (EC 1.5.1.34) (HDHPR) (Quinoid dihydropteridine reductase)	Qdpr Dhpr	241
DHRS1_MOUSE	0	0	0	Q99L04	Dehydrogenase/reductase SDR family member 1 (EC 1.1.-.-)	Dhrs1 D14ertd484e	313
DHRS4_MOUSE	0.289456	0.300332	0.21023	Q99LB2	Dehydrogenase/reductase SDR family member 4 (EC 1.1.1.184) (NADPH-dependent carbonyl reductase/NADP-retinol dehydrogenase) (CR) (PHCR) (NADPH-dependent retinol dehydrogenase/reductase) (NDRD) (mouNRDR) (Peroxisomal short-chain alcohol dehydrogenase) (PSCD)	Dhrs4 D14Ucla2	279
DHSO_MOUSE	0.219024	0.199437	0.055841	Q64442	Sorbitol dehydrogenase (SDH) (SORD) (EC 1.1.1.-) (L-iditol 2-dehydrogenase) (EC 1.1.1.14) (Polyol dehydrogenase) (Xylitol dehydrogenase) (XDH) (EC 1.1.1.9)	Sord Sdh1	357
DIC_MOUSE	0.200493	0.197996	0.046225	Q9QZD8	Mitochondrial dicarboxylate carrier (Solute carrier family 25 member 10)	Slc25a10 Dic	287
DLDH_MOUSE	0.150609	0.121746	0.066237	O08749	Dihydrolipoyl dehydrogenase, mitochondrial (EC 1.8.1.4) (Dihydrolipoamide dehydrogenase)	Dld	509
DNPEP_MOUSE	0.024668	0.024668	0	Q9Z2W0	Aspartyl aminopeptidase (EC 3.4.11.21)	Dnpep	473
DOPD_MOUSE	0.174587	0.171635	0.054779	O35215	D-dopachrome decarboxylase (EC 4.1.1.84) (D-dopachrome tautomerase)	Ddt	118
DPP4_MOUSE	0	0	0	P28843	Dipeptidyl peptidase 4 (EC 3.4.14.5) (Dipeptidyl peptidase IV) (DPP IV) (T-cell activation antigen CD26) (Thymocyte-activating molecule) (THAM) (CD antigen CD26) [Cleaved into: Dipeptidyl peptidase 4 membrane form (Dipeptidyl peptidase IV membrane form); Dipeptidyl peptidase 4 soluble form (Dipeptidyl peptidase IV soluble form)]	Dpp4 Cd26	760
DPYD_MOUSE	0.696798	0.975167	0.393673	Q8CHR6	Dihydropyrimidine dehydrogenase [NADP(+)] (DHPDHase) (DPD) (EC 1.3.1.2) (Dihydrothymine dehydrogenase) (Dihydrouracil dehydrogenase)	Dpyd	1025
DPYS_MOUSE	0.194609	0.166828	0.047934	Q9EQF5	Dihydropyrimidinase (DHP) (DHPase) (EC 3.5.2.2) (Dihydropyrimidine amidohydrolase) (Hydantoinase)	Dpys	519
DX39B_MOUSE	0.195762	0.243759	0.067877	Q9Z1N5	Spliceosome RNA helicase Ddx39b (EC 3.6.4.13) (56 kDa U2AF65-associated protein) (DEAD box protein UAP56) (HLA-B-associated transcript 1 protein)	Ddx39b Bat1 Bat1a Uap56	428
DYH2_MOUSE	0	0	0	P0C6F1	Dynein axonemal heavy chain 2 (Axonemal beta dynein heavy chain 2) (Ciliary dynein heavy chain 2)	Dnah2 Dnahc2	4456
ECH1_MOUSE	0.435349	0.435349	0	O35459	Delta(3,5)-Delta(2,4)-dienoyl-CoA isomerase, mitochondrial (EC 5.3.3.-)	Ech1	327
ECHA_MOUSE	0.170004	0.163486	0.04197	Q8BMS1	Trifunctional enzyme subunit alpha, mitochondrial (Monolysocardiolipin acyltransferase) (EC 2.3.1.-) (TP-alpha) [Includes: Long-chain enoyl-CoA hydratase (EC 4.2.1.17); Long chain 3-hydroxyacyl-CoA dehydrogenase (EC 1.1.1.211)]	Hadha	763
ECHB_MOUSE	0.123307	0.122672	0.032235	Q99JY0	Trifunctional enzyme subunit beta, mitochondrial (TP-beta) [Includes: 3-ketoacyl-CoA thiolase (EC 2.3.1.155) (EC 2.3.1.16) (Acetyl-CoA acyltransferase) (Beta-ketothiolase)]	Hadhb	475
ECHD2_MOUSE	0.073078	0.08592	0.028049	Q3TLP5	Enoyl-CoA hydratase domain-containing protein 2, mitochondrial	Echdc2 D4Ertd765e	296
ECHD3_MOUSE	0.172709	0.172709	0	Q9D7J9	Enoyl-CoA hydratase domain-containing protein 3, mitochondrial	Echdc3	300
ECHM_MOUSE	0.146385	0.147013	0.032107	Q8BH95	Enoyl-CoA hydratase, mitochondrial (EC 4.2.1.17) (Enoyl-CoA hydratase 1) (Short-chain enoyl-CoA hydratase) (SCEH)	Echs1	290
ECHP_MOUSE	0.294414	0.292078	0.076625	Q9DBM2	Peroxisomal bifunctional enzyme (PBE) (PBFE) (L-peroxisomal bifunctional enzyme) (L-PBE) (Multifunctional enzyme 1) (MFE1) (Multifunctional protein 1) (MFP-1) [Includes: Enoyl-CoA hydratase/3,2-trans-enoyl-CoA isomerase (EC 4.2.1.17) (EC 5.3.3.8); 3-hydroxyacyl-CoA dehydrogenase (EC 1.1.1.35)]	Ehhadh L-pbe	718
ECI1_MOUSE	0.112194	0.132813	0.034892	P42125	Enoyl-CoA delta isomerase 1, mitochondrial (EC 5.3.3.8) (3,2-trans-enoyl-CoA isomerase) (Delta(3),Delta(2)-enoyl-CoA isomerase) (D3,D2-enoyl-CoA isomerase) (Dodecenoyl-CoA isomerase)	Eci1 Dci	289
ECI2_MOUSE	0.081155	0.080894	0.042968	Q9WUR2	Enoyl-CoA delta isomerase 2 (EC 5.3.3.8) (Delta(3),delta(2)-enoyl-CoA isomerase) (D3,D2-enoyl-CoA isomerase) (Dodecenoyl-CoA isomerase) (Peroxisomal 3,2-trans-enoyl-CoA isomerase) (pECI)	Eci2 Peci	391
EF1A1_MOUSE	0.187637	0.185474	0.092154	P10126	Elongation factor 1-alpha 1 (EF-1-alpha-1) (Elongation factor Tu) (EF-Tu) (Eukaryotic elongation factor 1 A-1) (eEF1A-1)	Eef1a1 Eef1a	462
EF1B_MOUSE	0.111325	0.186284	0.106007	O70251	Elongation factor 1-beta (EF-1-beta)	Eef1b Eef1b2	225
EF1D_MOUSE	0.117459	0.16991	0.101778	P57776	Elongation factor 1-delta (EF-1-delta)	Eef1d	281
EF1G_MOUSE	0.087013	0.087352	0.006831	Q9D8N0	Elongation factor 1-gamma (EF-1-gamma) (eEF-1B gamma)	Eef1g	437
EF2_MOUSE	0.254306	0.26267	0.071198	P58252	Elongation factor 2 (EF-2)	Eef2	858
EFTU_MOUSE	0.16726	0.142461	0.083495	Q8BFR5	Elongation factor Tu, mitochondrial	Tufm	452
EGFR_MOUSE	1.14024	1.36957	0.528892	Q01279	Epidermal growth factor receptor (EC 2.7.10.1)	Egfr	1210
ENOA_MOUSE	0.151738	0.159819	0.04454	P17182	Alpha-enolase (EC 4.2.1.11) (2-phospho-D-glycerate hydro-lyase) (Enolase 1) (Non-neural enolase) (NNE)	Eno1 Eno-1	434
ENOB_MOUSE	0.106185	0.106185	0	P21550	Beta-enolase (EC 4.2.1.11) (2-phospho-D-glycerate hydro-lyase) (Enolase 3) (Muscle-specific enolase) (MSE) (Skeletal muscle enolase)	Eno3 Eno-3	434
ENPL_MOUSE	0.279332	0.277525	0.081482	P08113	Endoplasmin (94 kDa glucose-regulated protein) (GRP-94) (Endoplasmic reticulum resident protein 99) (ERp99) (Heat shock protein 90 kDa beta member 1) (Polymorphic tumor rejection antigen 1) (Tumor rejection antigen gp96)	Hsp90b1 Grp94 Tra-1 Tra1	802
EST1C_MOUSE	2.48102	2.48102	0	P23953	Carboxylesterase 1C (EC 3.1.1.1) (Liver carboxylesterase N) (Lung surfactant convertase) (PES-N)	Ces1c Es1	554
EST1_MOUSE	0.151853	0.255975	0.147251	Q8VCC2	Liver carboxylesterase 1 (EC 3.1.1.1) (Acyl-coenzyme A:cholesterol acyltransferase) (Carboxylesterase 1G) (Cholesteryl ester hydrolase) (CEH) (EC 3.1.1.13) (ES-x)	Ces1 Ces1g	565
EST2A_MOUSE	0.208028	0.234289	0.053337	Q8QZR3	Pyrethroid hydrolase Ces2a (EC 3.1.1.88) (Carboxylic ester hydrolase 2A) (EC 3.1.1.-) (carboxylesterase 2A)	Ces2a Ces6	558
EST2E_MOUSE	1.1951	1.1951	0	Q8BK48	Pyrethroid hydrolase Ces2e (EC 3.1.1.88) (Carboxylic ester hydrolase) (EC 3.1.1.-) (carboxylesterase 2E)	Ces2e Ces5	559
EST3A_MOUSE	0.328786	0.320207	0.053011	Q63880	Carboxylesterase 3A (EC 3.1.1.1) (ES-male) (Liver carboxylesterase 31) (Esterase-31)	Ces3a Es31	571
EST3B_MOUSE	0.254503	0.282434	0.039501	Q8VCU1	Carboxylesterase 3B (EC 3.1.1.1) (Liver carboxylesterase 31-like)	Ces3b Gm4738	571
ESTD_MOUSE	0.16418	0.152404	0.068068	Q9R0P3	S-formylglutathione hydrolase (FGH) (EC 3.1.2.12) (Esterase 10) (Esterase D) (Sid 478)	Esd Es10 Sid478	282
ETFA_MOUSE	0.146322	0.145622	0.031926	Q99LC5	Electron transfer flavoprotein subunit alpha, mitochondrial (Alpha-ETF)	Etfa	333
ETFB_MOUSE	0.126021	0.140032	0.032638	Q9DCW4	Electron transfer flavoprotein subunit beta (Beta-ETF)	Etfb	255
ETFD_MOUSE	0.312303	0.271693	0.173197	Q921G7	Electron transfer flavoprotein-ubiquinone oxidoreductase, mitochondrial (ETF-QO) (ETF-ubiquinone oxidoreductase) (EC 1.5.5.1) (Electron-transferring-flavoprotein dehydrogenase) (ETF dehydrogenase)	Etfdh	616
F16P1_MOUSE	0.216317	0.223148	0.064807	Q9QXD6	Fructose-1,6-bisphosphatase 1 (FBPase 1) (EC 3.1.3.11) (D-fructose-1,6-bisphosphate 1-phosphohydrolase 1) (Fructose-1,6-bisphosphatase isozyme 3) (FBPase 3) (Liver FBPase)	Fbp1 Fbp Fbp3	338
FAAA_MOUSE	0.17092	0.177413	0.043326	P35505	Fumarylacetoacetase (FAA) (EC 3.7.1.2) (Beta-diketonase) (Fumarylacetoacetate hydrolase)	Fah	419
FABPL_MOUSE	0.200625	0.189057	0.056605	P12710	Fatty acid-binding protein, liver (14 kDa selenium-binding protein) (Fatty acid-binding protein 1) (Liver-type fatty acid-binding protein) (L-FABP)	Fabp1 Fabpl	127
FAS_MOUSE	0.268706	0.240828	0.134794	P19096	Fatty acid synthase (EC 2.3.1.85) (Type I Fatty Acid Synthase) [Includes: [Acyl-carrier-protein] S-acetyltransferase (EC 2.3.1.38); [Acyl-carrier-protein] S-malonyltransferase (EC 2.3.1.39); 3-oxoacyl-[acyl-carrier-protein] synthase (EC 2.3.1.41); 3-oxoacyl-[acyl-carrier-protein] reductase (EC 1.1.1.100); 3-hydroxyacyl-[acyl-carrier-protein] dehydratase (EC 4.2.1.59); Enoyl-[acyl-carrier-protein]…	Fasn	2504
FGGY_MOUSE	0.268104	0.268104	0	A2AJL3	FGGY carbohydrate kinase domain-containing protein (EC 2.7.1.-)	Fggy	552
FIBA_MOUSE	0.392181	0.650727	0.365639	E9PV24	Fibrinogen alpha chain [Cleaved into: Fibrinopeptide A; Fibrinogen alpha chain]	Fga	789
FIBB_MOUSE	0	0	0	Q8K0E8	Fibrinogen beta chain [Cleaved into: Fibrinopeptide B; Fibrinogen beta chain]	Fgb	481
FIBG_MOUSE	0.635927	1.1594	0.740304	Q8VCM7	Fibrinogen gamma chain	Fgg	436
FLNB_MOUSE	0	0	0	Q80X90	Filamin-B (FLN-B) (ABP-280-like protein) (Actin-binding-like protein) (Beta-filamin)	Flnb	2602
FMO1_MOUSE	0.116357	0.116357	0	P50285	Dimethylaniline monooxygenase [N-oxide-forming] 1 (EC 1.14.13.8) (Dimethylaniline oxidase 1) (Hepatic flavin-containing monooxygenase 1) (FMO 1)	Fmo1 Fmo-1	532
FMO5_MOUSE	0.303022	0.265057	0.110486	P97872	Flavin-containing monooxygenase 5 (FMO 5) (Dimethylaniline monooxygenase [N-oxide-forming] 5) (EC 1.14.13.8) (Dimethylaniline oxidase 5) (Hepatic flavin-containing monooxygenase 5) (NAPDH oxidase) (EC 1.6.3.1)	Fmo5	533
FPPS_MOUSE	0.24736	0.226916	0.048017	Q920E5	Farnesyl pyrophosphate synthase (FPP synthase) (FPS) (EC 2.5.1.10) ((2E,6E)-farnesyl diphosphate synthase) (Cholesterol-regulated 39 kDa protein) (CR 39) (Dimethylallyltranstransferase) (EC 2.5.1.1) (Farnesyl diphosphate synthase) (Geranyltranstransferase)	Fdps	353
FRIH_MOUSE	1.01602	1.01602	0	P09528	Ferritin heavy chain (Ferritin H subunit) (EC 1.16.3.1) [Cleaved into: Ferritin heavy chain, N-terminally processed]	Fth1 Fth	182
FRIL1_MOUSE	0.741025	0.443742	0.527422	P29391	Ferritin light chain 1 (Ferritin L subunit 1)	Ftl1 Ftl Ftl-1	183
FTCD_MOUSE	0.134346	0.167913	0.077305	Q91XD4	Formimidoyltransferase-cyclodeaminase (Formiminotransferase-cyclodeaminase) (FTCD) [Includes: Glutamate formimidoyltransferase (EC 2.1.2.5) (Glutamate formiminotransferase) (Glutamate formyltransferase); Formimidoyltetrahydrofolate cyclodeaminase (EC 4.3.1.4) (Formiminotetrahydrofolate cyclodeaminase)]	Ftcd	541
FUMH_MOUSE	0.142201	0.165898	0.037379	P97807	Fumarate hydratase, mitochondrial (Fumarase) (EC 4.2.1.2) (EF-3)	Fh Fh1	507
G3P_MOUSE	0.188366	0.199076	0.048262	P16858	Glyceraldehyde-3-phosphate dehydrogenase (GAPDH) (EC 1.2.1.12) (Peptidyl-cysteine S-nitrosylase GAPDH) (EC 2.6.99.-)	Gapdh Gapd	333
G6PE_MOUSE	0.333223	0.333223	0	Q8CFX1	GDH/6PGL endoplasmic bifunctional protein [Includes: Hexose-6-phosphate dehydrogenase (Glucose 1-dehydrogenase) (EC 1.1.1.47) (Glucose-6-phosphate dehydrogenase) (EC 1.1.1.363); 6-phosphogluconolactonase (6PGL) (EC 3.1.1.31)]	H6pd	789
G6PI_MOUSE	0.166428	0.159971	0.037533	P06745	Glucose-6-phosphate isomerase (GPI) (EC 5.3.1.9) (Autocrine motility factor) (AMF) (Neuroleukin) (NLK) (Phosphoglucose isomerase) (PGI) (Phosphohexose isomerase) (PHI)	Gpi Gpi1	558
GABT_MOUSE	0.176718	0.166593	0.028717	P61922	4-aminobutyrate aminotransferase, mitochondrial (EC 2.6.1.19) ((S)-3-amino-2-methylpropionate transaminase) (EC 2.6.1.22) (GABA aminotransferase) (GABA-AT) (Gamma-amino-N-butyrate transaminase) (GABA transaminase) (GABA-T) (L-AIBAT)	Abat Gabat	500
GAL3A_MOUSE	0.071148	0.138347	0.095032	Q9D172	Glutamine amidotransferase-like class 1 domain-containing protein 3A, mitochondrial	Gatd3a D10Jhu81e	266
GALM_MOUSE	0.180627	0.196093	0.042618	Q8K157	Galactose mutarotase (EC 5.1.3.3) (Aldose 1-epimerase)	Galm	342
GAMT_MOUSE	0	0	0	O35969	Guanidinoacetate N-methyltransferase (EC 2.1.1.2)	Gamt	236
GANAB_MOUSE	0.222499	0.222499	0	Q8BHN3	Neutral alpha-glucosidase AB (EC 3.2.1.207) (Alpha-glucosidase 2) (Glucosidase II subunit alpha)	Ganab G2an Kiaa0088	944
GCDH_MOUSE	0.217	0.223923	0.054364	Q60759	Glutaryl-CoA dehydrogenase, mitochondrial (GCD) (EC 1.3.8.6)	Gcdh	438
GCKR_MOUSE	0.152752	0.180166	0.038769	Q91X44	Glucokinase regulatory protein (GKRP) (Glucokinase regulator)	Gckr	587
GDIB_MOUSE	0.270298	0.306467	0.063378	Q61598	Rab GDP dissociation inhibitor beta (Rab GDI beta) (GDI-3) (Guanosine diphosphate dissociation inhibitor 2) (GDI-2)	Gdi2 Gdi3	445
GDIR1_MOUSE	0.127852	0.14023	0.017506	Q99PT1	Rho GDP-dissociation inhibitor 1 (Rho GDI 1) (GDI-1) (Rho-GDI alpha)	Arhgdia C87222 Gdi1	204
GGLO_MOUSE	0.306926	0.266579	0.261246	P58710	L-gulonolactone oxidase (LGO) (EC 1.1.3.8) (L-gulono-gamma-lactone oxidase) (GLO)	Gulo	440
GLGB_MOUSE	0.071722	0.102805	0.066192	Q9D6Y9	1,4-alpha-glucan-branching enzyme (EC 2.4.1.18) (Brancher enzyme) (Glycogen-branching enzyme)	Gbe1	702
GLNA_MOUSE	0.27274	0.277137	0.071466	P15105	Glutamine synthetase (GS) (EC 6.3.1.2) (Glutamate--ammonia ligase) (Palmitoyltransferase GLUL) (EC 2.3.1.225)	Glul Glns	373
GLO2_MOUSE	0.264466	0.27637	0.042946	Q99KB8	Hydroxyacylglutathione hydrolase, mitochondrial (EC 3.1.2.6) (Glyoxalase II) (Glx II)	Hagh Glo2	309
GLRX1_MOUSE	0.068894	0.068894	0	Q9QUH0	Glutaredoxin-1 (Thioltransferase-1) (TTase-1)	Glrx Glrx1 Grx Grx1	107
GLRX5_MOUSE	0	0	0	Q80Y14	Glutaredoxin-related protein 5, mitochondrial (Monothiol glutaredoxin-5)	Glrx5	152
GLSL_MOUSE	0.156051	0.244206	0.124669	Q571F8	Glutaminase liver isoform, mitochondrial (GLS) (EC 3.5.1.2) (L-glutaminase) (L-glutamine amidohydrolase) (LGA)	Gls2 Kiaa4146	602
GLU2B_MOUSE	0.161354	0.161354	0	O08795	Glucosidase 2 subunit beta (80K-H protein) (Glucosidase II subunit beta) (Protein kinase C substrate 60.1 kDa protein heavy chain) (PKCSH)	Prkcsh	521
GLYAL_MOUSE	0.156207	0.155466	0.05711	Q5FW57	Glycine N-acyltransferase-like protein (EC 2.3.1.13) (Acyl-CoA:glycine N-acyltransferase-like) (AAc-like)	Gm4952	296
GLYAT_MOUSE	0.115023	0.10464	0.07238	Q91XE0	Glycine N-acyltransferase (EC 2.3.1.13) (Acyl-CoA:glycine N-acyltransferase) (AAc) (Aralkyl acyl-CoA N-acyltransferase) (Aralkyl acyl-CoA:amino acid N-acyltransferase) (Benzoyl-coenzyme A:glycine N-acyltransferase) (Glycine N-benzoyltransferase) (EC 2.3.1.71)	Glyat	296
GLYC_MOUSE	0.191556	0.271797	0.113479	P50431	Serine hydroxymethyltransferase, cytosolic (SHMT) (EC 2.1.2.1) (Glycine hydroxymethyltransferase) (Serine methylase)	Shmt1 Shmt	478
GLYM_MOUSE	0.339118	0.292265	0.144052	Q9CZN7	Serine hydroxymethyltransferase, mitochondrial (SHMT) (EC 2.1.2.1) (Glycine hydroxymethyltransferase) (Serine methylase)	Shmt2	504
GNMT_MOUSE	0.198966	0.199814	0.050544	Q9QXF8	Glycine N-methyltransferase (EC 2.1.1.20)	Gnmt	293
GPDA_MOUSE	0.198647	0.183297	0.059299	P13707	Glycerol-3-phosphate dehydrogenase [NAD(+)], cytoplasmic (GPD-C) (GPDH-C) (EC 1.1.1.8)	Gpd1 Gdc-1 Gdc1 Kiaa4010	349
GPX1_MOUSE	0.140657	0.165612	0.035763	P11352	Glutathione peroxidase 1 (GPx-1) (GSHPx-1) (EC 1.11.1.9) (Cellular glutathione peroxidase) (Selenium-dependent glutathione peroxidase 1)	Gpx1	201
GRHPR_MOUSE	0.20085	0.197577	0.063906	Q91Z53	Glyoxylate reductase/hydroxypyruvate reductase (EC 1.1.1.79) (EC 1.1.1.81)	Grhpr Glxr	328
GRP75_MOUSE	0.2954	0.289659	0.08377	P38647	Stress-70 protein, mitochondrial (75 kDa glucose-regulated protein) (GRP-75) (Heat shock 70 kDa protein 9) (Mortalin) (Peptide-binding protein 74) (PBP74) (p66 MOT)	Hspa9 Grp75 Hsp74 Hspa9a	679
GSH1_MOUSE	0.696184	1.20599	0.720979	P97494	Glutamate--cysteine ligase catalytic subunit (EC 6.3.2.2) (GCS heavy chain) (Gamma-ECS) (Gamma-glutamylcysteine synthetase)	Gclc Glclc	637
GSTA3_MOUSE	0.179211	0.198409	0.051737	P30115	Glutathione S-transferase A3 (EC 2.5.1.18) (GST class-alpha member 3) (Glutathione S-transferase Ya3) (Glutathione S-transferase Yc)	Gsta3 Gstyc	221
GSTA4_MOUSE	0.101186	0.101186	0	P24472	Glutathione S-transferase A4 (EC 2.5.1.18) (GST A4-4) (GSTA4-4) (GST class-alpha member 4) (Glutathione S-transferase 5.7) (GST 5.7)	Gsta4 Gsta	222
GSTK1_MOUSE	0.253451	0.241438	0.043897	Q9DCM2	Glutathione S-transferase kappa 1 (EC 2.5.1.18) (GST 13-13) (GST class-kappa) (GSTK1-1) (mGSTK1) (Glutathione S-transferase subunit 13)	Gstk1	226
GSTM1_MOUSE	0.161467	0.15767	0.040272	P10649	Glutathione S-transferase Mu 1 (EC 2.5.1.18) (GST 1-1) (GST class-mu 1) (Glutathione S-transferase GT8.7) (pmGT10)	Gstm1	218
GSTM2_MOUSE	0	0	0	P15626	Glutathione S-transferase Mu 2 (EC 2.5.1.18) (GST 5-5) (GST class-mu 2) (Glutathione S-transferase pmGT2)	Gstm2	218
GSTM3_MOUSE	0.365593	0.365593	0	P19639	Glutathione S-transferase Mu 3 (EC 2.5.1.18) (GST class-mu 3) (Glutathione S-transferase GT9.3)	Gstm3	218
GSTM6_MOUSE	0	0	0	O35660	Glutathione S-transferase Mu 6 (EC 2.5.1.18) (GST class-mu 6) (Glutathione-S-transferase class M5)	Gstm6 Gstm5	218
GSTO1_MOUSE	0.20039	0.20039	0	O09131	Glutathione S-transferase omega-1 (GSTO-1) (EC 2.5.1.18) (Glutathione S-transferase omega 1-1) (GSTO 1-1) (Glutathione-dependent dehydroascorbate reductase) (EC 1.8.5.1) (Monomethylarsonic acid reductase) (MMA(V) reductase) (EC 1.20.4.2) (S-(Phenacyl)glutathione reductase) (SPG-R) (p28)	Gsto1 Gstx Gtsttl	240
GSTP1_MOUSE	0.154572	0.160833	0.042176	P19157	Glutathione S-transferase P 1 (Gst P1) (EC 2.5.1.18) (GST YF-YF) (GST class-pi) (GST-piB) (Preadipocyte growth factor)	Gstp1 Gstpib	210
GSTT1_MOUSE	0.192238	0.195558	0.14052	Q64471	Glutathione S-transferase theta-1 (EC 2.5.1.18) (GST class-theta-1)	Gstt1	240
GSTT2_MOUSE	0.167303	0.193652	0.037264	Q61133	Glutathione S-transferase theta-2 (EC 2.5.1.18) (GST class-theta-2)	Gstt2	244
GYS2_MOUSE	0.220523	0.220523	0	Q8VCB3	Glycogen [starch] synthase, liver (EC 2.4.1.11)	Gys2	704
H10_MOUSE	0.058279	0.059755	0.002087	P10922	Histone H1.0 (Histone H1') (Histone H1(0)) (MyD196) [Cleaved into: Histone H1.0, N-terminally processed]	H1-0 H1f0 H1fv	194
H12_MOUSE	0.060988	0.064452	0.009122	P15864	Histone H1.2 (H1 VAR.1) (H1c)	H1-2 H1f2 Hist1h1c	212
H13_MOUSE	0.057133	0.069646	0.017615	P43277	Histone H1.3 (H1 VAR.4) (H1d)	H1-3 H1f3 Hist1h1d	221
H14_MOUSE	0.087908	0.087908	0	P43274	Histone H1.4 (H1 VAR.2) (H1e)	H1-4 H1f4 Hist1h1e	219
H1T_MOUSE	0	0	0	Q07133	Histone H1t (Testicular H1 histone)	H1-6 H1f6 H1ft H1t Hist1h1t	208
H2A1B_MOUSE	0.037464	0.04142	0.007461	C0HKE1	Histone H2A type 1-B	H2ac4 Hist1h2ab	130
H2A2A_MOUSE	0.038292	0.041011	0.00701	Q6GSS7	Histone H2A type 2-A (H2a-614) (H2a-615) (Histone H2A.2)	Hist2h2aa1; Hist2h2aa2	130
H2AV_MOUSE	0.157637	0.157637	0	Q3THW5	Histone H2A.V (H2A.F/Z) (H2A.Z variant histone 2)	H2az2 H2afv H2av	128
H2B1B_MOUSE	0.030301	0.031417	0.002962	Q64475	Histone H2B type 1-B (H2B-clustered histone 3) (h2B-143)	H2bc3 Hist1h2bb	126
H33_MOUSE	0.015468	0.013966	0.008142	P84244	Histone H3.3	H3-3a H3.3a H3f3a; H3-3b H3.3b H3f3b	136
H4_MOUSE	0.015916	0.015907	0.003905	P62806	Histone H4	H4c1 Hist1h4a; H4c2 H4-53 Hist1h4b; H4c3 H4-12 Hist1h4c; H4c4 Hist1h4d; H4c6 Hist1h4f; H4c8 Hist1h4h; H4c9 Hist1h4i; H4c11 Hist1h4j; H4c12 Hist1h4k; Hist1h4m; H4c14 Hist2h4 Hist2h4a; H4f16 Hist4h4	103
HACL1_MOUSE	0.263756	0.180727	0.181249	Q9QXE0	2-hydroxyacyl-CoA lyase 1 (EC 4.1.2.n2) (2-hydroxyphytanoyl-CoA lyase) (2-HPCL) (Phytanoyl-CoA 2-hydroxylase 2)	Hacl1 Hpcl Phyh2	581
HBA_MOUSE	0.019539	0.019057	0.004893	P01942	Hemoglobin subunit alpha (Alpha-globin) (Hemoglobin alpha chain)	Hba Hba-a1	142
HBB1_MOUSE	0.022817	0.021426	0.006136	P02088	Hemoglobin subunit beta-1 (Beta-1-globin) (Hemoglobin beta-1 chain) (Hemoglobin beta-major chain)	Hbb-b1	147
HCD2_MOUSE	0.114564	0.123947	0.017144	O08756	3-hydroxyacyl-CoA dehydrogenase type-2 (EC 1.1.1.35) (17-beta-estradiol 17-dehydrogenase) (EC 1.1.1.62) (2-methyl-3-hydroxybutyryl-CoA dehydrogenase) (MHBD) (3-alpha-(17-beta)-hydroxysteroid dehydrogenase (NAD(+))) (EC 1.1.1.239) (3-hydroxy-2-methylbutyryl-CoA dehydrogenase) (EC 1.1.1.178) (3-hydroxyacyl-CoA dehydrogenase type II) (3alpha(or 20beta)-hydroxysteroid dehydrogenase) (EC 1.1.1.53) (7-…	Hsd17b10 Erab Hadh2	261
HCDH_MOUSE	0.162321	0.177744	0.03119	Q61425	Hydroxyacyl-coenzyme A dehydrogenase, mitochondrial (HCDH) (EC 1.1.1.35) (Medium and short-chain L-3-hydroxyacyl-coenzyme A dehydrogenase) (Short-chain 3-hydroxyacyl-CoA dehydrogenase)	Hadh Hadhsc Mschad Schad	314
HEM2_MOUSE	0.175072	0.185971	0.024855	P10518	Delta-aminolevulinic acid dehydratase (ALADH) (EC 4.2.1.24) (Porphobilinogen synthase)	Alad Lv	330
HEM6_MOUSE	0.204037	0.204037	0	P36552	Oxygen-dependent coproporphyrinogen-III oxidase, mitochondrial (COX) (Coprogen oxidase) (Coproporphyrinogenase) (EC 1.3.3.3)	Cpox Cpo	443
HGD_MOUSE	0.193008	0.149869	0.080112	O09173	Homogentisate 1,2-dioxygenase (EC 1.13.11.5) (Homogentisate oxygenase) (Homogentisic acid oxidase) (Homogentisicase)	Hgd Aku Hgo	445
HIBCH_MOUSE	0.142321	0.145628	0.004677	Q8QZS1	3-hydroxyisobutyryl-CoA hydrolase, mitochondrial (EC 3.1.2.4) (3-hydroxyisobutyryl-coenzyme A hydrolase) (HIB-CoA hydrolase) (HIBYL-CoA-H)	Hibch	385
HINT2_MOUSE	0.156589	0.17122	0.048559	Q9D0S9	Histidine triad nucleotide-binding protein 2, mitochondrial (HINT-2) (EC 3.-.-.-) (HINT-3)	Hint2	163
HIUH_MOUSE	0.428101	0.590907	0.230243	Q9CRB3	5-hydroxyisourate hydrolase (HIU hydrolase) (HIUHase) (EC 3.5.2.17) (Transthyretin-related protein)	Urah	118
HMCS2_MOUSE	0.319858	0.325699	0.086304	P54869	Hydroxymethylglutaryl-CoA synthase, mitochondrial (HMG-CoA synthase) (EC 2.3.3.10) (3-hydroxy-3-methylglutaryl coenzyme A synthase)	Hmgcs2	508
HMGB1_MOUSE	0.188919	0.220649	0.044873	P63158	High mobility group protein B1 (High mobility group protein 1) (HMG-1)	Hmgb1 Hmg-1 Hmg1	215
HMGCL_MOUSE	0.193494	0.227859	0.043331	P38060	Hydroxymethylglutaryl-CoA lyase, mitochondrial (HL) (HMG-CoA lyase) (EC 4.1.3.4) (3-hydroxy-3-methylglutarate-CoA lyase)	Hmgcl	325
HNRH1_MOUSE	0	0	0	O35737	Heterogeneous nuclear ribonucleoprotein H (hnRNP H) [Cleaved into: Heterogeneous nuclear ribonucleoprotein H, N-terminally processed]	Hnrnph1 Hnrph Hnrph1	449
HNRPD_MOUSE	0.107195	0.111987	0.006776	Q60668	Heterogeneous nuclear ribonucleoprotein D0 (hnRNP D0) (AU-rich element RNA-binding protein 1)	Hnrnpd Auf1 Hnrpd	355
HNRPK_MOUSE	0.322718	0.354465	0.065835	P61979	Heterogeneous nuclear ribonucleoprotein K (hnRNP K)	Hnrnpk Hnrpk	463
HNRPM_MOUSE	0	0	0	Q9D0E1	Heterogeneous nuclear ribonucleoprotein M (hnRNP M)	Hnrnpm Hnrpm	729
HNRPU_MOUSE	1.20867	0.603153	1.38154	Q8VEK3	Heterogeneous nuclear ribonucleoprotein U (hnRNP U) (Scaffold-attachment factor A) (SAF-A)	Hnrnpu Hnrpu	800
HOGA1_MOUSE	0.122264	0.133386	0.02128	Q9DCU9	4-hydroxy-2-oxoglutarate aldolase, mitochondrial (EC 4.1.3.16) (Dihydrodipicolinate synthase-like) (DHDPS-like protein) (Probable 2-keto-4-hydroxyglutarate aldolase) (Probable KHG-aldolase)	Hoga1 Dhdpsl	321
HPPD_MOUSE	0.523693	0.5415	0.150373	P49429	4-hydroxyphenylpyruvate dioxygenase (EC 1.13.11.27) (4-hydroxyphenylpyruvic acid oxidase) (4HPPD) (HPD) (HPPDase) (F Alloantigen) (F protein)	Hpd	393
HS90A_MOUSE	0.336842	0.37229	0.090237	P07901	Heat shock protein HSP 90-alpha (EC 3.6.4.10) (Heat shock 86 kDa) (HSP 86) (HSP86) (Tumor-specific transplantation 86 kDa antigen) (TSTA)	Hsp90aa1 Hsp86 Hsp86-1 Hspca	733
HS90B_MOUSE	0.315923	0.311325	0.089883	P11499	Heat shock protein HSP 90-beta (Heat shock 84 kDa) (HSP 84) (HSP84) (Tumor-specific transplantation 84 kDa antigen) (TSTA)	Hsp90ab1 Hsp84 Hsp84-1 Hspcb	724
HSP74_MOUSE	0.311655	0.311655	0	Q61316	Heat shock 70 kDa protein 4 (Heat shock 70-related protein APG-2)	Hspa4 Apg2 Hsp110	841
HSP7C_MOUSE	0.336421	0.352017	0.095186	P63017	Heat shock cognate 71 kDa protein (EC 3.6.4.10) (Heat shock 70 kDa protein 8)	Hspa8 Hsc70 Hsc73	646
HUTH_MOUSE	0.188368	0.183489	0.04051	P35492	Histidine ammonia-lyase (Histidase) (EC 4.3.1.3)	Hal Hsd Huth	657
HUTI_MOUSE	0.89458	1.0811	0.737178	Q9DBA8	Probable imidazolonepropionase (EC 3.5.2.7) (Amidohydrolase domain-containing protein 1)	Amdhd1	426
HUTU_MOUSE	0.172005	0.168763	0.046583	Q8VC12	Urocanate hydratase (Urocanase) (EC 4.2.1.49) (Imidazolonepropionate hydrolase)	Uroc1	676
HYEP_MOUSE	0.32669	0.464988	0.195583	Q9D379	Epoxide hydrolase 1 (EC 3.3.2.9) (Epoxide hydratase) (Microsomal epoxide hydrolase) (mEH)	Ephx1	455
HYES_MOUSE	0.234815	0.220802	0.063924	P34914	Bifunctional epoxide hydrolase 2 [Includes: Cytosolic epoxide hydrolase 2 (CEH) (EC 3.3.2.10) (Epoxide hydratase) (Soluble epoxide hydrolase) (SEH); Lipid-phosphate phosphatase (EC 3.1.3.76)]	Ephx2 Eph2	554
HYOU1_MOUSE	0.331477	0.35821	0.03879	Q9JKR6	Hypoxia up-regulated protein 1 (GRP-170) (140 kDa Ca(2+)-binding protein) (CBP-140)	Hyou1 Grp170	999
HYPDH_MOUSE	0	0	0	Q8VCZ9	Hydroxyproline dehydrogenase (HYPDH) (EC 1.5.5.3) (Kidney and liver proline oxidase 1) (MmPOX1) (Probable proline dehydrogenase 2) (EC 1.5.5.2) (Probable proline oxidase 2) (Proline oxidase-like protein) (PO) (Proline oxidase)	Prodh2 Hypdh	456
IDH3A_MOUSE	0	0	0	Q9D6R2	Isocitrate dehydrogenase [NAD] subunit alpha, mitochondrial (EC 1.1.1.41) (Isocitric dehydrogenase subunit alpha) (NAD(+)-specific ICDH subunit alpha)	Idh3a	366
IDHC_MOUSE	0.185483	0.199959	0.056272	O88844	Isocitrate dehydrogenase [NADP] cytoplasmic (IDH) (EC 1.1.1.42) (Cytosolic NADP-isocitrate dehydrogenase) (IDP) (NADP(+)-specific ICDH) (Oxalosuccinate decarboxylase)	Idh1	414
IDHP_MOUSE	0.148204	0.152615	0.037359	P54071	Isocitrate dehydrogenase [NADP], mitochondrial (IDH) (EC 1.1.1.42) (ICD-M) (IDP) (NADP(+)-specific ICDH) (Oxalosuccinate decarboxylase)	Idh2	452
IDI1_MOUSE	0.565095	0.565095	0	P58044	Isopentenyl-diphosphate Delta-isomerase 1 (EC 5.3.3.2) (Isopentenyl pyrophosphate isomerase 1) (IPP isomerase 1) (IPPI1)	Idi1	227
IF2B2_MOUSE	0	0	0	Q5SF07	Insulin-like growth factor 2 mRNA-binding protein 2 (IGF2 mRNA-binding protein 2) (IMP-2) (IGF-II mRNA-binding protein 2) (VICKZ family member 2)	Igf2bp2 Imp2 Vickz2	592
IF4A1_MOUSE	0.401141	0.354959	0.122122	P60843	Eukaryotic initiation factor 4A-I (eIF-4A-I) (eIF4A-I) (EC 3.6.4.13) (ATP-dependent RNA helicase eIF4A-1)	Eif4a1 Ddx2a Eif4a	406
IF4A2_MOUSE	0.301677	0.301677	0	P10630	Eukaryotic initiation factor 4A-II (eIF-4A-II) (eIF4A-II) (EC 3.6.4.13) (ATP-dependent RNA helicase eIF4A-2)	Eif4a2 Ddx2b	407
IF5A1_MOUSE	0.533526	0.653463	0.169617	P63242	Eukaryotic translation initiation factor 5A-1 (eIF-5A-1) (eIF-5A1) (Eukaryotic initiation factor 5A isoform 1) (eIF-5A) (eIF-4D)	Eif5a	154
IIGP1_MOUSE	0.540394	0.540394	0	Q9QZ85	Interferon-inducible GTPase 1 (EC 3.6.5.-)	Iigp1 Irga6	413
IMB1_MOUSE	0	0	0	P70168	Importin subunit beta-1 (Karyopherin subunit beta-1) (Nuclear factor p97) (Pore targeting complex 97 kDa subunit) (PTAC97) (SCG)	Kpnb1 Impnb	876
INMT_MOUSE	0.191659	0.154302	0.070901	P40936	Indolethylamine N-methyltransferase (Indolamine N-methyltransferase) (EC 2.1.1.49) (EC 2.1.1.96) (Aromatic alkylamine N-methyltransferase) (Amine N-methyltransferase) (Arylamine N-methyltransferase) (Thioether S-methyltransferase) (TEMT)	Inmt Temt	264
IPYR_MOUSE	0.173617	0.222576	0.116458	Q9D819	Inorganic pyrophosphatase (EC 3.6.1.1) (Pyrophosphate phospho-hydrolase) (PPase)	Ppa1 Pp Pyp	289
IQGA2_MOUSE	0.322215	0.366482	0.062603	Q3UQ44	Ras GTPase-activating-like protein IQGAP2	Iqgap2	1575
IVD_MOUSE	0.193361	0.236784	0.087209	Q9JHI5	Isovaleryl-CoA dehydrogenase, mitochondrial (IVD) (EC 1.3.8.4) (Butyryl-CoA dehydrogenase) (EC 1.3.8.1)	Ivd	424
K1C10_MOUSE	0.021624	0.021624	0	P02535	Keratin, type I cytoskeletal 10 (56 kDa cytokeratin) (Cytokeratin-10) (CK-10) (Keratin, type I cytoskeletal 59 kDa) (Keratin-10) (K10)	Krt10 Krt1-10	570
K1C17_MOUSE	0.053447	0.053447	0	Q9QWL7	Keratin, type I cytoskeletal 17 (Cytokeratin-17) (CK-17) (Keratin-17) (K17)	Krt17 Krt1-17	433
K1C18_MOUSE	0.094656	0.09204	0.030626	P05784	Keratin, type I cytoskeletal 18 (Cytokeratin endo B) (Keratin D) (Cytokeratin-18) (CK-18) (Keratin-18) (K18)	Krt18 Kerd Krt1-18	423
K22E_MOUSE	0.06605	0.06605	0	Q3TTY5	Keratin, type II cytoskeletal 2 epidermal (Cytokeratin-2e) (CK-2e) (Epithelial keratin-2e) (Keratin-2 epidermis) (Keratin-2e) (K2e) (Type-II keratin Kb2)	Krt2 K2e Krt2-17 Krt2a	707
K22O_MOUSE	0.17122	0.17122	0	Q3UV17	Keratin, type II cytoskeletal 2 oral (Keratin-76) (K76) (Type-II keratin Kb9)	Krt76	594
K2C1B_MOUSE	0.015884	0.015884	0	Q6IFZ6	Keratin, type II cytoskeletal 1b (Cytokeratin-1B) (CK-1B) (Embryonic type II keratin-1) (Keratin-77) (K77) (Type-II keratin Kb39)	Krt77 Krt1b	572
K2C1_MOUSE	0	0	0	P04104	Keratin, type II cytoskeletal 1 (67 kDa cytokeratin) (Cytokeratin-1) (CK-1) (Keratin-1) (K1) (Type-II keratin Kb1)	Krt1 Krt2-1	637
K2C5_MOUSE	0.102866	0.102866	0	Q922U2	Keratin, type II cytoskeletal 5 (Cytokeratin-5) (CK-5) (Keratin-5) (K5) (Type-II keratin Kb5)	Krt5 Krt2-5	580
K2C73_MOUSE	0	0	0	Q6NXH9	Keratin, type II cytoskeletal 73 (Cytokeratin-73) (CK-73) (Keratin-73) (K73) (Type II inner root sheath-specific keratin-K6irs3) (Type-II keratin Kb36)	Krt73 Kb36	539
K2C8_MOUSE	0.110952	0.090575	0.068977	P11679	Keratin, type II cytoskeletal 8 (Cytokeratin endo A) (Cytokeratin-8) (CK-8) (Keratin-8) (K8) (Type-II keratin Kb8)	Krt8 Krt2-8	490
KAD2_MOUSE	0.120889	0.130695	0.021964	Q9WTP6	Adenylate kinase 2, mitochondrial (AK 2) (EC 2.7.4.3) (ATP-AMP transphosphorylase 2) (ATP:AMP phosphotransferase) (Adenylate monophosphate kinase)	Ak2	239
KAD3_MOUSE	0.264555	0.248083	0.053757	Q9WTP7	GTP:AMP phosphotransferase AK3, mitochondrial (EC 2.7.4.10) (Adenylate kinase 3) (AK 3) (Adenylate kinase 3 alpha-like 1)	Ak3 Ak3l Ak3l1 Akl3l	227
KAD4_MOUSE	0.090578	0.090578	0	Q9WUR9	Adenylate kinase 4, mitochondrial (AK 4) (EC 2.7.4.10) (EC 2.7.4.6) (Adenylate kinase 3-like) (Adenylate kinase isoenzyme 4) (GTP:AMP phosphotransferase AK4)	Ak4 Ak-4 Ak3b Ak3l1	223
KAT3_MOUSE	0.455458	0.455458	0	Q71RI9	Kynurenine--oxoglutarate transaminase 3 (EC 2.6.1.7) (Cysteine-S-conjugate beta-lyase 2) (EC 4.4.1.13) (Kynurenine aminotransferase 3) (Kynurenine aminotransferase III) (KATIII) (Kynurenine--glyoxylate transaminase) (EC 2.6.1.63) (Kynurenine--oxoglutarate transaminase III)	Kyat3 Ccbl2 Kat3	455
KCRM_MOUSE	0.099606	0.153699	0.076499	P07310	Creatine kinase M-type (EC 2.7.3.2) (Creatine kinase M chain) (Creatine phosphokinase M-type) (CPK-M) (M-CK)	Ckm Ckmm	381
KCY_MOUSE	0.151234	0.139104	0.060127	Q9DBP5	UMP-CMP kinase (EC 2.7.4.14) (Deoxycytidylate kinase) (CK) (dCMP kinase) (Nucleoside-diphosphate kinase) (EC 2.7.4.6) (Uridine monophosphate/cytidine monophosphate kinase) (UMP/CMP kinase) (UMP/CMPK)	Cmpk1 Cmk Cmpk Uck Umk Umpk	196
KEG1_MOUSE	0	0	0	Q9DCY0	Glycine N-acyltransferase-like protein Keg1 (EC 2.3.1.13) (Acyl-CoA:glycine N-acyltransferase protein Keg1) (Kidney-expressed gene 1 protein)	Keg1	295
KHK_MOUSE	0.130333	0.120203	0.043773	P97328	Ketohexokinase (EC 2.7.1.3) (Hepatic fructokinase)	Khk	298
KMO_MOUSE	0.095574	0.095574	0	Q91WN4	Kynurenine 3-monooxygenase (EC 1.14.13.9) (Kynurenine 3-hydroxylase)	Kmo	479
KPYM_MOUSE	0.110509	0.158758	0.068234	P52480	Pyruvate kinase PKM (EC 2.7.1.40) (Pyruvate kinase muscle isozyme)	Pkm Pk3 Pkm2 Pykm	531
KPYR_MOUSE	0.180529	0.176766	0.13259	P53657	Pyruvate kinase PKLR (EC 2.7.1.40) (L-PK) (Pyruvate kinase isozymes L/R)	Pklr	574
KYNU_MOUSE	0.629911	1.04818	0.591519	Q9CXF0	Kynureninase (EC 3.7.1.3) (L-kynurenine hydrolase)	Kynu	464
L2HDH_MOUSE	0	0	0	Q91YP0	L-2-hydroxyglutarate dehydrogenase, mitochondrial (EC 1.1.99.2) (Duranin)	L2hgdh	464
LACB2_MOUSE	0	0	0	Q99KR3	Endoribonuclease LACTB2 (Beta-lactamase-like protein 2) (EC 3.1.27.-)	Lactb2	288
LACTB_MOUSE	0.157461	0.171831	0.020322	Q9EP89	Serine beta-lactamase-like protein LACTB, mitochondrial (EC 3.4.-.-)	Lactb Lact1	551
LAMP2_MOUSE	0	0	0	P17047	Lysosome-associated membrane glycoprotein 2 (LAMP-2) (Lysosome-associated membrane protein 2) (CD107 antigen-like family member B) (Lysosomal membrane glycoprotein type B) (LGP-B) (CD antigen CD107b)	Lamp2 Lamp-2	415
LASP1_MOUSE	0	0	0	Q61792	LIM and SH3 domain protein 1 (LASP-1) (Metastatic lymph node gene 50 protein) (MLN 50)	Lasp1 Mln50	263
LDHA_MOUSE	0.222753	0.218368	0.06093	P06151	L-lactate dehydrogenase A chain (LDH-A) (EC 1.1.1.27) (LDH muscle subunit) (LDH-M)	Ldha Ldh-1 Ldh1	332
LDHD_MOUSE	0.08761	0.08761	0	Q7TNG8	Probable D-lactate dehydrogenase, mitochondrial (DLD) (Lactate dehydrogenase D) (EC 1.1.2.4)	Ldhd	484
LEG9_MOUSE	0.055597	0.055597	0	O08573	Galectin-9 (Gal-9)	Lgals9	353
LGUL_MOUSE	0.202895	0.202895	0	Q9CPU0	Lactoylglutathione lyase (EC 4.4.1.5) (Aldoketomutase) (Glyoxalase I) (Glx I) (Ketone-aldehyde mutase) (Methylglyoxalase) (S-D-lactoylglutathione methylglyoxal lyase)	Glo1	184
LMAN1_MOUSE	1.581	1.581	0	Q9D0F3	Protein ERGIC-53 (ER-Golgi intermediate compartment 53 kDa protein) (Lectin mannose-binding 1) (p58)	Lman1 Ergic53	517
LMNA_MOUSE	0.062658	0.062658	0	P48678	Prelamin-A/C [Cleaved into: Lamin-A/C]	Lmna Lmn1	665
LONM_MOUSE	0.177746	0.177746	0	Q8CGK3	Lon protease homolog, mitochondrial (EC 3.4.21.53) (Lon protease-like protein) (LONP) (Mitochondrial ATP-dependent protease Lon) (Serine protease 15)	Lonp1 Prss15	949
LPPRC_MOUSE	0	0	0	Q6PB66	Leucine-rich PPR motif-containing protein, mitochondrial (130 kDa leucine-rich protein) (LRP 130) (mLRP130)	Lrpprc Lrp130	1392
LRC59_MOUSE	0.071205	0.057102	0.047085	Q922Q8	Leucine-rich repeat-containing protein 59 [Cleaved into: Leucine-rich repeat-containing protein 59, N-terminally processed]	Lrrc59	307
LYPA1_MOUSE	0.1748	0.1748	0	P97823	Acyl-protein thioesterase 1 (APT-1) (EC 3.1.2.-) (Lysophospholipase 1) (Lysophospholipase I) (LPL-I) (LysoPLA I)	Lypla1 Apt1 Pla1a	230
M2GD_MOUSE	0.128829	0.125269	0.048407	Q9DBT9	Dimethylglycine dehydrogenase, mitochondrial (EC 1.5.8.4) (ME2GLYDH)	Dmgdh	869
M2OM_MOUSE	0.454387	0.669402	0.304078	Q9CR62	Mitochondrial 2-oxoglutarate/malate carrier protein (OGCP) (Solute carrier family 25 member 11)	Slc25a11	314
MAAI_MOUSE	0.16982	0.152359	0.037092	Q9WVL0	Maleylacetoacetate isomerase (MAAI) (EC 5.2.1.2) (GSTZ1-1) (Glutathione S-transferase zeta 1) (EC 2.5.1.18)	Gstz1 Maai	216
MAOX_MOUSE	0.259625	0.111046	0.246823	P06801	NADP-dependent malic enzyme (NADP-ME) (EC 1.1.1.40) (Malic enzyme 1)	Me1 Mod-1 Mod1	572
MARC2_MOUSE	0.262993	0.295154	0.045483	Q922Q1	Mitochondrial amidoxime reducing component 2 (mARC2) (EC 1.7.-.-) (Molybdenum cofactor sulfurase C-terminal domain-containing protein 2) (MOSC domain-containing protein 2) (Moco sulfurase C-terminal domain-containing protein 2)	Mtarc2 Marc2 Mg87 Mosc2	338
MAVS_MOUSE	0	0	0	Q8VCF0	Mitochondrial antiviral-signaling protein (MAVS) (CARD adapter inducing interferon beta) (Cardif) (Interferon beta promoter stimulator protein 1) (IPS-1) (Virus-induced-signaling adapter) (VISA)	Mavs Ips1 Visa	503
MCAT_MOUSE	0	0	0	Q9Z2Z6	Mitochondrial carnitine/acylcarnitine carrier protein (Carnitine/acylcarnitine translocase) (CAC) (mCAC) (Solute carrier family 25 member 20)	Slc25a20 Cac Cact	301
MCCB_MOUSE	0.067254	0.093724	0.037435	Q3ULD5	Methylcrotonoyl-CoA carboxylase beta chain, mitochondrial (MCCase subunit beta) (EC 6.4.1.4) (3-methylcrotonyl-CoA carboxylase 2) (3-methylcrotonyl-CoA carboxylase non-biotin-containing subunit) (3-methylcrotonyl-CoA:carbon dioxide ligase subunit beta)	Mccc2	563
MDHC_MOUSE	0.184878	0.180615	0.047114	P14152	Malate dehydrogenase, cytoplasmic (EC 1.1.1.37) (Cytosolic malate dehydrogenase)	Mdh1 Mor2	334
MDHM_MOUSE	0.145716	0.137397	0.032571	P08249	Malate dehydrogenase, mitochondrial (EC 1.1.1.37)	Mdh2 Mor1	338
MET7B_MOUSE	0.778802	1.10112	0.45582	Q9DD20	Methyltransferase-like protein 7B (EC 2.1.1.-)	Mettl7b	244
METK1_MOUSE	0.464272	0.433917	0.095314	Q91X83	S-adenosylmethionine synthase isoform type-1 (AdoMet synthase 1) (EC 2.5.1.6) (Methionine adenosyltransferase 1) (MAT 1)	Mat1a	396
MGST1_MOUSE	0.219706	0.206848	0.039999	Q91VS7	Microsomal glutathione S-transferase 1 (Microsomal GST-1) (EC 2.5.1.18) (Microsomal GST-I)	Mgst1	155
MIC19_MOUSE	0.093974	0.093974	0	Q9CRB9	MICOS complex subunit Mic19 (Coiled-coil-helix-coiled-coil-helix domain-containing protein 3)	Chchd3 Mic19	227
MIC60_MOUSE	0.098402	0.138359	0.054339	Q8CAQ8	MICOS complex subunit Mic60 (Mitochondrial inner membrane protein) (Mitofilin)	Immt Mic60	757
MLEC_MOUSE	0	0	0	Q6ZQI3	Malectin	Mlec Kiaa0152	291
MLRS_MOUSE	0	0	0	P97457	Myosin regulatory light chain 2, skeletal muscle isoform (Fast skeletal myosin light chain 2) (MLC2F)	Mylpf	169
MMSA_MOUSE	0.132173	0.134748	0.031215	Q9EQ20	Methylmalonate-semialdehyde dehydrogenase [acylating], mitochondrial (MMSDH) (Malonate-semialdehyde dehydrogenase [acylating]) (EC 1.2.1.18) (EC 1.2.1.27) (Aldehyde dehydrogenase family 6 member A1)	Aldh6a1	535
MOGS_MOUSE	0.169583	0.169583	0	Q80UM7	Mannosyl-oligosaccharide glucosidase (EC 3.2.1.106) (Glucosidase 1) (Glycoprotein-processing glucosidase I)	Mogs Gcs1	834
MOR2B_MOUSE	0	0	0	Q8C5W4	ATPase MORC2B (EC 3.6.1.-) (MORC family CW-type zinc finger protein 2B) (TCE6)	Morc2b Tce6	1022
MPC2_MOUSE	0.305229	0.321194	0.029052	Q9D023	Mitochondrial pyruvate carrier 2 (Brain protein 44)	Mpc2 Brp44	127
MPCP_MOUSE	0.34282	0.608597	0.375866	Q8VEM8	Phosphate carrier protein, mitochondrial (Phosphate transport protein) (PTP) (Solute carrier family 25 member 3)	Slc25a3	357
MSRA_MOUSE	0.141429	0.141429	0	Q9D6Y7	Mitochondrial peptide methionine sulfoxide reductase (EC 1.8.4.11) (Peptide-methionine (S)-S-oxide reductase) (Peptide Met(O) reductase) (Protein-methionine-S-oxide reductase) (PMSR)	Msra	233
MTCH2_MOUSE	0.174035	0.225413	0.072659	Q791V5	Mitochondrial carrier homolog 2	Mtch2	303
MTL26_MOUSE	0.309917	0.309917	0	Q9DCS2	Methyltransferase-like 26	Mettl26	204
MTP_MOUSE	0.119901	0.095877	0.072903	O08601	Microsomal triglyceride transfer protein large subunit	Mttp Mtp	894
MUG1_MOUSE	1.14671	1.14619	0.159434	P28665	Murinoglobulin-1 (MuG1)	Mug1 Mug-1	1476
MUP17_MOUSE	0	0	0	B5X0G2	Major urinary protein 17 (MUP 17)	Mup17 Mup15	180
MUP20_MOUSE	3.19478	3.19478	0	Q5FW60	Major urinary protein 20 (Darcin) (Major urinary protein 24)	Mup20 Mup24	181
MUP2_MOUSE	4.21552	5.26675	1.7869	P11589	Major urinary protein 2 (MUP 2)	Mup2	180
MUP6_MOUSE	6.42001	6.42001	0	P02762	Major urinary protein 6 (MUP 6) (Alpha-2U-globulin) (Group 1, BS6) (allergen Mus m 1)	Mup6	180
MYG_MOUSE	0.026714	0.029505	0.01375	P04247	Myoglobin	Mb	154
MYH11_MOUSE	0.161861	0.236622	0.105728	O08638	Myosin-11 (Myosin heavy chain 11) (Myosin heavy chain, smooth muscle isoform) (SMMHC)	Myh11	1972
MYH1_MOUSE	0.033998	0.024751	0.02457	Q5SX40	Myosin-1 (Myosin heavy chain 1) (Myosin heavy chain 2x) (MyHC-2x) (Myosin heavy chain, skeletal muscle, adult 1)	Myh1	1942
MYH4_MOUSE	0.044008	0.051682	0.010853	Q5SX39	Myosin-4 (Myosin heavy chain 2b) (MyHC-2b) (Myosin heavy chain 4)	Myh4	1939
MYH8_MOUSE	0.134575	0.134575	0	P13542	Myosin-8 (Myosin heavy chain 8) (Myosin heavy chain, skeletal muscle, perinatal) (MyHC-perinatal)	Myh8 Myhsp	1937
MYH9_MOUSE	0.370976	0.395161	0.097723	Q8VDD5	Myosin-9 (Cellular myosin heavy chain, type A) (Myosin heavy chain 9) (Myosin heavy chain, non-muscle IIa) (Non-muscle myosin heavy chain A) (NMMHC-A) (Non-muscle myosin heavy chain IIa) (NMMHC II-a) (NMMHC-IIA)	Myh9	1960
MYL1_MOUSE	0.021393	0.029149	0.010968	P05977	Myosin light chain 1/3, skeletal muscle isoform (MLC1/MLC3) (MLC1F/MLC3F) (Myosin light chain alkali 1/2) (Myosin light chain A1/A2)	Myl1 Mylf	188
MYL6_MOUSE	0	0	0	Q60605	Myosin light polypeptide 6 (17 kDa myosin light chain) (LC17) (Myosin light chain 3) (MLC-3) (Myosin light chain alkali 3) (Myosin light chain A3) (Smooth muscle and nonmuscle myosin light chain alkali 6)	Myl6 Myln	151
NACA_MOUSE	0.338683	0.338683	0	Q60817	Nascent polypeptide-associated complex subunit alpha (Alpha-NAC) (Alpha-NAC/1.9.2)	Naca	215
NADC_MOUSE	0.187662	0.187691	0.046237	Q91X91	Nicotinate-nucleotide pyrophosphorylase [carboxylating] (EC 2.4.2.19) (Quinolinate phosphoribosyltransferase [decarboxylating]) (QAPRTase) (QPRTase)	Qprt	299
NAKD2_MOUSE	0.12405	0.12405	0	Q8C5H8	NAD kinase 2, mitochondrial (EC 2.7.1.23) (Mitochondrial NAD kinase) (NAD kinase domain-containing protein 1, mitochondrial)	Nadk2 Mnadk Nadkd1	452
NB5R3_MOUSE	0.172597	0.171527	0.032715	Q9DCN2	NADH-cytochrome b5 reductase 3 (B5R) (Cytochrome b5 reductase) (EC 1.6.2.2) (Diaphorase-1) [Cleaved into: NADH-cytochrome b5 reductase 3 membrane-bound form; NADH-cytochrome b5 reductase 3 soluble form]	Cyb5r3 Dia1	301
NCPR_MOUSE	0.351372	0.463149	0.158076	P37040	NADPH--cytochrome P450 reductase (CPR) (P450R) (EC 1.6.2.4)	Por	678
NDKA_MOUSE	0.228378	0.236944	0.042786	P15532	Nucleoside diphosphate kinase A (NDK A) (NDP kinase A) (EC 2.7.4.6) (Metastasis inhibition factor NM23) (NDPK-A) (Tumor metastatic process-associated protein) (nm23-M1)	Nme1 Nm23	152
NDKB_MOUSE	0.153789	0.193757	0.056523	Q01768	Nucleoside diphosphate kinase B (NDK B) (NDP kinase B) (EC 2.7.4.6) (Histidine protein kinase NDKB) (EC 2.7.13.3) (P18) (nm23-M2)	Nme2	152
NDRG2_MOUSE	0	0	0	Q9QYG0	Protein NDRG2 (N-myc downstream-regulated gene 2 protein) (Protein Ndr2)	Ndrg2 Kiaa1248 Ndr2	371
NDUA4_MOUSE	0.494413	0.494413	0	Q62425	Cytochrome c oxidase subunit NDUFA4	Ndufa4	82
NDUA7_MOUSE	6.52172	6.52172	0	Q9Z1P6	NADH dehydrogenase [ubiquinone] 1 alpha subcomplex subunit 7 (Complex I-B14.5a) (CI-B14.5a) (NADH-ubiquinone oxidoreductase subunit B14.5a)	Ndufa7	113
NDUA9_MOUSE	0.208866	0.166656	0.082101	Q9DC69	NADH dehydrogenase [ubiquinone] 1 alpha subcomplex subunit 9, mitochondrial (Complex I-39kD) (CI-39kD) (NADH-ubiquinone oxidoreductase 39 kDa subunit)	Ndufa9	377
NDUAA_MOUSE	0.124879	0.177885	0.074962	Q99LC3	NADH dehydrogenase [ubiquinone] 1 alpha subcomplex subunit 10, mitochondrial (Complex I-42kD) (CI-42kD) (NADH-ubiquinone oxidoreductase 42 kDa subunit)	Ndufa10	355
NDUAD_MOUSE	0.128078	0.128078	0	Q9ERS2	NADH dehydrogenase [ubiquinone] 1 alpha subcomplex subunit 13 (Cell death regulatory protein GRIM-19) (Complex I-B16.6) (CI-B16.6) (Gene associated with retinoic and interferon-induced mortality 19 protein) (GRIM-19) (Gene associated with retinoic and IFN-induced mortality 19 protein) (NADH-ubiquinone oxidoreductase B16.6 subunit)	Ndufa13 Grim19	144
NDUBA_MOUSE	0.244091	0.174356	0.226713	Q9DCS9	NADH dehydrogenase [ubiquinone] 1 beta subcomplex subunit 10 (Complex I-PDSW) (CI-PDSW) (NADH-ubiquinone oxidoreductase PDSW subunit)	Ndufb10	176
NDUS1_MOUSE	0.140846	0.143255	0.003406	Q91VD9	NADH-ubiquinone oxidoreductase 75 kDa subunit, mitochondrial (EC 7.1.1.2) (Complex I-75kD) (CI-75kD)	Ndufs1	727
NDUS5_MOUSE	1.05315	1.7571	0.995536	Q99LY9	NADH dehydrogenase [ubiquinone] iron-sulfur protein 5 (Complex I-15 kDa) (CI-15 kDa) (NADH-ubiquinone oxidoreductase 15 kDa subunit)	Ndufs5	106
NDUS7_MOUSE	0.475719	0.762905	0.406143	Q9DC70	NADH dehydrogenase [ubiquinone] iron-sulfur protein 7, mitochondrial (EC 7.1.1.2) (Complex I-20kD) (CI-20kD) (NADH-ubiquinone oxidoreductase 20 kDa subunit)	Ndufs7	224
NDUS8_MOUSE	0.166964	0.171502	0.006418	Q8K3J1	NADH dehydrogenase [ubiquinone] iron-sulfur protein 8, mitochondrial (EC 7.1.1.2) (Complex I-23kD) (CI-23kD) (NADH-ubiquinone oxidoreductase 23 kDa subunit)	Ndufs8	212
NDUV1_MOUSE	0	0	0	Q91YT0	NADH dehydrogenase [ubiquinone] flavoprotein 1, mitochondrial (EC 7.1.1.2) (Complex I-51kD) (CI-51kD) (NADH-ubiquinone oxidoreductase 51 kDa subunit)	Ndufv1	464
NHRF1_MOUSE	0.499168	0.499168	0	P70441	Na(+)/H(+) exchange regulatory cofactor NHE-RF1 (NHERF-1) (Ezrin-radixin-moesin-binding phosphoprotein 50) (EBP50) (Regulatory cofactor of Na(+)/H(+) exchanger) (Sodium-hydrogen exchanger regulatory factor 1) (Solute carrier family 9 isoform A3 regulatory factor 1)	Slc9a3r1 Nherf Nherf1	355
NIPS1_MOUSE	0.173418	0.192937	0.034347	O55125	Protein NipSnap homolog 1 (NipSnap1)	Nipsnap1	284
NIT2_MOUSE	0.169957	0.149162	0.038351	Q9JHW2	Omega-amidase NIT2 (EC 3.5.1.3) (Nitrilase homolog 2)	Nit2 D16Ertd502e	276
NLTP_MOUSE	0.843096	0.797663	0.226294	P32020	Sterol carrier protein 2 (SCP-2) (Acetyl-CoA C-myristoyltransferase) (EC 2.3.1.155) (Non-specific lipid-transfer protein) (NSL-TP) (Propanoyl-CoA C-acyltransferase) (EC 2.3.1.176) (SCP-2/3-oxoacyl-CoA thiolase) (SCP-2/thiolase) (EC 2.3.1.16) (SCP-chi) (Sterol carrier protein X) (SCP-X) (Straight-chain acyl-CoA oxidase) (SCPX)	Scp2 Scp-2	547
NPM_MOUSE	0.249067	0.249067	0	Q61937	Nucleophosmin (NPM) (Nucleolar phosphoprotein B23) (Nucleolar protein NO38) (Numatrin)	Npm1	292
NQO2_MOUSE	0	0	0	Q9JI75	Ribosyldihydronicotinamide dehydrogenase [quinone] (EC 1.10.5.1) (NRH dehydrogenase [quinone] 2) (NRH:quinone oxidoreductase 2) (Quinone reductase 2) (QR2)	Nqo2 Nmor2	231
NT8F2_MOUSE	0.745091	0.745091	0	Q8CHQ9	N-acetyltransferase family 8 member 2 (EC 2.3.1.-) (Camello-like protein 2) (N-acetyltransferase-like protein CML2)	Nat8f2 Cml2	238
NUCL_MOUSE	0.302551	0.302551	0	P09405	Nucleolin (Protein C23)	Ncl Nuc	707
NUDT7_MOUSE	0.427449	0.427449	0	Q99P30	Peroxisomal coenzyme A diphosphatase NUDT7 (EC 3.6.1.-) (Nucleoside diphosphate-linked moiety X motif 7) (Nudix motif 7)	Nudt7	236
OAT_MOUSE	0.322826	0.309439	0.198408	P29758	Ornithine aminotransferase, mitochondrial (EC 2.6.1.13) (Ornithine--oxo-acid aminotransferase)	Oat	439
ODB2_MOUSE	0.167661	0.167881	0.000311	P53395	Lipoamide acyltransferase component of branched-chain alpha-keto acid dehydrogenase complex, mitochondrial (EC 2.3.1.168) (Branched-chain alpha-keto acid dehydrogenase complex component E2) (BCKAD-E2) (BCKADE2) (Dihydrolipoamide acetyltransferase component of branched-chain alpha-keto acid dehydrogenase complex) (Dihydrolipoamide branched chain transacylase) (Dihydrolipoyllysine-residue (2-methyl…	Dbt	482
ODO1_MOUSE	0	0	0	Q60597	2-oxoglutarate dehydrogenase, mitochondrial (EC 1.2.4.2) (2-oxoglutarate dehydrogenase complex component E1) (OGDC-E1) (Alpha-ketoglutarate dehydrogenase)	Ogdh Kiaa4192	1023
ODO2_MOUSE	0.198178	0.158288	0.164733	Q9D2G2	Dihydrolipoyllysine-residue succinyltransferase component of 2-oxoglutarate dehydrogenase complex, mitochondrial (EC 2.3.1.61) (2-oxoglutarate dehydrogenase complex component E2) (OGDC-E2) (Dihydrolipoamide succinyltransferase component of 2-oxoglutarate dehydrogenase complex) (E2K)	Dlst	454
ODP2_MOUSE	0.079593	0.064633	0.035523	Q8BMF4	Dihydrolipoyllysine-residue acetyltransferase component of pyruvate dehydrogenase complex, mitochondrial (EC 2.3.1.12) (Dihydrolipoamide acetyltransferase component of pyruvate dehydrogenase complex) (Pyruvate dehydrogenase complex component E2) (PDC-E2) (PDCE2)	Dlat	642
ODPB_MOUSE	0.107574	0.107574	0	Q9D051	Pyruvate dehydrogenase E1 component subunit beta, mitochondrial (PDHE1-B) (EC 1.2.4.1)	Pdhb	359
ORNT1_MOUSE	0.132256	0.132578	0.039968	Q9WVD5	Mitochondrial ornithine transporter 1 (Solute carrier family 25 member 15)	Slc25a15 Ornt1	301
OST48_MOUSE	0.119176	0.119176	0	O54734	Dolichyl-diphosphooligosaccharide--protein glycosyltransferase 48 kDa subunit (DDOST 48 kDa subunit) (Oligosaccharyl transferase 48 kDa subunit)	Ddost	441
OTC_MOUSE	0.109266	0.120056	0.026827	P11725	Ornithine transcarbamylase, mitochondrial (OTCase) (EC 2.1.3.3) (Ornithine carbamoyltransferase, mitochondrial)	Otc	354
P5CR3_MOUSE	0.129574	0.129574	0	Q9DCC4	Pyrroline-5-carboxylate reductase 3 (P5C reductase 3) (P5CR 3) (EC 1.5.1.2) (Pyrroline-5-carboxylate reductase-like protein)	Pycr3 Pycrl	274
PABP1_MOUSE	0.103332	0.103332	0	P29341	Polyadenylate-binding protein 1 (PABP-1) (Poly(A)-binding protein 1)	Pabpc1 Pabp1	636
PARK7_MOUSE	0.175797	0.171928	0.040582	Q99LX0	Parkinson disease protein 7 homolog (Maillard deglycase) (Parkinsonism-associated deglycase) (Protein DJ-1) (DJ-1) (Protein/nucleic acid deglycase DJ-1) (EC 3.1.2.-) (EC 3.5.1.-) (EC 3.5.1.124)	Park7	189
PBLD1_MOUSE	0.158936	0.146348	0.046196	Q9DCG6	Phenazine biosynthesis-like domain-containing protein 1 (EC 5.1.-.-)	Pbld1 Mawbp2 Pbld	288
PBLD2_MOUSE	0.224191	0.215059	0.029785	Q9CXN7	Phenazine biosynthesis-like domain-containing protein 2 (EC 5.1.-.-)	Pbld2 Mawbp1	288
PCBP1_MOUSE	0.462186	0.526895	0.091512	P60335	Poly(rC)-binding protein 1 (Alpha-CP1) (Heterogeneous nuclear ribonucleoprotein E1) (hnRNP E1)	Pcbp1	356
PCBP2_MOUSE	0.128	0.128	0	Q61990	Poly(rC)-binding protein 2 (Alpha-CP2) (CTBP) (CBP) (Putative heterogeneous nuclear ribonucleoprotein X) (hnRNP X)	Pcbp2 Cbp Hnrnpx Hnrpx	362
PCCA_MOUSE	0.634548	0.176442	0.894321	Q91ZA3	Propionyl-CoA carboxylase alpha chain, mitochondrial (PCCase subunit alpha) (EC 6.4.1.3) (Propanoyl-CoA:carbon dioxide ligase subunit alpha)	Pcca	724
PCCB_MOUSE	0.128614	0.124697	0.031121	Q99MN9	Propionyl-CoA carboxylase beta chain, mitochondrial (PCCase subunit beta) (EC 6.4.1.3) (Propanoyl-CoA:carbon dioxide ligase subunit beta)	Pccb	541
PCKGC_MOUSE	0.223329	0.148024	0.193745	Q9Z2V4	Phosphoenolpyruvate carboxykinase, cytosolic [GTP] (PEPCK-C) (EC 4.1.1.32) (Serine-protein kinase PCK1) (EC 2.7.11.-)	Pck1 Pepck	622
PDIA1_MOUSE	0.265779	0.281787	0.072859	P09103	Protein disulfide-isomerase (PDI) (EC 5.3.4.1) (Cellular thyroid hormone-binding protein) (Endoplasmic reticulum resident protein 59) (ER protein 59) (ERp59) (Prolyl 4-hydroxylase subunit beta) (p55)	P4hb Pdia1	509
PDIA3_MOUSE	0.254813	0.255369	0.075094	P27773	Protein disulfide-isomerase A3 (EC 5.3.4.1) (58 kDa glucose-regulated protein) (58 kDa microsomal protein) (p58) (Disulfide isomerase ER-60) (Endoplasmic reticulum resident protein 57) (ER protein 57) (ERp57) (Endoplasmic reticulum resident protein 60) (ER protein 60) (ERp60)	Pdia3 Erp Erp60 Grp58	505
PDIA4_MOUSE	0.41266	0.314722	0.301959	P08003	Protein disulfide-isomerase A4 (EC 5.3.4.1) (Endoplasmic reticulum resident protein 72) (ER protein 72) (ERp-72) (ERp72)	Pdia4 Cai Erp72	638
PDIA5_MOUSE	0.067266	0.089263	0.031107	Q921X9	Protein disulfide-isomerase A5 (EC 5.3.4.1) (Protein disulfide isomerase-related protein)	Pdia5 Pdir	517
PDIA6_MOUSE	0.25605	0.258936	0.046337	Q922R8	Protein disulfide-isomerase A6 (EC 5.3.4.1) (Thioredoxin domain-containing protein 7)	Pdia6 Txndc7	440
PDXK_MOUSE	0.343456	0.343456	0	Q8K183	Pyridoxal kinase (EC 2.7.1.35) (Pyridoxine kinase)	Pdxk Pkh	312
PEBP1_MOUSE	0.094595	0.112456	0.025259	P70296	Phosphatidylethanolamine-binding protein 1 (PEBP-1) (HCNPpp) [Cleaved into: Hippocampal cholinergic neurostimulating peptide (HCNP)]	Pebp1 Pbp Pebp	187
PECR_MOUSE	0.36993	0.323318	0.190902	Q99MZ7	Peroxisomal trans-2-enoyl-CoA reductase (TERP) (EC 1.3.1.38)	Pecr	303
PEPL1_MOUSE	0	0	0	Q6NSR8	Probable aminopeptidase NPEPL1 (EC 3.4.11.-) (Aminopeptidase-like 1)	Npepl1	524
PGAM1_MOUSE	0.174755	0.181358	0.039729	Q9DBJ1	Phosphoglycerate mutase 1 (EC 5.4.2.11) (EC 5.4.2.4) (BPG-dependent PGAM 1) (Phosphoglycerate mutase isozyme B) (PGAM-B)	Pgam1	254
PGK1_MOUSE	0.150274	0.142905	0.0743	P09411	Phosphoglycerate kinase 1 (EC 2.7.2.3)	Pgk1 Pgk-1	417
PGM1_MOUSE	0.151817	0.149578	0.039367	Q9D0F9	Phosphoglucomutase-1 (PGM 1) (EC 5.4.2.2) (Glucose phosphomutase 1) (Phosphoglucomutase-2)	Pgm1 Pgm2	562
PGRC1_MOUSE	0.507373	0.493259	0.038234	O55022	Membrane-associated progesterone receptor component 1 (mPR)	Pgrmc1 Pgrmc	195
PH4H_MOUSE	1.13794	1.11052	0.306179	P16331	Phenylalanine-4-hydroxylase (PAH) (EC 1.14.16.1) (Phe-4-monooxygenase)	Pah	453
PHB2_MOUSE	0.135462	0.133327	0.033652	O35129	Prohibitin-2 (B-cell receptor-associated protein BAP37) (Repressor of estrogen receptor activity)	Phb2 Bap Bcap37 Rea	299
PHB_MOUSE	0.150821	0.155297	0.014149	P67778	Prohibitin (B-cell receptor-associated protein 32) (BAP 32)	Phb	272
PHS_MOUSE	0.141645	0.1986	0.080548	P61458	Pterin-4-alpha-carbinolamine dehydratase (PHS) (EC 4.2.1.96) (4-alpha-hydroxy-tetrahydropterin dehydratase) (Dimerization cofactor of hepatocyte nuclear factor 1-alpha) (DCoH) (Dimerization cofactor of HNF1) (Phenylalanine hydroxylase-stimulating protein) (Pterin carbinolamine dehydratase) (PCD)	Pcbd1 Dcoh Pcbd	104
PICAL_MOUSE	0.225537	0.225537	0	Q7M6Y3	Phosphatidylinositol-binding clathrin assembly protein (Clathrin assembly lymphoid myeloid leukemia) (CALM)	Picalm Calm Fit1	660
PLPHP_MOUSE	0	0	0	Q9Z2Y8	Pyridoxal phosphate homeostasis protein (PLP homeostasis protein) (Proline synthase co-transcribed bacterial homolog protein) (Pyridoxal phosphate-binding protein)	Plpbp Prosc	274
PLST_MOUSE	0	0	0	Q99K51	Plastin-3 (T-plastin)	Pls3	630
PNCB_MOUSE	0.067874	0.106623	0.0548	Q8CC86	Nicotinate phosphoribosyltransferase (NAPRTase) (EC 6.3.4.21) (Nicotinate phosphoribosyltransferase domain-containing protein 1)	Naprt Naprt1	538
PNPH_MOUSE	0.142526	0.136846	0.092102	P23492	Purine nucleoside phosphorylase (PNP) (EC 2.4.2.1) (Inosine phosphorylase) (Inosine-guanosine phosphorylase)	Pnp Np Pnp1	289
PON1_MOUSE	0.101302	0.101302	0	P52430	Serum paraoxonase/arylesterase 1 (PON 1) (EC 3.1.1.2) (EC 3.1.1.81) (EC 3.1.8.1) (Aromatic esterase 1) (A-esterase 1) (Serum aryldialkylphosphatase 1)	Pon1 Pon	355
PON3_MOUSE	0	0	0	Q62087	Serum paraoxonase/lactonase 3 (EC 3.1.1.2) (EC 3.1.1.81) (EC 3.1.8.1)	Pon3	354
PP1R7_MOUSE	0	0	0	Q3UM45	Protein phosphatase 1 regulatory subunit 7 (Protein phosphatase 1 regulatory subunit 22)	Ppp1r7 Sds22	361
PPIA_MOUSE	0.228929	0.23079	0.046919	P17742	Peptidyl-prolyl cis-trans isomerase A (PPIase A) (EC 5.2.1.8) (Cyclophilin A) (Cyclosporin A-binding protein) (Rotamase A) (SP18) [Cleaved into: Peptidyl-prolyl cis-trans isomerase A, N-terminally processed]	Ppia	164
PPIB_MOUSE	0.360522	0.287526	0.179418	P24369	Peptidyl-prolyl cis-trans isomerase B (PPIase B) (EC 5.2.1.8) (CYP-S1) (Cyclophilin B) (Rotamase B) (S-cyclophilin) (SCYLP)	Ppib	216
PRDX1_MOUSE	0.227543	0.224915	0.057992	P35700	Peroxiredoxin-1 (EC 1.11.1.24) (Macrophage 23 kDa stress protein) (Osteoblast-specific factor 3) (OSF-3) (Thioredoxin peroxidase 2) (Thioredoxin-dependent peroxide reductase 2) (Thioredoxin-dependent peroxiredoxin 1)	Prdx1 Msp23 Paga Tdpx2	199
PRDX2_MOUSE	0.135309	0.153941	0.035341	Q61171	Peroxiredoxin-2 (EC 1.11.1.24) (Thiol-specific antioxidant protein) (TSA) (Thioredoxin peroxidase 1) (Thioredoxin-dependent peroxide reductase 1) (Thioredoxin-dependent peroxiredoxin 2)	Prdx2 Tdpx1 Tpx	198
PRDX3_MOUSE	0.184921	0.184921	0	P20108	Thioredoxin-dependent peroxide reductase, mitochondrial (EC 1.11.1.24) (Antioxidant protein 1) (AOP-1) (PRX III) (Perioredoxin-3) (Protein MER5) (Thioredoxin-dependent peroxiredoxin 3)	Prdx3 Aop1 Mer5	257
PRDX4_MOUSE	0.271415	0.271415	0	O08807	Peroxiredoxin-4 (EC 1.11.1.24) (Antioxidant enzyme AOE372) (Peroxiredoxin IV) (Prx-IV) (Thioredoxin peroxidase AO372) (Thioredoxin-dependent peroxide reductase A0372) (Thioredoxin-dependent peroxiredoxin 4)	Prdx4	274
PRDX5_MOUSE	0.177096	0.192342	0.04978	P99029	Peroxiredoxin-5, mitochondrial (EC 1.11.1.24) (Antioxidant enzyme B166) (AOEB166) (Liver tissue 2D-page spot 2D-0014IV) (PLP) (Peroxiredoxin V) (Prx-V) (Peroxisomal antioxidant enzyme) (Thioredoxin peroxidase PMP20) (Thioredoxin-dependent peroxiredoxin 5)	Prdx5 Prdx6	210
PRDX6_MOUSE	0.177455	0.188739	0.051845	O08709	Peroxiredoxin-6 (EC 1.11.1.27) (1-Cys peroxiredoxin) (1-Cys PRX) (Acidic calcium-independent phospholipase A2) (aiPLA2) (EC 3.1.1.4) (Antioxidant protein 2) (Glutathione-dependent peroxiredoxin) (Lysophosphatidylcholine acyltransferase 5) (LPC acyltransferase 5) (LPCAT-5) (Lyso-PC acyltransferase 5) (EC 2.3.1.23) (Non-selenium glutathione peroxidase) (NSGPx)	Prdx6 Aop2 Ltw4 Prdx5	224
PROD_MOUSE	0.207042	0.283578	0.108239	Q9WU79	Proline dehydrogenase 1, mitochondrial (EC 1.5.5.2) (Proline oxidase)	Prodh Pro1	599
PROF1_MOUSE	0.31899	0.302525	0.196141	P62962	Profilin-1 (Profilin I)	Pfn1	140
PRPS1_MOUSE	0.016014	0.016014	0	Q9D7G0	Ribose-phosphate pyrophosphokinase 1 (EC 2.7.6.1) (Phosphoribosyl pyrophosphate synthase I) (PRS-I)	Prps1	318
PRS10_MOUSE	0.203254	0.203254	0	P62334	26S proteasome regulatory subunit 10B (26S proteasome AAA-ATPase subunit RPT4) (Proteasome 26S subunit ATPase 6) (Proteasome subunit p42)	Psmc6 Sug2	389
PSA1_MOUSE	0	0	0	Q9R1P4	Proteasome subunit alpha type-1 (Macropain subunit C2) (Multicatalytic endopeptidase complex subunit C2) (Proteasome component C2) (Proteasome nu chain)	Psma1	263
PSA4_MOUSE	0	0	0	Q9R1P0	Proteasome subunit alpha type-4 (Macropain subunit C9) (Multicatalytic endopeptidase complex subunit C9) (Proteasome component C9) (Proteasome subunit L)	Psma4	261
PSA5_MOUSE	0.206099	0.206099	0	Q9Z2U1	Proteasome subunit alpha type-5 (Macropain zeta chain) (Multicatalytic endopeptidase complex zeta chain) (Proteasome zeta chain)	Psma5	241
PSA6_MOUSE	0.20141	0.20141	0	Q9QUM9	Proteasome subunit alpha type-6 (Macropain iota chain) (Multicatalytic endopeptidase complex iota chain) (Proteasome iota chain)	Psma6	246
PSA7_MOUSE	0.281762	0.324566	0.060534	Q9Z2U0	Proteasome subunit alpha type-7 (Proteasome subunit RC6-1)	Psma7	248
PSB6_MOUSE	0.235745	0.235745	0	Q60692	Proteasome subunit beta type-6 (EC 3.4.25.1) (Low molecular mass protein 19) (Macropain delta chain) (Multicatalytic endopeptidase complex delta chain) (Proteasome delta chain) (Proteasome subunit Y)	Psmb6 Lmp19	238
PSMD2_MOUSE	0.342705	0.342705	0	Q8VDM4	26S proteasome non-ATPase regulatory subunit 2 (26S proteasome regulatory subunit RPN1) (26S proteasome regulatory subunit S2) (26S proteasome subunit p97)	Psmd2	908
PSMD3_MOUSE	0.288875	0.342442	0.075754	P14685	26S proteasome non-ATPase regulatory subunit 3 (26S proteasome regulatory subunit RPN3) (26S proteasome regulatory subunit S3) (Proteasome subunit p58) (Transplantation antigen P91A) (Tum-P91A antigen)	Psmd3 P91a Tstap91a	530
PSME1_MOUSE	0.069372	0.069372	0	P97371	Proteasome activator complex subunit 1 (11S regulator complex subunit alpha) (REG-alpha) (Activator of multicatalytic protease subunit 1) (Proteasome activator 28 subunit alpha) (PA28a) (PA28alpha)	Psme1	249
PSME2_MOUSE	0.135413	0.135413	0	P97372	Proteasome activator complex subunit 2 (11S regulator complex subunit beta) (REG-beta) (Activator of multicatalytic protease subunit 2) (Proteasome activator 28 subunit beta) (PA28b) (PA28beta)	Psme2 Pa28b1	239
PTBP1_MOUSE	0.242698	0.242698	0	P17225	Polypyrimidine tract-binding protein 1 (PTB) (Heterogeneous nuclear ribonucleoprotein I) (hnRNP I)	Ptbp1 Ptb	527
PTER_MOUSE	0	0	0	Q60866	Phosphotriesterase-related protein (EC 3.1.-.-) (Parathion hydrolase-related protein)	Pter	349
PTGR2_MOUSE	0.229043	0.229043	0	Q8VDQ1	Prostaglandin reductase 2 (PRG-2) (EC 1.3.1.48) (15-oxoprostaglandin 13-reductase) (Zinc-binding alcohol dehydrogenase domain-containing protein 1)	Ptgr2 Zadh1	351
PTGR3_MOUSE	0	0	0	Q8BGC4	Prostaglandin reductase-3 (PTGR-3) (EC 1.3.1.48) (15-oxoprostaglandin 13-reductase) (Zinc-binding alcohol dehydrogenase domain-containing protein 2)	Zadh2 Ptgr3	377
PURA_MOUSE	0.101191	0.101191	0	P42669	Transcriptional activator protein Pur-alpha (Purine-rich single-stranded DNA-binding protein alpha)	Pura	321
PYC_MOUSE	0.182845	0.181128	0.048675	Q05920	Pyruvate carboxylase, mitochondrial (EC 6.4.1.1) (Pyruvic carboxylase) (PCB)	Pc Pcx	1178
PYGL_MOUSE	0.168374	0.170831	0.049722	Q9ET01	Glycogen phosphorylase, liver form (EC 2.4.1.1)	Pygl	850
PZP_MOUSE	0.268199	0.382103	0.161085	Q61838	Pregnancy zone protein (Alpha-2-macroglobulin) (Alpha-2-M) [Cleaved into: Alpha-2-macroglobulin 165 kDa subunit; Alpha-2-macroglobulin 35 kDa subunit]	Pzp A2m	1495
QCR1_MOUSE	0.133243	0.145802	0.040567	Q9CZ13	Cytochrome b-c1 complex subunit 1, mitochondrial (Complex III subunit 1) (Core protein I) (Ubiquinol-cytochrome-c reductase complex core protein 1)	Uqcrc1	480
QCR2_MOUSE	0.136787	0.122543	0.043841	Q9DB77	Cytochrome b-c1 complex subunit 2, mitochondrial (Complex III subunit 2) (Core protein II) (Ubiquinol-cytochrome-c reductase complex core protein 2)	Uqcrc2	453
QCR7_MOUSE	0.238485	0.238485	0	Q9D855	Cytochrome b-c1 complex subunit 7 (Complex III subunit 7) (Complex III subunit VII) (Ubiquinol-cytochrome c reductase complex 14 kDa protein)	Uqcrb	111
QCR8_MOUSE	0.15339	0.256534	0.145866	Q9CQ69	Cytochrome b-c1 complex subunit 8 (Complex III subunit 8) (Complex III subunit VIII) (Ubiquinol-cytochrome c reductase complex 9.5 kDa protein) (Ubiquinol-cytochrome c reductase complex ubiquinone-binding protein QP-C)	Uqcrq	82
QCR9_MOUSE	0.136381	0.146521	0.097299	Q8R1I1	Cytochrome b-c1 complex subunit 9 (Complex III subunit 9) (Complex III subunit X) (Cytochrome c1 non-heme 7 kDa protein) (Ubiquinol-cytochrome c reductase complex 7.2 kDa protein)	Uqcr10	64
QOR_MOUSE	0.160127	0.167516	0.010451	P47199	Quinone oxidoreductase (EC 1.6.5.5) (NADPH:quinone reductase) (Zeta-crystallin)	Cryz	331
RACK1_MOUSE	0.056097	0.065769	0.048629	P68040	Receptor of activated protein C kinase 1 (12-3) (Guanine nucleotide-binding protein subunit beta-2-like 1) (Receptor for activated C kinase) (Receptor of activated protein kinase C 1) (p205) [Cleaved into: Receptor of activated protein C kinase 1, N-terminally processed (Guanine nucleotide-binding protein subunit beta-2-like 1, N-terminally processed)]	Rack1 Gnb2-rs1 Gnb2l1	317
RADI_MOUSE	0.181622	0.224137	0.060126	P26043	Radixin (ESP10)	Rdx	583
RAN_MOUSE	0.95799	0.479083	1.06156	P62827	GTP-binding nuclear protein Ran (GTPase Ran) (Ras-like protein TC4) (Ras-related nuclear protein)	Ran Rasl2-8	216
RDH7_MOUSE	0.453858	0.508438	0.081525	O88451	Retinol dehydrogenase 7 (EC 1.1.1.105) (Cis-retinol/3alpha-hydroxysterol short-chain dehydrogenase isozyme 2) (Cis-retinol/androgen dehydrogenase type 2) (CRAD-2)	Rdh7 Crad2	316
REEP6_MOUSE	0.386075	0.388018	0.002748	Q9JM62	Receptor expression-enhancing protein 6 (Polyposis locus protein 1-like 1) (TB2 protein-like 1)	Reep6 Dp1l1 Tb2l1	201
RGN_MOUSE	0.169438	0.172462	0.041809	Q64374	Regucalcin (RC) (Gluconolactonase) (GNL) (EC 3.1.1.17) (Senescence marker protein 30) (SMP-30)	Rgn Smp30	299
RIDA_MOUSE	0.14658	0.14736	0.029939	P52760	2-iminobutanoate/2-iminopropanoate deaminase (EC 3.5.99.10) (Heat-responsive protein 12) (Reactive intermediate imine deaminase A homolog) (Translation inhibitor L-PSP ribonuclease)	Rida Hrp12	135
RL10A_MOUSE	0.096726	0.094315	0.017831	P53026	60S ribosomal protein L10a (CSA-19) (Neural precursor cell expressed developmentally down-regulated protein 6) (NEDD-6)	Rpl10a Nedd-6 Nedd6	217
RL10_MOUSE	0.189936	0.2548	0.091732	Q6ZWV3	60S ribosomal protein L10 (Protein QM homolog) (Ribosomal protein L10)	Rpl10 Qm	214
RL11_MOUSE	0.195573	0.196666	0.022233	Q9CXW4	60S ribosomal protein L11	Rpl11	178
RL12_MOUSE	0.118208	0.122859	0.033235	P35979	60S ribosomal protein L12	Rpl12	165
RL13A_MOUSE	0.149845	0.149845	0	P19253	60S ribosomal protein L13a (Transplantation antigen P198) (Tum-P198 antigen)	Rpl13a P198 Tstap198-7	203
RL13_MOUSE	0.226439	0.245924	0.045575	P47963	60S ribosomal protein L13 (A52)	Rpl13	211
RL14_MOUSE	0.135363	0.11675	0.059121	Q9CR57	60S ribosomal protein L14	Rpl14	217
RL17_MOUSE	0.046261	0.046261	0	Q9CPR4	60S ribosomal protein L17	Rpl17	184
RL18A_MOUSE	0.1242	0.1242	0	P62717	60S ribosomal protein L18a	Rpl18a	176
RL18_MOUSE	0.15858	0.263788	0.148787	P35980	60S ribosomal protein L18	Rpl18	188
RL19_MOUSE	0	0	0	P84099	60S ribosomal protein L19	Rpl19	196
RL21_MOUSE	0	0	0	O09167	60S ribosomal protein L21	Rpl21	160
RL22_MOUSE	0.102811	0.102812	0	P67984	60S ribosomal protein L22 (Heparin-binding protein HBp15)	Rpl22	128
RL23A_MOUSE	0.54687	0.54687	0	P62751	60S ribosomal protein L23a	Rpl23a	156
RL23_MOUSE	0.109459	0.127873	0.026042	P62830	60S ribosomal protein L23	Rpl23	140
RL24_MOUSE	0.666355	1.18942	0.739731	Q8BP67	60S ribosomal protein L24	Rpl24	157
RL26_MOUSE	0.354703	0.354703	0	P61255	60S ribosomal protein L26 (Silica-induced gene 20 protein) (SIG-20)	Rpl26	145
RL27A_MOUSE	0.11639	0.11639	0	P14115	60S ribosomal protein L27a (L29)	Rpl27a	148
RL27_MOUSE	0.354224	0.637663	0.400843	P61358	60S ribosomal protein L27	Rpl27	136
RL28_MOUSE	0.168436	0.168682	0.000348	P41105	60S ribosomal protein L28	Rpl28	137
RL30_MOUSE	0.052365	0.09477	0.05997	P62889	60S ribosomal protein L30	Rpl30	115
RL31_MOUSE	0.136097	0.136097	0	P62900	60S ribosomal protein L31	Rpl31	125
RL34_MOUSE	0.242835	0.242835	0	Q9D1R9	60S ribosomal protein L34	Rpl34	117
RL38_MOUSE	0.120723	0.147516	0.037891	Q9JJI8	60S ribosomal protein L38	Rpl38	70
RL3_MOUSE	0.152903	0.192526	0.056035	P27659	60S ribosomal protein L3 (J1 protein)	Rpl3	403
RL40_MOUSE	1.45632	1.62546	0.239192	P62984	Ubiquitin-60S ribosomal protein L40 (Ubiquitin A-52 residue ribosomal protein fusion product 1) [Cleaved into: Ubiquitin; 60S ribosomal protein L40 (CEP52)]	Uba52 Ubcep2	128
RL4_MOUSE	0.09794	0.112602	0.030928	Q9D8E6	60S ribosomal protein L4	Rpl4	419
RL5_MOUSE	0.114617	0.08897	0.079417	P47962	60S ribosomal protein L5	Rpl5	297
RL6_MOUSE	0.106587	0.106701	0.024063	P47911	60S ribosomal protein L6 (TAX-responsive enhancer element-binding protein 107) (TAXREB107)	Rpl6	296
RL7A_MOUSE	0.121977	0.150129	0.03484	P12970	60S ribosomal protein L7a (Surfeit locus protein 3)	Rpl7a Surf-3 Surf3	266
RL7_MOUSE	0.132679	0.140705	0.032307	P14148	60S ribosomal protein L7	Rpl7	270
RL8_MOUSE	0.132283	0.14481	0.017716	P62918	60S ribosomal protein L8	Rpl8	257
RL9_MOUSE	0.127013	0.078715	0.116269	P51410	60S ribosomal protein L9	Rpl9	192
RLA0_MOUSE	0.09323	0.095694	0.019224	P14869	60S acidic ribosomal protein P0 (60S ribosomal protein L10E)	Rplp0 Arbp	317
RLA2_MOUSE	0.131137	0.137145	0.021616	P99027	60S acidic ribosomal protein P2	Rplp2	115
RMD3_MOUSE	0.195159	0.195159	0	Q3UJU9	Regulator of microtubule dynamics protein 3 (RMD-3) (mRMD-3) (Protein FAM82A2) (Protein FAM82C)	Rmdn3 Fam82a2 Fam82c	470
RNF17_MOUSE	0.178428	0.178428	0	Q99MV7	RING finger protein 17 (Mad member-interacting protein 2) (Mmip-2)	Rnf17	1640
ROA2_MOUSE	0.154141	0.189008	0.049309	O88569	Heterogeneous nuclear ribonucleoproteins A2/B1 (hnRNP A2/B1)	Hnrnpa2b1 Hnrpa2b1	353
ROA3_MOUSE	0.127374	0.103574	0.053142	Q8BG05	Heterogeneous nuclear ribonucleoprotein A3 (hnRNP A3)	Hnrnpa3 Hnrpa3	379
ROAA_MOUSE	0.548428	0.548428	0	Q99020	Heterogeneous nuclear ribonucleoprotein A/B (hnRNP A/B) (CArG-binding factor-A) (CBF-A)	Hnrnpab Cbf-a Cgbfa Hnrpab	285
RPN1_MOUSE	0.15522	0.172826	0.039351	Q91YQ5	Dolichyl-diphosphooligosaccharide--protein glycosyltransferase subunit 1 (Dolichyl-diphosphooligosaccharide--protein glycosyltransferase 67 kDa subunit) (Ribophorin I) (RPN-I) (Ribophorin-1)	Rpn1	608
RPN2_MOUSE	0.312457	0.557504	0.346548	Q9DBG6	Dolichyl-diphosphooligosaccharide--protein glycosyltransferase subunit 2 (Dolichyl-diphosphooligosaccharide--protein glycosyltransferase 63 kDa subunit) (Ribophorin II) (RPN-II) (Ribophorin-2)	Rpn2	631
RRBP1_MOUSE	0.201603	0.248849	0.151683	Q99PL5	Ribosome-binding protein 1 (Ribosome receptor protein) (RRp) (mRRp)	Rrbp1	1605
RS10_MOUSE	0.11149	0.11149	0	P63325	40S ribosomal protein S10	Rps10	165
RS11_MOUSE	0.205207	0.15484	0.110365	P62281	40S ribosomal protein S11	Rps11	158
RS12_MOUSE	0.077297	0.077297	0	P63323	40S ribosomal protein S12	Rps12	132
RS13_MOUSE	0.132951	0.150498	0.03723	P62301	40S ribosomal protein S13	Rps13	151
RS14_MOUSE	0.120979	0.120979	0	P62264	40S ribosomal protein S14	Rps14	151
RS15A_MOUSE	1.96062	1.96062	0	P62245	40S ribosomal protein S15a	Rps15a	130
RS15_MOUSE	0.7114	1.30914	0.845329	P62843	40S ribosomal protein S15 (RIG protein)	Rps15 Rig	145
RS16_MOUSE	0.117139	0.140347	0.039378	P14131	40S ribosomal protein S16	Rps16	146
RS17_MOUSE	0.235391	0.146922	0.173682	P63276	40S ribosomal protein S17	Rps17	135
RS18_MOUSE	0.111508	0.089363	0.055229	P62270	40S ribosomal protein S18 (Ke-3) (Ke3)	Rps18	152
RS19_MOUSE	0.157695	0.144345	0.071952	Q9CZX8	40S ribosomal protein S19	Rps19	145
RS20_MOUSE	0.185101	0.144373	0.149117	P60867	40S ribosomal protein S20	Rps20	119
RS21_MOUSE	0	0	0	Q9CQR2	40S ribosomal protein S21	Rps21	83
RS23_MOUSE	0.097933	0.097933	0	P62267	40S ribosomal protein S23	Rps23	143
RS24_MOUSE	0.128224	0.128224	0	P62849	40S ribosomal protein S24	Rps24	133
RS25_MOUSE	0.198587	0.324158	0.177584	P62852	40S ribosomal protein S25	Rps25	125
RS27A_MOUSE	1.50163	1.65716	0.276253	P62983	Ubiquitin-40S ribosomal protein S27a (Ubiquitin carboxyl extension protein 80) [Cleaved into: Ubiquitin; 40S ribosomal protein S27a]	Rps27a Uba80 Ubcep1	156
RS2_MOUSE	0.105207	0.110963	0.031675	P25444	40S ribosomal protein S2 (40S ribosomal protein S4) (Protein LLRep3)	Rps2 Llrep3 Rps4	293
RS3A_MOUSE	0.157743	0.157088	0.025041	P97351	40S ribosomal protein S3a (Protein TU-11)	Rps3a Rps3a1	264
RS3_MOUSE	0.1043	0.093594	0.027614	P62908	40S ribosomal protein S3 (EC 4.2.99.18)	Rps3	243
RS4X_MOUSE	0.121819	0.116904	0.035058	P62702	40S ribosomal protein S4, X isoform	Rps4x Rps4	263
RS5_MOUSE	0.102759	0.12331	0.047859	P97461	40S ribosomal protein S5 [Cleaved into: 40S ribosomal protein S5, N-terminally processed]	Rps5	204
RS6_MOUSE	0.113951	0.116763	0.003977	P62754	40S ribosomal protein S6 (Phosphoprotein NP33)	Rps6	249
RS7_MOUSE	0.114448	0.135322	0.03862	P62082	40S ribosomal protein S7	Rps7	194
RS8_MOUSE	0.134454	0.161249	0.033885	P62242	40S ribosomal protein S8	Rps8	208
RS9_MOUSE	4.62611	8.63768	5.67322	Q6ZWN5	40S ribosomal protein S9	Rps9	194
RSSA_MOUSE	0.103298	0.101044	0.02146	P14206	40S ribosomal protein SA (37 kDa laminin receptor precursor) (37LRP) (37 kDa oncofetal antigen) (37/67 kDa laminin receptor) (LRP/LR) (67 kDa laminin receptor) (67LR) (Laminin receptor 1) (LamR) (Laminin-binding protein precursor p40) (LBP/p40) (OFA/iLRP)	Rpsa Lamr1 P40-8	295
RT22_MOUSE	0	0	0	Q9CXW2	28S ribosomal protein S22, mitochondrial (MRP-S22) (S22mt)	Mrps22 Rpms22	359
S14L2_MOUSE	0.236087	0.233139	0.026652	Q99J08	SEC14-like protein 2 (Alpha-tocopherol-associated protein) (TAP)	Sec14l2	403
S14L4_MOUSE	0.27318	0.294248	0.079363	Q8R0F9	SEC14-like protein 4	Sec14l4	403
S27A2_MOUSE	0.784827	0.784827	0	O35488	Very long-chain acyl-CoA synthetase (VLACS) (VLCS) (EC 6.2.1.-) (Arachidonate--CoA ligase) (EC 6.2.1.15) (Fatty acid transport protein 2) (FATP-2) (Fatty-acid-coenzyme A ligase, very long-chain 1) (Long-chain-fatty-acid--CoA ligase) (EC 6.2.1.3) (Phytanate--CoA ligase) (EC 6.2.1.24) (Solute carrier family 27 member 2) (THCA-CoA ligase) (EC 6.2.1.7) (Very long-chain-fatty-acid-CoA ligase)	Slc27a2 Acsvl1 Facvl1 Fatp2 Vlacs Vlcs	620
S27A5_MOUSE	0.528798	0.52037	0.088751	Q4LDG0	Bile acyl-CoA synthetase (BACS) (EC 6.2.1.7) (Bile acid-CoA ligase) (BA-CoA ligase) (BAL) (Cholate--CoA ligase) (Fatty acid transport protein 5) (FATP-5) (Solute carrier family 27 member 5) (Very long-chain acyl-CoA synthetase-related protein) (VLACS-related) (VLACSR)	Slc27a5 Acsb Acsvl6 Fatp5 Vlacsr	689
S61A1_MOUSE	0.076736	0.076736	0	P61620	Protein transport protein Sec61 subunit alpha isoform 1 (Sec61 alpha-1)	Sec61a1 Sec61a	476
SAHH_MOUSE	0.188784	0.197485	0.049315	P50247	Adenosylhomocysteinase (AdoHcyase) (EC 3.3.1.1) (CUBP) (Liver copper-binding protein) (S-adenosyl-L-homocysteine hydrolase)	Ahcy	432
SARDH_MOUSE	0.123515	0.136421	0.049407	Q99LB7	Sarcosine dehydrogenase, mitochondrial (SarDH) (EC 1.5.8.3)	Sardh	919
SBP1_MOUSE	0.214923	0.229222	0.065622	P17563	Methanethiol oxidase (MTO) (EC 1.8.3.4) (56 kDa selenium-binding protein) (SBP56) (SP56) (Selenium-binding protein 1)	Selenbp1 Lpsb	472
SBP2_MOUSE	0.243956	0.267235	0.045503	Q63836	Selenium-binding protein 2 (56 kDa acetaminophen-binding protein) (AP56)	Selenbp2 Lpsb2	472
SC23A_MOUSE	0.520969	0.520969	0	Q01405	Protein transport protein Sec23A (SEC23-related protein A)	Sec23a Sec23 Sec23r	765
SC61B_MOUSE	0.247532	0.247533	0	Q9CQS8	Protein transport protein Sec61 subunit beta	Sec61b	96
SDHA_MOUSE	0.175364	0.204433	0.045811	Q8K2B3	Succinate dehydrogenase [ubiquinone] flavoprotein subunit, mitochondrial (EC 1.3.5.1) (Flavoprotein subunit of complex II) (Fp)	Sdha	664
SDHB_MOUSE	0.306516	0.306516	0	Q9CQA3	Succinate dehydrogenase [ubiquinone] iron-sulfur subunit, mitochondrial (EC 1.3.5.1) (Iron-sulfur subunit of complex II) (Ip)	Sdhb	282
SDHL_MOUSE	0.284274	0.284274	0	Q8VBT2	L-serine dehydratase/L-threonine deaminase (SDH) (EC 4.3.1.17) (L-serine deaminase) (L-threonine dehydratase) (TDH) (EC 4.3.1.19)	Sds	327
SFPQ_MOUSE	0	0	0	Q8VIJ6	Splicing factor, proline- and glutamine-rich (DNA-binding p52/p100 complex, 100 kDa subunit) (Polypyrimidine tract-binding protein-associated-splicing factor) (PSF) (PTB-associated-splicing factor)	Sfpq Psf	699
SFXN1_MOUSE	0.130026	0.130026	0	Q99JR1	Sideroflexin-1	Sfxn1	322
SHPK_MOUSE	0.117067	0.201164	0.118932	Q9D5J6	Sedoheptulokinase (SHK) (EC 2.7.1.14) (Carbohydrate kinase-like protein)	Shpk Carkl	476
SND1_MOUSE	0.171369	0.189793	0.026837	Q78PY7	Staphylococcal nuclease domain-containing protein 1 (EC 3.1.31.1) (100 kDa coactivator) (p100 co-activator)	Snd1	910
SO1A1_MOUSE	0.783974	0.768533	0.45373	Q9QXZ6	Solute carrier organic anion transporter family member 1A1 (Sodium-independent organic anion-transporting polypeptide 1) (OATP-1) (Solute carrier family 21 member 1)	Slco1a1 Oatp1a1 Slc21a1	670
SODC_MOUSE	0.132852	0.124251	0.037146	P08228	Superoxide dismutase [Cu-Zn] (EC 1.15.1.1)	Sod1	154
SODM_MOUSE	0.135284	0.151213	0.032175	P09671	Superoxide dismutase [Mn], mitochondrial (EC 1.15.1.1)	Sod2 Sod-2	222
SOX_MOUSE	0.353573	0.353573	0	Q9D826	Peroxisomal sarcosine oxidase (PSO) (EC 1.5.3.1) (EC 1.5.3.7) (L-pipecolate oxidase) (L-pipecolic acid oxidase)	Pipox Pso	390
SPA3K_MOUSE	0.073322	0.073322	0	P07759	Serine protease inhibitor A3K (Serpin A3K) (Contrapsin) (SPI-2)	Serpina3k Mcm2 Spi2	418
SPEB_MOUSE	0.092618	0.110864	0.025803	A2AS89	Agmatinase, mitochondrial (EC 3.5.3.11) (Agmatine ureohydrolase) (AUH)	Agmat	358
SPRE_MOUSE	0.148304	0.1695	0.049746	Q64105	Sepiapterin reductase (SPR) (EC 1.1.1.153)	Spr	261
SPS2_MOUSE	0.18117	0.186219	0.01487	P97364	Selenide, water dikinase 2 (EC 2.7.9.3) (Selenium donor protein 2) (Selenophosphate synthase 2)	Sephs2 Sps2	452
SPYA_MOUSE	0.23599	0.229504	0.018014	O35423	Serine--pyruvate aminotransferase, mitochondrial (SPT) (EC 2.6.1.51) (Alanine--glyoxylate aminotransferase) (AGT) (EC 2.6.1.44)	Agxt Agxt1	414
SQOR_MOUSE	0.295329	0.314817	0.027559	Q9R112	Sulfide:quinone oxidoreductase, mitochondrial (SQOR) (EC 1.8.5.8) (Sulfide quinone oxidoreductase)	Sqor Sqrdl	450
SSDH_MOUSE	0.100902	0.100902	0	Q8BWF0	Succinate-semialdehyde dehydrogenase, mitochondrial (EC 1.2.1.24) (Aldehyde dehydrogenase family 5 member A1) (NAD(+)-dependent succinic semialdehyde dehydrogenase)	Aldh5a1	523
SSRD_MOUSE	0.253504	0.253504	0	Q62186	Translocon-associated protein subunit delta (TRAP-delta) (Signal sequence receptor subunit delta) (SSR-delta)	Ssr4	172
ST1A1_MOUSE	0.268334	0.267824	0.037188	P52840	Sulfotransferase 1A1 (ST1A1) (EC 2.8.2.1) (Aryl sulfotransferase) (Phenol sulfotransferase) (Phenol/aryl sulfotransferase) (mSTp1) (ST1A4) (Sulfokinase)	Sult1a1 St1a1 Stp Stp1	291
STA10_MOUSE	0.18536	0.162452	0.047215	Q9JMD3	START domain-containing protein 10 (StARD10) (PCTP-like protein) (PCTP-L) (Serologically defined colon cancer antigen 28 homolog) (StAR-related lipid transfer protein 10)	Stard10 Pctpl Sdccag28 Sdccagg28	291
STIP1_MOUSE	1.41557	1.41557	0	Q60864	Stress-induced-phosphoprotein 1 (STI1) (mSTI1) (Hsc70/Hsp90-organizing protein) (Hop)	Stip1	543
STT3A_MOUSE	0.18198	0.18198	0	P46978	Dolichyl-diphosphooligosaccharide--protein glycosyltransferase subunit STT3A (Oligosaccharyl transferase subunit STT3A) (STT3-A) (EC 2.4.99.18) (B5) (Integral membrane protein 1)	Stt3a Itm1	705
SUCA_MOUSE	0.136107	0.135769	0.022258	Q9WUM5	Succinate--CoA ligase [ADP/GDP-forming] subunit alpha, mitochondrial (EC 6.2.1.4) (EC 6.2.1.5) (Succinyl-CoA synthetase subunit alpha) (SCS-alpha)	Suclg1	346
SUCB1_MOUSE	0.152248	0.170706	0.026104	Q9Z2I9	Succinate--CoA ligase [ADP-forming] subunit beta, mitochondrial (EC 6.2.1.5) (ATP-specific succinyl-CoA synthetase subunit beta) (A-SCS) (Succinyl-CoA synthetase beta-A chain) (SCS-betaA)	Sucla2	463
SUCB2_MOUSE	0.140646	0.151102	0.01529	Q9Z2I8	Succinate--CoA ligase [GDP-forming] subunit beta, mitochondrial (EC 6.2.1.4) (GTP-specific succinyl-CoA synthetase subunit beta) (G-SCS) (GTPSCS) (Succinyl-CoA synthetase beta-G chain) (SCS-betaG)	Suclg2	433
SUOX_MOUSE	0.197342	0.145071	0.093614	Q8R086	Sulfite oxidase, mitochondrial (EC 1.8.3.1)	Suox	546
SYAC_MOUSE	0	0	0	Q8BGQ7	Alanine--tRNA ligase, cytoplasmic (EC 6.1.1.7) (Alanyl-tRNA synthetase) (AlaRS) (Protein sticky) (Sti)	Aars1 Aars	968
SYDC_MOUSE	0.159283	0.159283	0	Q922B2	Aspartate--tRNA ligase, cytoplasmic (EC 6.1.1.12) (Aspartyl-tRNA synthetase) (AspRS)	Dars1 Dars	501
SYEP_MOUSE	0.218972	0.275625	0.117469	Q8CGC7	Bifunctional glutamate/proline--tRNA ligase (Bifunctional aminoacyl-tRNA synthetase) [Includes: Glutamate--tRNA ligase (EC 6.1.1.17) (Glutamyl-tRNA synthetase) (GluRS); Proline--tRNA ligase (EC 6.1.1.15) (Prolyl-tRNA synthetase) (ProRS)]	Eprs1 Eprs Qprs	1512
SYTC_MOUSE	0.223774	0.267531	0.076692	Q9D0R2	Threonine--tRNA ligase 1, cytoplasmic (EC 6.1.1.3) (Threonine--tRNA ligase, cytoplasmic) (Threonyl-tRNA synthetase) (ThrRS) (Threonyl-tRNA synthetase 1)	Tars1 Tars	722
SYVC_MOUSE	0.062409	0.062409	0	Q9Z1Q9	Valine--tRNA ligase (EC 6.1.1.9) (Protein G7a) (Valyl-tRNA synthetase) (ValRS)	Vars1 Bat6 G7a Vars Vars2	1263
TADBP_MOUSE	0.295055	0.295055	0	Q921F2	TAR DNA-binding protein 43 (TDP-43)	Tardbp Tdp43	414
TALDO_MOUSE	0.230598	0.223605	0.091107	Q93092	Transaldolase (EC 2.2.1.2)	Taldo1 Tal Taldo	337
TBA1B_MOUSE	0.143036	0.163502	0.073349	P05213	Tubulin alpha-1B chain (Alpha-tubulin 2) (Alpha-tubulin isotype M-alpha-2) (Tubulin alpha-2 chain) [Cleaved into: Detyrosinated tubulin alpha-1B chain]	Tuba1b Tuba2	451
TBA1C_MOUSE	0.185093	0.186947	0.027522	P68373	Tubulin alpha-1C chain (Alpha-tubulin 6) (Alpha-tubulin isotype M-alpha-6) (Tubulin alpha-6 chain) [Cleaved into: Detyrosinated tubulin alpha-1C chain]	Tuba1c Tuba6	449
TBA4A_MOUSE	0.231081	0.231081	0	P68368	Tubulin alpha-4A chain (Alpha-tubulin 4) (Alpha-tubulin isotype M-alpha-4) (Tubulin alpha-4 chain)	Tuba4a Tuba4	448
TBB2A_MOUSE	0.12933	0.139573	0.02551	Q7TMM9	Tubulin beta-2A chain	Tubb2a Tubb2	445
TBB4B_MOUSE	0.10423	0.122645	0.024377	P68372	Tubulin beta-4B chain (Tubulin beta-2C chain)	Tubb4b Tubb2c	445
TBB5_MOUSE	0.525711	0.525711	0	P99024	Tubulin beta-5 chain	Tubb5	444
TCPA_MOUSE	0.052043	0.052043	0	P11983	T-complex protein 1 subunit alpha (TCP-1-alpha) (CCT-alpha) (Tailless complex polypeptide 1A) (TCP-1-A) (Tailless complex polypeptide 1B) (TCP-1-B)	Tcp1 Cct1 Ccta	556
TCPB_MOUSE	0.172825	0.142136	0.118326	P80314	T-complex protein 1 subunit beta (TCP-1-beta) (CCT-beta)	Cct2 Cctb	535
TCPD_MOUSE	0.259162	0.259162	0	P80315	T-complex protein 1 subunit delta (TCP-1-delta) (A45) (CCT-delta)	Cct4 Cctd	539
TCPE_MOUSE	0.358492	0.529309	0.241572	P80316	T-complex protein 1 subunit epsilon (TCP-1-epsilon) (CCT-epsilon)	Cct5 Ccte Kiaa0098	541
TCPG_MOUSE	0.211314	0.211314	0	P80318	T-complex protein 1 subunit gamma (TCP-1-gamma) (CCT-gamma) (Matricin) (mTRiC-P5)	Cct3 Cctg	545
TCPH_MOUSE	0	0	0	P80313	T-complex protein 1 subunit eta (TCP-1-eta) (CCT-eta)	Cct7 Ccth	544
TCPQ_MOUSE	0.128373	0.15692	0.095641	P42932	T-complex protein 1 subunit theta (TCP-1-theta) (CCT-theta)	Cct8 Cctq	548
TCPZ_MOUSE	0.456976	0.456976	0	P80317	T-complex protein 1 subunit zeta (TCP-1-zeta) (CCT-zeta-1)	Cct6a Cct6 Cctz Cctz1	531
TCTP_MOUSE	0.457751	0.805001	0.491085	P63028	Translationally-controlled tumor protein (TCTP) (21 kDa polypeptide) (p21) (p23)	Tpt1 Trt	172
TERA_MOUSE	0.338576	0.346523	0.083473	Q01853	Transitional endoplasmic reticulum ATPase (TER ATPase) (EC 3.6.4.6) (15S Mg(2+)-ATPase p97 subunit) (Valosin-containing protein) (VCP)	Vcp	806
TGM2_MOUSE	0.136659	0.136659	0	P21981	Protein-glutamine gamma-glutamyltransferase 2 (EC 2.3.2.13) (Isopeptidase TGM2) (EC 3.4.-.-) (Protein-glutamine deamidase TGM2) (EC 3.5.1.44) (Protein-glutamine dopaminyltransferase TGM2) (EC 2.3.1.-) (Protein-glutamine histaminyltransferase TGM2) (EC 2.3.1.-) (Protein-glutamine noradrenalinyltransferase TGM2) (EC 2.3.1.-) (Protein-glutamine serotonyltransferase TGM2) (EC 2.3.1.-) (Tissue transgl…	Tgm2	686
THIC_MOUSE	0.204596	0.21374	0.05211	Q8CAY6	Acetyl-CoA acetyltransferase, cytosolic (EC 2.3.1.9) (Cytosolic acetoacetyl-CoA thiolase)	Acat2	397
THIKA_MOUSE	0.940261	1.09114	0.284237	Q921H8	3-ketoacyl-CoA thiolase A, peroxisomal (EC 2.3.1.16) (Acetyl-CoA C-myristoyltransferase) (EC 2.3.1.155) (Acetyl-CoA acyltransferase A) (EC 2.3.1.9) (Beta-ketothiolase A) (Peroxisomal 3-oxoacyl-CoA thiolase A)	Acaa1a Acaa1	424
THIL_MOUSE	0.164881	0.172027	0.038347	Q8QZT1	Acetyl-CoA acetyltransferase, mitochondrial (EC 2.3.1.9) (Acetoacetyl-CoA thiolase)	Acat1	424
THIM_MOUSE	0.131578	0.123876	0.036482	Q8BWT1	3-ketoacyl-CoA thiolase, mitochondrial (EC 2.3.1.16) (Acetyl-CoA acetyltransferase) (EC 2.3.1.9) (Acetyl-CoA acyltransferase) (Acyl-CoA hydrolase, mitochondrial) (EC 3.1.2.-) (EC 3.1.2.1) (EC 3.1.2.2) (Beta-ketothiolase) (Mitochondrial 3-oxoacyl-CoA thiolase)	Acaa2	397
THTM_MOUSE	0.300191	0.300191	0	Q99J99	3-mercaptopyruvate sulfurtransferase (MST) (EC 2.8.1.2)	Mpst	297
THTR_MOUSE	0.140629	0.144803	0.029976	P52196	Thiosulfate sulfurtransferase (EC 2.8.1.1) (Rhodanese)	Tst	297
TITIN_MOUSE	0	0	0	A2ASS6	Titin (EC 2.7.11.1) (Connectin)	Ttn	35213
TKFC_MOUSE	0.174558	0.166563	0.039437	Q8VC30	Triokinase/FMN cyclase (Bifunctional ATP-dependent dihydroxyacetone kinase/FAD-AMP lyase (cyclizing)) [Includes: ATP-dependent dihydroxyacetone kinase (DHA kinase) (EC 2.7.1.28) (EC 2.7.1.29) (Glycerone kinase) (Triokinase) (Triose kinase); FAD-AMP lyase (cyclizing) (EC 4.6.1.15) (FAD-AMP lyase (cyclic FMN forming)) (FMN cyclase)]	Tkfc Dak	578
TKT_MOUSE	0.105862	0.10337	0.019222	P40142	Transketolase (TK) (EC 2.2.1.1) (P68)	Tkt	623
TLN1_MOUSE	0	0	0	P26039	Talin-1	Tln1 Tln	2541
TMEDA_MOUSE	0.152801	0.152801	0	Q9D1D4	Transmembrane emp24 domain-containing protein 10 (Protein Tmed10) (21 kDa transmembrane-trafficking protein) (Transmembrane protein Tmp21) (p24 family protein delta-1) (p24delta1)	Tmed10 Tmp21	219
TNNT3_MOUSE	0	0	0	Q9QZ47	Troponin T, fast skeletal muscle (TnTf) (Fast skeletal muscle troponin T) (fTnT)	Tnnt3	272
TPIS_MOUSE	0.240897	0.25562	0.068211	P17751	Triosephosphate isomerase (TIM) (EC 5.3.1.1) (Methylglyoxal synthase) (EC 4.2.3.3) (Triose-phosphate isomerase)	Tpi1 Tpi	249
TPM2_MOUSE	0	0	0	P58774	Tropomyosin beta chain (Beta-tropomyosin) (Tropomyosin-2)	Tpm2 Tpm-2	284
TPM3_MOUSE	0.154239	0.154239	0	P21107	Tropomyosin alpha-3 chain (Gamma-tropomyosin) (Tropomyosin-3)	Tpm3 Tpm-5 Tpm5	285
TPMT_MOUSE	0.185087	0.24243	0.081095	O55060	Thiopurine S-methyltransferase (EC 2.1.1.67) (Thiopurine methyltransferase)	Tpmt	240
TPP1_MOUSE	0.094169	0.117313	0.032731	O89023	Tripeptidyl-peptidase 1 (TPP-1) (EC 3.4.14.9) (Lysosomal pepstatin-insensitive protease) (LPIC) (Tripeptidyl aminopeptidase) (Tripeptidyl-peptidase I) (TPP-I)	Tpp1 Cln2	562
TRAP1_MOUSE	0.30599	0.352221	0.065381	Q9CQN1	Heat shock protein 75 kDa, mitochondrial (HSP 75) (TNFR-associated protein 1) (Tumor necrosis factor type 1 receptor-associated protein) (TRAP-1)	Trap1 Hsp75	706
TRFE_MOUSE	0.599051	0.42138	0.575173	Q921I1	Serotransferrin (Transferrin) (Beta-1 metal-binding globulin) (Siderophilin)	Tf Trf	697
TTC36_MOUSE	1.86794	1.86794	0	Q8VBW8	Tetratricopeptide repeat protein 36 (TPR repeat protein 36)	Ttc36	186
TTC38_MOUSE	0.138945	0.138945	0	A3KMP2	Tetratricopeptide repeat protein 38 (TPR repeat protein 38)	Ttc38	465
TTHY_MOUSE	0.034165	0.034165	0	P07309	Transthyretin (Prealbumin)	Ttr	147
TTPA_MOUSE	0.797209	0.797209	0	Q8BWP5	Alpha-tocopherol transfer protein (Alpha-TTP)	Ttpa	278
TXTP_MOUSE	0.172001	0.181156	0.041907	Q8JZU2	Tricarboxylate transport protein, mitochondrial (Citrate transport protein) (CTP) (Solute carrier family 25 member 1) (Tricarboxylate carrier protein)	Slc25a1	311
UBA1_MOUSE	0.216593	0.216593	0	Q02053	Ubiquitin-like modifier-activating enzyme 1 (EC 6.2.1.45) (Ubiquitin-activating enzyme E1) (Ubiquitin-activating enzyme E1 X) (Ubiquitin-like modifier-activating enzyme 1 X)	Uba1 Sbx Ube1 Ube1ax Ube1x	1058
UBP5_MOUSE	0.095239	0.095239	0	P56399	Ubiquitin carboxyl-terminal hydrolase 5 (EC 3.4.19.12) (Deubiquitinating enzyme 5) (Isopeptidase T) (Ubiquitin thioesterase 5) (Ubiquitin-specific-processing protease 5)	Usp5 Isot	858
UCRI_MOUSE	0	0	0	Q9CR68	Cytochrome b-c1 complex subunit Rieske, mitochondrial (EC 7.1.1.8) (Complex III subunit 5) (Cytochrome b-c1 complex subunit 5) (Rieske iron-sulfur protein) (RISP) (Rieske protein UQCRFS1) (Ubiquinol-cytochrome c reductase iron-sulfur subunit) [Cleaved into: Cytochrome b-c1 complex subunit 9 (Su9) (Subunit 9) (8 kDa subunit 9) (Complex III subunit IX) (Cytochrome b-c1 complex subunit 11) (UQCRFS1 …	Uqcrfs1	274
UD11_MOUSE	0.264152	0.261463	0.04259	Q63886	UDP-glucuronosyltransferase 1A1 (UGT1A1) (EC 2.4.1.17) (UDP-glucuronosyltransferase 1-1) (UDPGT 1-1) (UGT1*1) (UGT1-01) (UGT1.1) (UGTBR1)	Ugt1a1 Ugt1	535
UD16_MOUSE	0.28424	0.28424	0	Q64435	UDP-glucuronosyltransferase 1-6 (UDPGT 1-6) (UGT1*6) (UGT1-06) (UGT1.6) (EC 2.4.1.17) (Phenol UDP-glucuronosyltransferase) (UDP-glucuronosyltransferase 1A6) (UGT1A6) (UGP1A1) (UGT1A7)	Ugt1a6 Ugt1 Ugt1a6a Ugt1a7	531
UD2A3_MOUSE	0.175413	0.196009	0.029128	Q8BWQ1	UDP-glucuronosyltransferase 2A3 (UDPGT 2A3) (EC 2.4.1.17)	Ugt2a3	534
UD3A2_MOUSE	0.216279	0.32677	0.156258	Q8JZZ0	UDP-glucuronosyltransferase 3A2 (UDPGT 3A2) (EC 2.4.1.17)	Ugt3a2	523
UDB17_MOUSE	0.297618	0.306403	0.049587	P17717	UDP-glucuronosyltransferase 2B17 (UGT2B17) (EC 2.4.1.17) (M-1) (UDP-glucuronosyltransferase 2B5) (UDPGT 2B5)	Ugt2b17 Ugt2b5	530
UGDH_MOUSE	0.261641	0.300987	0.055645	O70475	UDP-glucose 6-dehydrogenase (UDP-Glc dehydrogenase) (UDP-GlcDH) (UDPGDH) (EC 1.1.1.22)	Ugdh	493
UGPA_MOUSE	0.337693	0.333531	0.10668	Q91ZJ5	UTP--glucose-1-phosphate uridylyltransferase (EC 2.7.7.9) (UDP-glucose pyrophosphorylase) (UDPGP) (UGPase)	Ugp2	508
URAD_MOUSE	0.413549	0.524381	0.15674	Q283N4	2-oxo-4-hydroxy-4-carboxy-5-ureidoimidazoline decarboxylase (OHCU decarboxylase) (EC 4.1.1.97) (Parahox neighbor) (Ureidoimidazoline (2-oxo-4-hydroxy-4-carboxy-5-) decarboxylase)	Urad Prhoxnb	178
URIC_MOUSE	0.292291	0.299777	0.06839	P25688	Uricase (EC 1.7.3.3) (Urate oxidase)	Uox	303
VAPA_MOUSE	0	0	0	Q9WV55	Vesicle-associated membrane protein-associated protein A (VAMP-A) (VAMP-associated protein A) (VAP-A) (33 kDa VAMP-associated protein) (VAP-33)	Vapa Vap33	249
VDAC1_MOUSE	0.517851	0.949121	0.609908	Q60932	Voltage-dependent anion-selective channel protein 1 (VDAC-1) (mVDAC1) (Outer mitochondrial membrane protein porin 1) (Plasmalemmal porin) (Voltage-dependent anion-selective channel protein 5) (VDAC-5) (mVDAC5)	Vdac1 Vdac5	296
VDAC2_MOUSE	0.178719	0.178719	0	Q60930	Voltage-dependent anion-selective channel protein 2 (VDAC-2) (mVDAC2) (Outer mitochondrial membrane protein porin 2) (Voltage-dependent anion-selective channel protein 6) (VDAC-6) (mVDAC6)	Vdac2 Vdac6	295
VDAC3_MOUSE	0.161602	0.210457	0.06909	Q60931	Voltage-dependent anion-selective channel protein 3 (VDAC-3) (mVDAC3) (Outer mitochondrial membrane protein porin 3)	Vdac3	283
VIGLN_MOUSE	0.327886	0.327886	0	Q8VDJ3	Vigilin (High density lipoprotein-binding protein) (HDL-binding protein)	Hdlbp	1268
VIME_MOUSE	0.134764	0.134764	0	P20152	Vimentin	Vim	466
VINC_MOUSE	0	0	0	Q64727	Vinculin (Metavinculin)	Vcl	1066
VWA8_MOUSE	0	0	0	Q8CC88	von Willebrand factor A domain-containing protein 8	Vwa8 Kiaa0564	1905
WDR1_MOUSE	0.039922	0.039922	0	O88342	WD repeat-containing protein 1 (Actin-interacting protein 1) (AIP1)	Wdr1	606
XDH_MOUSE	0.35689	0.464466	0.152135	Q00519	Xanthine dehydrogenase/oxidase [Includes: Xanthine dehydrogenase (XD) (EC 1.17.1.4); Xanthine oxidase (XO) (EC 1.17.3.2) (Xanthine oxidoreductase) (XOR)]	Xdh	1335
XYLB_MOUSE	0.023635	0.043816	0.02854	Q3TNA1	Xylulose kinase (Xylulokinase) (EC 2.7.1.17)	Xylb	551

## Sheet: RFS
protein_name	mean	median	sd	uniprotid	proteinname	genename	length
1433B_MOUSE	0.169556	0.171343	0.017787	Q9CQV8	14-3-3 protein beta/alpha (Protein kinase C inhibitor protein 1) (KCIP-1) [Cleaved into: 14-3-3 protein beta/alpha, N-terminally processed]	Ywhab	246
1433E_MOUSE	0	0	0	P62259	14-3-3 protein epsilon (14-3-3E)	Ywhae	255
1433G_MOUSE	0.100698	0.100698	0	P61982	14-3-3 protein gamma [Cleaved into: 14-3-3 protein gamma, N-terminally processed]	Ywhag	247
1433T_MOUSE	0.266552	0.266552	0	P68254	14-3-3 protein theta (14-3-3 protein tau)	Ywhaq	245
1433Z_MOUSE	0.185246	0.185246	0	P63101	14-3-3 protein zeta/delta (Protein kinase C inhibitor protein 1) (KCIP-1) (SEZ-2)	Ywhaz	245
3BHS3_MOUSE	0	0	0	P26150	3 beta-hydroxysteroid dehydrogenase/Delta 5-->4-isomerase type 3 (3 beta-hydroxysteroid dehydrogenase/Delta 5-->4-isomerase type III) (3-beta-HSD III) [Includes: 3-beta-hydroxy-Delta(5)-steroid dehydrogenase (EC 1.1.1.145) (3-beta-hydroxy-5-ene steroid dehydrogenase) (Progesterone reductase); Steroid Delta-isomerase (EC 5.3.3.1) (Delta-5-3-ketosteroid isomerase)]	Hsd3b3	373
3BHS5_MOUSE	0.127666	0.139218	0.016336	Q61694	NADPH-dependent 3-keto-steroid reductase Hsd3b5 (3 beta-hydroxysteroid dehydrogenase type 5) (3 beta-hydroxysteroid dehydrogenase type V) (3 beta-HSD V) (EC 1.1.1.270) (Dihydrotestosterone 3-ketoreductase) (EC 1.1.1.210)	Hsd3b5	373
3HAO_MOUSE	0.592592	0.231486	0.59261	Q78JT3	3-hydroxyanthranilate 3,4-dioxygenase (EC 1.13.11.6) (3-hydroxyanthranilate oxygenase) (3-HAO) (3-hydroxyanthranilic acid dioxygenase) (HAD)	Haao	286
3HIDH_MOUSE	0.112289	0.114608	0.031682	Q99L13	3-hydroxyisobutyrate dehydrogenase, mitochondrial (HIBADH) (EC 1.1.1.31)	Hibadh	335
6PGD_MOUSE	0	0	0	Q9DCD0	6-phosphogluconate dehydrogenase, decarboxylating (EC 1.1.1.44)	Pgd	483
6PGL_MOUSE	0.08144	0.159886	0.11094	Q9CQ60	6-phosphogluconolactonase (6PGL) (EC 3.1.1.31)	Pgls	257
A16A1_MOUSE	0	0	0	Q571I9	Aldehyde dehydrogenase family 16 member A1	Aldh16a1	802
A1AT1_MOUSE	0.70574	0.70574	0	P07758	Alpha-1-antitrypsin 1-1 (AAT) (Alpha-1 protease inhibitor 1) (Alpha-1-antiproteinase) (Serine protease inhibitor 1-1) (Serine protease inhibitor A1a) (Serpin A1a)	Serpina1a Dom1 Spi1-1	413
A1AT2_MOUSE	2.72024	2.72024	0	P22599	Alpha-1-antitrypsin 1-2 (AAT) (Alpha-1 protease inhibitor 2) (Alpha-1-antiproteinase) (Serine protease inhibitor 1-2) (Serine protease inhibitor A1b) (Serpin A1b)	Serpina1b Aat2 Dom2 Spi1-2	413
A1AT5_MOUSE	0	0	0	Q00898	Alpha-1-antitrypsin 1-5 (Alpha-1 protease inhibitor 5) (Serine protease inhibitor 1-5) (Serine protease inhibitor A1e) (Serpin A1e)	Serpina1e Dom5 Spi1-5	413
AAAD_MOUSE	0.036098	0.036098	0	Q99PG0	Arylacetamide deacetylase (EC 3.1.1.3)	Aadac Aada	398
AADAT_MOUSE	0.054847	0.054847	0	Q9WVM8	Kynurenine/alpha-aminoadipate aminotransferase, mitochondrial (KAT/AadAT) (2-aminoadipate aminotransferase) (2-aminoadipate transaminase) (EC 2.6.1.39) (Alpha-aminoadipate aminotransferase) (AadAT) (Kynurenine aminotransferase II) (Kynurenine--oxoglutarate aminotransferase II) (Kynurenine--oxoglutarate transaminase 2) (EC 2.6.1.7) (Kynurenine--oxoglutarate transaminase II)	Aadat Kat2	425
AASS_MOUSE	0.076093	0.123944	0.071798	Q99K67	Alpha-aminoadipic semialdehyde synthase, mitochondrial (LKR/SDH) [Includes: Lysine ketoglutarate reductase (LKR) (LOR) (EC 1.5.1.8); Saccharopine dehydrogenase (SDH) (EC 1.5.1.9)]	Aass Lorsdh	926
AATC_MOUSE	0.103749	0.10571	0.064507	P05201	Aspartate aminotransferase, cytoplasmic (cAspAT) (EC 2.6.1.1) (EC 2.6.1.3) (Cysteine aminotransferase, cytoplasmic) (Cysteine transaminase, cytoplasmic) (cCAT) (Glutamate oxaloacetate transaminase 1) (Transaminase A)	Got1	413
AATM_MOUSE	0.118987	0.119784	0.035349	P05202	Aspartate aminotransferase, mitochondrial (mAspAT) (EC 2.6.1.1) (EC 2.6.1.7) (Fatty acid-binding protein) (FABP-1) (Glutamate oxaloacetate transaminase 2) (Kynurenine aminotransferase 4) (Kynurenine aminotransferase IV) (Kynurenine--oxoglutarate transaminase 4) (Kynurenine--oxoglutarate transaminase IV) (Plasma membrane-associated fatty acid-binding protein) (FABPpm) (Transaminase A)	Got2 Got-2	430
ABCBB_MOUSE	0.376989	0.376989	0	Q9QY30	Bile salt export pump (EC 7.6.2.-) (ATP-binding cassette sub-family B member 11) (Sister of P-glycoprotein)	Abcb11 Bsep Spgp	1321
ABCD3_MOUSE	0.261263	0.265519	0.075992	P55096	ATP-binding cassette sub-family D member 3 (68 kDa peroxisomal membrane protein) (PMP68) (70 kDa peroxisomal membrane protein) (PMP70)	Abcd3 Pmp70 Pxmp1	659
ABHEB_MOUSE	0.149095	0.176786	0.039212	Q8VCR7	Protein ABHD14B (EC 3.-.-.-) (Alpha/beta hydrolase domain-containing protein 14B) (Abhydrolase domain-containing protein 14B) (CCG1-interacting factor B)	Abhd14b Cib	210
ACAD8_MOUSE	0.109351	0.109351	0	Q9D7B6	Isobutyryl-CoA dehydrogenase, mitochondrial (EC 1.3.8.-) (Acyl-CoA dehydrogenase family member 8) (ACAD-8)	Acad8	413
ACADL_MOUSE	0.164702	0.191012	0.047354	P51174	Long-chain specific acyl-CoA dehydrogenase, mitochondrial (LCAD) (EC 1.3.8.8)	Acadl	430
ACADM_MOUSE	0.183912	0.20254	0.035913	P45952	Medium-chain specific acyl-CoA dehydrogenase, mitochondrial (MCAD) (EC 1.3.8.7)	Acadm	421
ACADS_MOUSE	0.114289	0.13299	0.051756	Q07417	Short-chain specific acyl-CoA dehydrogenase, mitochondrial (SCAD) (EC 1.3.8.1) (Butyryl-CoA dehydrogenase)	Acads	412
ACADV_MOUSE	0.165599	0.19065	0.102517	P50544	Very long-chain specific acyl-CoA dehydrogenase, mitochondrial (EC 1.3.8.9) (MVLCAD) (VLCAD)	Acadvl Vlcad	656
ACBP_MOUSE	0.172553	0.173961	0.048856	P31786	Acyl-CoA-binding protein (ACBP) (Diazepam-binding inhibitor) (DBI) (Endozepine) (EP)	Dbi	87
ACD10_MOUSE	0	0	0	Q8K370	Acyl-CoA dehydrogenase family member 10 (ACAD-10) (EC 1.3.99.-)	Acad10	1069
ACD11_MOUSE	0	0	0	Q80XL6	Acyl-CoA dehydrogenase family member 11 (ACAD-11) (EC 1.3.8.-)	Acad11	779
ACLY_MOUSE	0.175149	0.179557	0.015338	Q91V92	ATP-citrate synthase (EC 2.3.3.8) (ATP-citrate (pro-S-)-lyase) (Citrate cleavage enzyme)	Acly	1091
ACOC_MOUSE	0.16947	0.168633	0.025015	P28271	Cytoplasmic aconitate hydratase (Aconitase) (EC 4.2.1.3) (Citrate hydro-lyase) (Iron regulatory protein 1) (IRP1) (Iron-responsive element-binding protein 1) (IRE-BP 1)	Aco1 Ireb1 Irebp	889
ACON_MOUSE	0.103515	0.092897	0.044312	Q99KI0	Aconitate hydratase, mitochondrial (Aconitase) (EC 4.2.1.3) (Citrate hydro-lyase)	Aco2	780
ACOT1_MOUSE	0	0	0	O55137	Acyl-coenzyme A thioesterase 1 (Acyl-CoA thioesterase 1) (EC 3.1.2.-) (CTE-I) (Inducible cytosolic acyl-coenzyme A thioester hydrolase) (Long chain acyl-CoA thioester hydrolase) (Long chain acyl-CoA hydrolase) (Palmitoyl-coenzyme A thioesterase) (EC 3.1.2.2)	Acot1 Cte1	419
ACOX1_MOUSE	1.13301	1.15659	0.272737	Q9R0H0	Peroxisomal acyl-coenzyme A oxidase 1 (AOX) (EC 1.3.3.6) (Palmitoyl-CoA oxidase) [Cleaved into: Peroxisomal acyl-CoA oxidase 1, A chain; Peroxisomal acyl-CoA oxidase 1, B chain; Peroxisomal acyl-CoA oxidase 1, C chain]	Acox1 Acox Paox	661
ACOX2_MOUSE	0.528148	0.587911	0.084518	Q9QXD1	Peroxisomal acyl-coenzyme A oxidase 2 (EC 1.17.99.3) (3-alpha,7-alpha,12-alpha-trihydroxy-5-beta-cholestanoyl-CoA 24-hydroxylase) (3-alpha,7-alpha,12-alpha-trihydroxy-5-beta-cholestanoyl-CoA oxidase) (Trihydroxycoprostanoyl-CoA oxidase) (THCA-CoA oxidase) (THCCox)	Acox2	681
ACSF2_MOUSE	0.139564	0.147516	0.026368	Q8VCW8	Medium-chain acyl-CoA ligase ACSF2, mitochondrial (EC 6.2.1.2)	Acsf2	615
ACSL1_MOUSE	0.29295	0.297061	0.081434	P41216	Long-chain-fatty-acid--CoA ligase 1 (EC 6.2.1.3) (Arachidonate--CoA ligase) (EC 6.2.1.15) (Long-chain acyl-CoA synthetase 1) (LACS 1) (Phytanate--CoA ligase) (EC 6.2.1.24)	Acsl1 Acsl2 Facl2	699
ACSL5_MOUSE	0.277549	0.268518	0.025668	Q8JZR0	Long-chain-fatty-acid--CoA ligase 5 (EC 6.2.1.3) (Arachidonate--CoA ligase) (EC 6.2.1.15) (Long-chain acyl-CoA synthetase 5) (LACS 5)	Acsl5 Facl5	683
ACSM1_MOUSE	0.134843	0.127856	0.040446	Q91VA0	Acyl-coenzyme A synthetase ACSM1, mitochondrial (EC 6.2.1.2) (Acyl-CoA synthetase medium-chain family member 1) (Benzoate--CoA ligase) (EC 6.2.1.25) (Butyrate--CoA ligase 1) (Butyryl-coenzyme A synthetase 1) (Lipoate-activating enzyme) (Middle-chain acyl-CoA synthetase 1)	Acsm1 Bucs1 Lae Macs1	573
ACTB_MOUSE	0.118407	0.122734	0.034381	P60710	Actin, cytoplasmic 1 (Beta-actin) [Cleaved into: Actin, cytoplasmic 1, N-terminally processed]	Actb	375
ACTC_MOUSE	0.02701	0.033015	0.014973	P68033	Actin, alpha cardiac muscle 1 (Alpha-cardiac actin) [Cleaved into: Actin, alpha cardiac muscle 1, intermediate form]	Actc1 Actc	377
ACTN1_MOUSE	0.19268	0.19268	0	Q7TPR4	Alpha-actinin-1 (Alpha-actinin cytoskeletal isoform) (F-actin cross-linking protein) (Non-muscle alpha-actinin-1)	Actn1	892
ACTN4_MOUSE	0.152022	0.177056	0.059174	P57780	Alpha-actinin-4 (Non-muscle alpha-actinin 4)	Actn4	912
ADH1_MOUSE	0.159476	0.164552	0.032329	P00329	Alcohol dehydrogenase 1 (EC 1.1.1.1) (ADH-A2) (Alcohol dehydrogenase A subunit)	Adh1 Adh-1	375
ADHX_MOUSE	0.126253	0.134363	0.036725	P28474	Alcohol dehydrogenase class-3 (EC 1.1.1.1) (Alcohol dehydrogenase 2) (Alcohol dehydrogenase 5) (Alcohol dehydrogenase B2) (ADH-B2) (Alcohol dehydrogenase class-III) (Glutathione-dependent formaldehyde dehydrogenase) (FALDH) (FDH) (GSH-FDH) (EC 1.1.1.-) (S-(hydroxymethyl)glutathione dehydrogenase) (EC 1.1.1.284)	Adh5 Adh-2 Adh2	374
ADK_MOUSE	3.09563	0.296243	4.94877	P55264	Adenosine kinase (AK) (EC 2.7.1.20) (Adenosine 5'-phosphotransferase)	Adk	361
ADT1_MOUSE	0.124607	0.125212	0.029829	P48962	ADP/ATP translocase 1 (ADP,ATP carrier protein 1) (ADP,ATP carrier protein, heart/skeletal muscle isoform T1) (Adenine nucleotide translocator 1) (ANT 1) (Solute carrier family 25 member 4)	Slc25a4 Aac1 Anc1 Ant1	298
ADT2_MOUSE	0.159149	0.156661	0.039681	P51881	ADP/ATP translocase 2 (ADP,ATP carrier protein 2) (Adenine nucleotide translocator 2) (ANT 2) (Solute carrier family 25 member 5) [Cleaved into: ADP/ATP translocase 2, N-terminally processed]	Slc25a5 Aac2 Ant2	298
AGT2_MOUSE	0	0	0	Q3UEG6	Alanine--glyoxylate aminotransferase 2, mitochondrial (AGT 2) (EC 2.6.1.44) ((R)-3-amino-2-methylpropionate--pyruvate transaminase) (EC 2.6.1.40) (Beta-ALAAT II) (Beta-alanine-pyruvate aminotransferase) (D-AIBAT)	Agxt2	513
AIFM1_MOUSE	0.056559	0.094718	0.064604	Q9Z0X1	Apoptosis-inducing factor 1, mitochondrial (EC 1.6.99.-) (Programmed cell death protein 8)	Aifm1 Aif Pdcd8	612
AK1A1_MOUSE	0.161705	0.166186	0.033309	Q9JII6	Aldo-keto reductase family 1 member A1 (EC 1.1.1.2) (EC 1.1.1.33) (EC 1.1.1.372) (EC 1.1.1.54) (Alcohol dehydrogenase [NADP(+)]) (Aldehyde reductase) (Glucuronate reductase) (EC 1.1.1.19) (Glucuronolactone reductase) (EC 1.1.1.20)	Akr1a1 Akr1a4	325
AK1CD_MOUSE	0.143422	0.141317	0.042076	Q8VC28	Aldo-keto reductase family 1 member C13 (EC 1.1.1.-)	Akr1c13	323
AK1D1_MOUSE	0	0	0	Q8VCX1	Aldo-keto reductase family 1 member D1 (EC 1.3.1.3) (3-oxo-5-beta-steroid 4-dehydrogenase) (Delta(4)-3-ketosteroid 5-beta-reductase) (Delta(4)-3-oxosteroid 5-beta-reductase)	Akr1d1	325
AL1A1_MOUSE	0.198338	0.198149	0.048366	P24549	Retinal dehydrogenase 1 (RALDH 1) (RalDH1) (EC 1.2.1.-) (EC 1.2.1.36) (ALDH-E1) (ALHDII) (Aldehyde dehydrogenase family 1 member A1) (Aldehyde dehydrogenase, cytosolic)	Aldh1a1 Ahd-2 Ahd2 Aldh1	501
AL1A7_MOUSE	0.086362	0.081621	0.045541	O35945	Aldehyde dehydrogenase, cytosolic 1 (EC 1.2.1.3) (ALDH class 1) (ALDH-E1) (ALHDII) (Aldehyde dehydrogenase family 1 member A7) (Aldehyde dehydrogenase phenobarbital-inducible)	Aldh1a7 Aldh-pb	501
AL1B1_MOUSE	0.151092	0.148306	0.00507	Q9CZS1	Aldehyde dehydrogenase X, mitochondrial (EC 1.2.1.3) (Aldehyde dehydrogenase family 1 member B1)	Aldh1b1 Aldhx	519
AL1L1_MOUSE	0.152439	0.130746	0.075454	Q8R0Y6	Cytosolic 10-formyltetrahydrofolate dehydrogenase (10-FTHFDH) (FDH) (EC 1.5.1.6) (Aldehyde dehydrogenase family 1 member L1)	Aldh1l1 Fthfd	902
AL3A2_MOUSE	0.198306	0.192193	0.081026	P47740	Aldehyde dehydrogenase family 3 member A2 (EC 1.2.1.3) (EC 1.2.1.94) (Aldehyde dehydrogenase 3) (Fatty aldehyde dehydrogenase)	Aldh3a2 Ahd-3 Ahd3 Aldh3 Aldh4	484
AL4A1_MOUSE	0.12971	0.133252	0.029687	Q8CHT0	Delta-1-pyrroline-5-carboxylate dehydrogenase, mitochondrial (P5C dehydrogenase) (EC 1.2.1.88) (Aldehyde dehydrogenase family 4 member A1) (L-glutamate gamma-semialdehyde dehydrogenase)	Aldh4a1	562
AL7A1_MOUSE	0.129198	0.116917	0.034148	Q9DBF1	Alpha-aminoadipic semialdehyde dehydrogenase (Alpha-AASA dehydrogenase) (EC 1.2.1.31) (Aldehyde dehydrogenase family 7 member A1) (EC 1.2.1.3) (Antiquitin-1) (Betaine aldehyde dehydrogenase) (EC 1.2.1.8) (Delta1-piperideine-6-carboxylate dehydrogenase) (P6c dehydrogenase)	Aldh7a1 Ald7a1	539
AL8A1_MOUSE	0.182297	0.175959	0.042479	Q8BH00	2-aminomuconic semialdehyde dehydrogenase (EC 1.2.1.32) (Aldehyde dehydrogenase family 8 member A1) (Retinal dehydrogenase 4)	Aldh8a1 Raldh4	487
AL9A1_MOUSE	0.194672	0.19528	0.05605	Q9JLJ2	4-trimethylaminobutyraldehyde dehydrogenase (TMABA-DH) (TMABADH) (EC 1.2.1.47) (Aldehyde dehydrogenase family 9 member A1) (EC 1.2.1.3)	Aldh9a1	494
ALAT1_MOUSE	0.41672	0.677961	0.369451	Q8QZR5	Alanine aminotransferase 1 (ALT1) (EC 2.6.1.2) (Glutamate pyruvate transaminase 1) (GPT 1) (Glutamic--alanine transaminase 1) (Glutamic--pyruvic transaminase 1)	Gpt Gpt1	496
ALBU_MOUSE	0.163336	0.167769	0.046449	P07724	Albumin	Alb Alb-1 Alb1	608
ALDH2_MOUSE	0.346279	0.340088	0.078254	P47738	Aldehyde dehydrogenase, mitochondrial (EC 1.2.1.3) (AHD-M1) (ALDH class 2) (ALDH-E2) (ALDHI)	Aldh2 Ahd-1 Ahd1	519
ALDOA_MOUSE	0.174383	0.239077	0.091491	P05064	Fructose-bisphosphate aldolase A (EC 4.1.2.13) (Aldolase 1) (Muscle-type aldolase)	Aldoa Aldo1	364
ALDOB_MOUSE	0.246583	0.253527	0.072162	Q91Y97	Fructose-bisphosphate aldolase B (EC 4.1.2.13) (Aldolase 2) (Liver-type aldolase)	Aldob Aldo2	364
ALDR_MOUSE	0.085945	0.085945	0	P45376	Aldo-keto reductase family 1 member B1 (EC 1.1.1.300) (EC 1.1.1.372) (EC 1.1.1.54) (Aldehyde reductase) (Aldo-keto reductase family 1 member B3) (Aldose reductase) (AR) (EC 1.1.1.21)	Akr1b1 Akr1b3 Aldor1 Aldr1 Alr2	316
AMACR_MOUSE	0.173554	0.318662	0.205213	O09174	Alpha-methylacyl-CoA racemase (EC 5.1.99.4) (2-methylacyl-CoA racemase)	Amacr Macr1	381
AMPL_MOUSE	0.179521	0.17985	0.047742	Q9CPY7	Cytosol aminopeptidase (EC 3.4.11.1) (Cysteinylglycine-S-conjugate dipeptidase) (EC 3.4.13.23) (Leucine aminopeptidase 3) (LAP-3) (Leucyl aminopeptidase) (Peptidase S) (Proline aminopeptidase) (EC 3.4.11.5) (Prolyl aminopeptidase)	Lap3 Lapep	519
AMYP_MOUSE	0	0	0	P00688	Pancreatic alpha-amylase (PA) (EC 3.2.1.1) (1,4-alpha-D-glucan glucanohydrolase)	Amy2 Amy2a	508
ANXA2_MOUSE	0.08241	0.08241	0	P07356	Annexin A2 (Annexin II) (Annexin-2) (Calpactin I heavy chain) (Calpactin-1 heavy chain) (Chromobindin-8) (Lipocortin II) (Placental anticoagulant protein IV) (PAP-IV) (Protein I) (p36)	Anxa2 Anx2 Cal1h	339
ANXA5_MOUSE	0.09115	0.136925	0.070773	P48036	Annexin A5 (Anchorin CII) (Annexin V) (Annexin-5) (Calphobindin I) (CBP-I) (Endonexin II) (Lipocortin V) (Placental anticoagulant protein 4) (PP4) (Placental anticoagulant protein I) (PAP-I) (Thromboplastin inhibitor) (Vascular anticoagulant-alpha) (VAC-alpha)	Anxa5 Anx5	319
ANXA6_MOUSE	0.278471	0.209259	0.223448	P14824	Annexin A6 (67 kDa calelectrin) (Annexin VI) (Annexin-6) (Calphobindin-II) (CPB-II) (Chromobindin-20) (Lipocortin VI) (Protein III) (p68) (p70)	Anxa6 Anx6	673
ANXA7_MOUSE	0	0	0	Q07076	Annexin A7 (Annexin VII) (Annexin-7) (Synexin)	Anxa7 Anx7	463
AOFB_MOUSE	0.099837	0.091413	0.015242	Q8BW75	Amine oxidase [flavin-containing] B (EC 1.4.3.4) (Monoamine oxidase type B) (MAO-B)	Maob	520
AOXC_MOUSE	0.247266	0.247159	0.03369	G3X982	Aldehyde oxidase 3 (EC 1.2.3.1) (Aldehyde oxidase homolog 1) (Azaheterocycle hydroxylase 3) (EC 1.17.3.-)	Aox3 Aoh1	1335
AP2A2_MOUSE	0.188328	0.188328	0	P17427	AP-2 complex subunit alpha-2 (100 kDa coated vesicle protein C) (Adaptor protein complex AP-2 subunit alpha-2) (Adaptor-related protein complex 2 subunit alpha-2) (Alpha-adaptin C) (Alpha2-adaptin) (Clathrin assembly protein complex 2 alpha-C large chain) (Plasma membrane adaptor HA2/AP2 adaptin alpha C subunit)	Ap2a2 Adtab	938
APOA1_MOUSE	0.395978	0.395978	0	Q00623	Apolipoprotein A-I (Apo-AI) (ApoA-I) (Apolipoprotein A1) [Cleaved into: Proapolipoprotein A-I (ProapoA-I); Truncated apolipoprotein A-I]	Apoa1	264
APOE_MOUSE	0.22094	0.22094	0	P08226	Apolipoprotein E (Apo-E)	Apoe	311
ARF4_MOUSE	0.705703	0.705703	0	P61750	ADP-ribosylation factor 4	Arf4	180
ARF5_MOUSE	0	0	0	P84084	ADP-ribosylation factor 5	Arf5	180
ARGI1_MOUSE	0.139567	0.147989	0.039352	Q61176	Arginase-1 (EC 3.5.3.1) (Liver-type arginase) (Type I arginase)	Arg1	323
ARK72_MOUSE	0.163109	0.176092	0.157007	Q8CG76	Aflatoxin B1 aldehyde reductase member 2 (EC 1.1.1.n11) (Succinic semialdehyde reductase) (SSA reductase)	Akr7a2 Afar Akr7a5	367
ARLY_MOUSE	0.135175	0.134398	0.033863	Q91YI0	Argininosuccinate lyase (ASAL) (EC 4.3.2.1) (Arginosuccinase)	Asl	464
ARP2_MOUSE	0.217732	0.217732	0	P61161	Actin-related protein 2 (Actin-like protein 2)	Actr2 Arp2	394
ARP3_MOUSE	0	0	0	Q99JY9	Actin-related protein 3 (Actin-like protein 3)	Actr3 Arp3	418
ARPC3_MOUSE	0.022189	0.034315	0.017149	Q9JM76	Actin-related protein 2/3 complex subunit 3 (Arp2/3 complex 21 kDa subunit) (p21-ARC)	Arpc3	178
ASAH1_MOUSE	0.162202	0.162202	0	Q9WV54	Acid ceramidase (AC) (ACDase) (Acid CDase) (EC 3.5.1.23) (Acylsphingosine deacylase) (N-acylethanolamine hydrolase ASAH1) (EC 3.5.1.-) (N-acylsphingosine amidohydrolase) [Cleaved into: Acid ceramidase subunit alpha; Acid ceramidase subunit beta]	Asah1 Asah	394
ASGR1_MOUSE	0.778462	0.778462	0	P34927	Asialoglycoprotein receptor 1 (ASGP-R 1) (ASGPR 1) (Hepatic lectin 1) (HL-1) (mHL-1)	Asgr1 Asgr-1	284
ASPD_MOUSE	0.829987	0.829987	0	Q9DCQ2	Putative L-aspartate dehydrogenase (EC 1.4.1.21) (Aspartate dehydrogenase domain-containing protein)	Aspdh	287
ASSY_MOUSE	0.164856	0.165101	0.043227	P16460	Argininosuccinate synthase (EC 6.3.4.5) (Citrulline--aspartate ligase)	Ass1 Ass	412
AT11C_MOUSE	0.246855	0.246855	0	Q9QZW0	Phospholipid-transporting ATPase 11C (EC 7.6.2.1) (ATPase class VI type 11C) (P4-ATPase flippase complex alpha subunit ATP11C)	Atp11c	1129
AT1A1_MOUSE	0.112827	0.120884	0.023699	Q8VDN2	Sodium/potassium-transporting ATPase subunit alpha-1 (Na(+)/K(+) ATPase alpha-1 subunit) (EC 7.2.2.13) (Sodium pump subunit alpha-1)	Atp1a1	1023
AT2A1_MOUSE	0.030167	0.030167	0	Q8R429	Sarcoplasmic/endoplasmic reticulum calcium ATPase 1 (SERCA1) (SR Ca(2+)-ATPase 1) (EC 7.2.2.10) (Calcium pump 1) (Calcium-transporting ATPase sarcoplasmic reticulum type, fast twitch skeletal muscle isoform) (Endoplasmic reticulum class 1/2 Ca(2+) ATPase)	Atp2a1	994
AT5F1_MOUSE	0.101758	0.092369	0.01977	Q9CQQ7	ATP synthase F(0) complex subunit B1, mitochondrial (ATP synthase peripheral stalk-membrane subunit b) (ATP synthase subunit b) (ATPase subunit b)	Atp5pb Atp5f1	256
ATP4A_MOUSE	0	0	0	Q64436	Potassium-transporting ATPase alpha chain 1 (EC 7.2.2.19) (Gastric H(+)/K(+) ATPase subunit alpha) (Proton pump)	Atp4a	1033
ATP5H_MOUSE	0.075328	0.071748	0.027568	Q9DCX2	ATP synthase subunit d, mitochondrial (ATPase subunit d) (ATP synthase peripheral stalk subunit d)	Atp5pd Atp5h	161
ATP5I_MOUSE	0.097234	0.096277	0.008181	Q06185	ATP synthase subunit e, mitochondrial (ATPase subunit e) (ATP synthase membrane subunit e)	Atp5me Atp5i Atp5k Lfm-1 Lfm1	71
ATP5L_MOUSE	0.104484	0.114813	0.014608	Q9CPQ8	ATP synthase subunit g, mitochondrial (ATPase subunit g) (ATP synthase membrane subunit g)	Atp5mg Atp5l	103
ATPA_MOUSE	0.112092	0.108955	0.030114	Q03265	ATP synthase subunit alpha, mitochondrial (ATP synthase F1 subunit alpha)	Atp5f1a Atp5a1	553
ATPB_MOUSE	0.109994	0.108729	0.030555	P56480	ATP synthase subunit beta, mitochondrial (EC 7.1.2.2) (ATP synthase F1 subunit beta)	Atp5f1b Atp5b	529
ATPD_MOUSE	0.100449	0.100449	0	Q9D3D9	ATP synthase subunit delta, mitochondrial (ATP synthase F1 subunit delta) (F-ATPase delta subunit)	Atp5f1d Atp5d	168
ATPG_MOUSE	0.118908	0.128107	0.034787	Q91VR2	ATP synthase subunit gamma, mitochondrial (ATP synthase F1 subunit gamma) (F-ATPase gamma subunit)	Atp5f1c Atp5c1	298
ATPK_MOUSE	0.157225	0.157225	0	P56135	ATP synthase subunit f, mitochondrial (ATP synthase membrane subunit f)	Atp5mf Atp5j2	88
ATPMD_MOUSE	0.255046	0.404965	0.212017	Q78IK2	ATP synthase membrane subunit K, mitochondrial (ATP synthase membrane subunit DAPIT, mitochondrial) (Diabetes-associated protein in insulin-sensitive tissues) (Up-regulated during skeletal muscle growth protein 5)	Atp5mk Atp5md Dapit Usmg5	58
ATPO_MOUSE	0.110044	0.123082	0.028537	Q9DB20	ATP synthase subunit O, mitochondrial (ATP synthase peripheral stalk subunit OSCP) (Oligomycin sensitivity conferral protein) (OSCP)	Atp5po Atp5o D12Wsu28e	213
B3AT_MOUSE	0.001525	0.001525	0	P04919	Band 3 anion transport protein (Anion exchange protein 1) (AE 1) (Anion exchanger 1) (MEB3) (Solute carrier family 4 member 1) (CD antigen CD233)	Slc4a1 Ae1	929
BDH_MOUSE	0.136317	0.131818	0.039206	Q80XN0	D-beta-hydroxybutyrate dehydrogenase, mitochondrial (EC 1.1.1.30) (3-hydroxybutyrate dehydrogenase) (BDH)	Bdh1 Bdh	343
BHMT1_MOUSE	0.135155	0.142194	0.039587	O35490	Betaine--homocysteine S-methyltransferase 1 (EC 2.1.1.5)	Bhmt	407
BIP_MOUSE	0.243147	0.262113	0.078245	P20029	Endoplasmic reticulum chaperone BiP (EC 3.6.4.10) (78 kDa glucose-regulated protein) (GRP-78) (Binding-immunoglobulin protein) (BiP) (Heat shock protein 70 family protein 5) (HSP70 family protein 5) (Heat shock protein family A member 5) (Immunoglobulin heavy chain-binding protein)	Hspa5 Grp78	655
BLVRB_MOUSE	0.078373	0.081287	0.076553	Q923D2	Flavin reductase (NADPH) (FR) (EC 1.5.1.30) (Biliverdin reductase B) (BVR-B) (EC 1.3.1.24) (Biliverdin-IX beta-reductase) (NADPH-dependent diaphorase) (NADPH-flavin reductase) (FLR)	Blvrb	206
BODG_MOUSE	0	0	0	Q924Y0	Gamma-butyrobetaine dioxygenase (EC 1.14.11.1) (Gamma-butyrobetaine hydroxylase) (Gamma-BBH) (Gamma-butyrobetaine,2-oxoglutarate dioxygenase)	Bbox1	387
BPHL_MOUSE	0.134908	0.162463	0.043649	Q8R164	Valacyclovir hydrolase (VACVase) (Valacyclovirase) (EC 3.1.-.-) (Biphenyl hydrolase-like protein)	Bphl	291
BPNT1_MOUSE	0	0	0	Q9Z0S1	3'(2'),5'-bisphosphate nucleotidase 1 (EC 3.1.3.7) (Bisphosphate 3'-nucleotidase 1) (PAP-inositol 1,4-phosphatase) (PIP)	Bpnt1	308
C1TC_MOUSE	0.200663	0.203322	0.039778	Q922D8	C-1-tetrahydrofolate synthase, cytoplasmic (C1-THF synthase) [Cleaved into: C-1-tetrahydrofolate synthase, cytoplasmic, N-terminally processed] [Includes: Methylenetetrahydrofolate dehydrogenase (EC 1.5.1.5); Methenyltetrahydrofolate cyclohydrolase (EC 3.5.4.9); Formyltetrahydrofolate synthetase (EC 6.3.4.3)]	Mthfd1	935
CAH2_MOUSE	0.016984	0.018879	0.004014	P00920	Carbonic anhydrase 2 (EC 4.2.1.1) (Carbonate dehydratase II) (Carbonic anhydrase II) (CA-II)	Ca2 Car2	260
CAH3_MOUSE	0.171203	0.186755	0.046287	P16015	Carbonic anhydrase 3 (EC 4.2.1.1) (Carbonate dehydratase III) (Carbonic anhydrase III) (CA-III)	Ca3 Car3	260
CALR_MOUSE	0.247627	0.228855	0.046133	P14211	Calreticulin (CRP55) (Calregulin) (Endoplasmic reticulum resident protein 60) (ERp60) (HACBP)	Calr	416
CALX_MOUSE	0.544994	0.693504	0.210025	P35564	Calnexin	Canx	591
CAND1_MOUSE	0.200402	0.205766	0.009308	Q6ZQ38	Cullin-associated NEDD8-dissociated protein 1 (Cullin-associated and neddylation-dissociated protein 1) (p120 CAND1)	Cand1 D10Ertd516e Kiaa0829	1230
CATA_MOUSE	0.77588	0.803189	0.236974	P24270	Catalase (EC 1.11.1.6)	Cat Cas-1 Cas1	527
CATB_MOUSE	0.156702	0.150768	0.141713	P10605	Cathepsin B (EC 3.4.22.1) (Cathepsin B1) [Cleaved into: Cathepsin B light chain; Cathepsin B heavy chain]	Ctsb	339
CATD_MOUSE	0.506528	0.780696	0.387733	P18242	Cathepsin D (EC 3.4.23.5)	Ctsd	410
CATH_MOUSE	0.000731	0.000731	0	P49935	Pro-cathepsin H (Cathepsin B3) (Cathepsin BA) [Cleaved into: Cathepsin H mini chain; Cathepsin H (EC 3.4.22.16); Cathepsin H heavy chain; Cathepsin H light chain]	Ctsh	333
CATZ_MOUSE	0.291316	0.354845	0.089844	Q9WUU7	Cathepsin Z (EC 3.4.18.1)	Ctsz	306
CBR1_MOUSE	0.31782	0.31782	0	P48758	Carbonyl reductase [NADPH] 1 (EC 1.1.1.184) (15-hydroxyprostaglandin dehydrogenase [NADP(+)]) (EC 1.1.1.196) (EC 1.1.1.197) (20-beta-hydroxysteroid dehydrogenase) (NADPH-dependent carbonyl reductase 1) (Prostaglandin 9-ketoreductase) (PG-9-KR) (Prostaglandin-E(2) 9-reductase) (EC 1.1.1.189)	Cbr1 Cbr	277
CBR4_MOUSE	0	0	0	Q91VT4	3-oxoacyl-[acyl-carrier-protein] reductase (EC 1.1.1.100) (3-ketoacyl-[acyl-carrier-protein] reductase beta subunit) (KAR beta subunit) (Carbonyl reductase family member 4) (CBR4) (Quinone reductase CBR4) (EC 1.6.5.10)	Cbr4	236
CBS_MOUSE	0.45451	0.518301	0.090215	Q91WT9	Cystathionine beta-synthase (EC 4.2.1.22) (Beta-thionase) (Serine sulfhydrase)	Cbs	561
CENPV_MOUSE	0.045037	0.045037	0	Q9CXS4	Centromere protein V (CENP-V) (Proline-rich protein 6)	Cenpv Prr6	252
CES1D_MOUSE	0.276251	0.253019	0.14299	Q8VCT4	Carboxylesterase 1D (Carboxylesterase 3) (EC 3.1.1.1) (EC 3.1.1.67) (Fatty acid ethyl ester synthase) (FAEE synthase) (Triacylglycerol hydrolase) (TGH)	Ces1d Ces1 Ces3	565
CES1F_MOUSE	0.250182	0.251603	0.058026	Q91WU0	Carboxylesterase 1F (EC 3.1.1.1) (Carboxylic ester hydrolase) (Triacylglycerol hydrolase 2) (TGH-2)	Ces1f CesML1	561
CGL_MOUSE	0.172878	0.165381	0.045492	Q8VCN5	Cystathionine gamma-lyase (EC 4.4.1.1) (Cysteine-protein sulfhydrase) (Gamma-cystathionase)	Cth	398
CH10_MOUSE	0.170299	0.17106	0.019788	Q64433	10 kDa heat shock protein, mitochondrial (Hsp10) (10 kDa chaperonin) (Chaperonin 10) (CPN10)	Hspe1	102
CH60_MOUSE	0.122766	0.126239	0.035868	P63038	60 kDa heat shock protein, mitochondrial (EC 5.6.1.7) (60 kDa chaperonin) (Chaperonin 60) (CPN60) (HSP-65) (Heat shock protein 60) (HSP-60) (Hsp60) (Mitochondrial matrix protein P1)	Hspd1 Hsp60	573
CHDH_MOUSE	0.142145	0.151453	0.013164	Q8BJ64	Choline dehydrogenase, mitochondrial (CDH) (CHD) (EC 1.1.99.1)	Chdh	596
CISY_MOUSE	0.118468	0.129626	0.023029	Q9CZU6	Citrate synthase, mitochondrial (EC 2.3.3.1) (Citrate (Si)-synthase)	Cs	464
CK054_MOUSE	0.242888	0.281975	0.055277	Q91V76	Ester hydrolase C11orf54 homolog (EC 3.1.-.-)		315
CLH1_MOUSE	0.146759	0.13188	0.040144	Q68FD5	Clathrin heavy chain 1	Cltc	1675
CLYBL_MOUSE	0	0	0	Q8R4N0	Citramalyl-CoA lyase, mitochondrial (EC 4.1.3.25) ((3S)-malyl-CoA thioesterase) (EC 3.1.2.30) (Beta-methylmalate synthase) (EC 2.3.3.-) (Citrate lyase subunit beta-like protein, mitochondrial) (Citrate lyase beta-like) (Malate synthase) (EC 2.3.3.9)	Clybl Clb	338
CMBL_MOUSE	0.09684	0.09684	0	Q8R1G2	Carboxymethylenebutenolidase homolog (EC 3.1.-.-)	Cmbl	245
CMC2_MOUSE	0.121732	0.107992	0.028273	Q9QXX4	Calcium-binding mitochondrial carrier protein Aralar2 (Citrin) (Mitochondrial aspartate glutamate carrier 2) (Solute carrier family 25 member 13)	Slc25a13 Aralar2	676
CNPY2_MOUSE	0	0	0	Q9QXT0	Protein canopy homolog 2 (MIR-interacting saposin-like protein) (Putative secreted protein ZSIG9) (Transmembrane protein 4)	Cnpy2 Msap Tmem4 Zsig9	182
CO1A1_MOUSE	0	0	0	P11087	Collagen alpha-1(I) chain (Alpha-1 type I collagen)	Col1a1 Cola1	1453
CO1A2_MOUSE	0.017136	0.017347	0.000299	Q01149	Collagen alpha-2(I) chain (Alpha-2 type I collagen)	Col1a2 Cola2	1372
CO3_MOUSE	0.919645	1.793	1.23511	P01027	Complement C3 (HSE-MSF) [Cleaved into: Complement C3 beta chain; C3-beta-c (C3bc); Complement C3 alpha chain; C3a anaphylatoxin; Acylation stimulating protein (ASP) (C3adesArg); Complement C3b alpha' chain; Complement C3c alpha' chain fragment 1; Complement C3dg fragment; Complement C3g fragment; Complement C3d fragment; Complement C3f fragment; Complement C3c alpha' chain fragment 2]	C3	1663
CO6A1_MOUSE	0	0	0	Q04857	Collagen alpha-1(VI) chain	Col6a1	1025
COASY_MOUSE	0.223271	0.228202	0.006974	Q9DBL7	Bifunctional coenzyme A synthase (CoA synthase) [Includes: Phosphopantetheine adenylyltransferase (EC 2.7.7.3) (Dephospho-CoA pyrophosphorylase) (Pantetheine-phosphate adenylyltransferase) (PPAT); Dephospho-CoA kinase (DPCK) (EC 2.7.1.24) (Dephosphocoenzyme A kinase) (DPCOAK)]	Coasy Ukr1	563
COF1_MOUSE	0.43415	0.268016	0.332012	P18760	Cofilin-1 (Cofilin, non-muscle isoform)	Cfl1	166
COQ9_MOUSE	0.095304	0.095304	0	Q8K1Z0	Ubiquinone biosynthesis protein COQ9, mitochondrial	Coq9	313
COX2_MOUSE	0.125815	0.125845	0.000719	P00405	Cytochrome c oxidase subunit 2 (EC 7.1.1.9) (Cytochrome c oxidase polypeptide II)	Mtco2 COII COX2 mt-Co2	227
COX41_MOUSE	0.127851	0.121245	0.013257	P19783	Cytochrome c oxidase subunit 4 isoform 1, mitochondrial (Cytochrome c oxidase polypeptide IV) (Cytochrome c oxidase subunit IV isoform 1) (COX IV-1)	Cox4i1 Cox4 Cox4a	169
COX5A_MOUSE	0.152992	0.171225	0.035412	P12787	Cytochrome c oxidase subunit 5A, mitochondrial (Cytochrome c oxidase polypeptide Va)	Cox5a	146
COX6C_MOUSE	0.107082	0.122132	0.021284	Q9CPQ1	Cytochrome c oxidase subunit 6C (Cytochrome c oxidase polypeptide VIc)	Cox6c	76
CP1A2_MOUSE	0.482023	0.494445	0.13644	P00186	Cytochrome P450 1A2 (EC 1.14.14.1) (CYPIA2) (Cholesterol 25-hydroxylase) (Cytochrome P450-P2) (Cytochrome P450-P3) (Hydroperoxy icosatetraenoate dehydratase) (EC 4.2.1.152)	Cyp1a2 Cyp1a-2	513
CP237_MOUSE	0.241409	0.289542	0.176494	P56654	Cytochrome P450 2C37 (EC 1.14.14.1) (CYPIIC37)	Cyp2c37	490
CP240_MOUSE	0.57056	0.57056	0	P56657	Cytochrome P450 2C40 (EC 1.14.14.-) (CYPIIC40)	Cyp2c40	491
CP254_MOUSE	0.375536	0.420611	0.330111	Q6XVG2	Cytochrome P450 2C54 (EC 1.14.14.1) (CYPIIC54)	Cyp2c54	490
CP27A_MOUSE	1.14892	1.56937	0.594608	Q9DBG1	Sterol 26-hydroxylase, mitochondrial (EC 1.14.15.15) (5-beta-cholestane-3-alpha,7-alpha,12-alpha-triol 26-hydroxylase) (Cytochrome P-450C27/25) (Cytochrome P450 27) (Sterol 27-hydroxylase) (Vitamin D(3) 25-hydroxylase)	Cyp27a1	533
CP2A5_MOUSE	0.244196	0.302393	0.082303	P20852	Cytochrome P450 2A5 (EC 1.14.14.1) (CYPIIA5) (Coumarin 7-hydroxylase) (Cytochrome P450-15-COH) (Cytochrome P450-IIA3.2)	Cyp2a5 Cyp2a-5	494
CP2AC_MOUSE	0.275177	0.277354	0.078277	P56593	Cytochrome P450 2A12 (EC 1.14.14.1) (CYPIIA12) (Steroid hormones 7-alpha-hydroxylase) (Testosterone 7-alpha-hydroxylase)	Cyp2a12	492
CP2CT_MOUSE	0.714673	1.19809	0.683649	Q64458	Cytochrome P450 2C29 (EC 1.14.14.1) (Aldehyde oxygenase) (CYPIIC29) (Cytochrome P-450 MUT-2)	Cyp2c29	490
CP2D9_MOUSE	0.50848	0.262906	0.471243	P11714	Cytochrome P450 2D9 (EC 1.14.14.1) (CYPIID9) (Cytochrome P450-16-alpha) (Cytochrome P450CA) (Testosterone 16-alpha hydroxylase)	Cyp2d9 Cyp2d-9	504
CP2DA_MOUSE	0.529367	0.599351	0.157503	P24456	Cytochrome P450 2D10 (EC 1.14.14.1) (CYPIID10) (Cytochrome P450-16-alpha) (Cytochrome P450CB) (Testosterone 16-alpha hydroxylase)	Cyp2d10 Cyp2d-10	504
CP2DB_MOUSE	0	0	0	P24457	Cytochrome P450 2D11 (EC 1.14.14.1) (CYPIID11) (Cytochrome P450-16-alpha) (Cytochrome P450CC) (Testosterone 16-alpha hydroxylase)	Cyp2d11 Cyp2d-11	504
CP2DQ_MOUSE	0.606359	0.691197	0.175853	Q8CIM7	Cytochrome P450 2D26 (EC 1.14.14.1) (CYPIID26)	Cyp2d26 Cyp2d-26	500
CP2E1_MOUSE	0.709135	1.16696	0.614288	Q05421	Cytochrome P450 2E1 (EC 1.14.14.1) (4-nitrophenol 2-hydroxylase) (EC 1.14.13.n7) (CYPIIE1) (Cytochrome P450-ALC) (Cytochrome P450-J)	Cyp2e1 Cyp2e Cyp2e-1	493
CP2F2_MOUSE	0.640298	0.710821	0.129774	P33267	Cytochrome P450 2F2 (EC 1.14.14.-) (CYPIIF2) (Cytochrome P450-NAH-2) (Naphthalene dehydrogenase) (Naphthalene hydroxylase)	Cyp2f2 Cyp2f-2	491
CP4CA_MOUSE	0	0	0	Q91WL5	Cytochrome P450 4A12A (EC 1.14.14.1) (CYPIVA12)	Cyp4a12a Cyp4a12	508
CP4FE_MOUSE	0.30291	0.30291	0	Q9EP75	Leukotriene-B4 omega-hydroxylase 3 (EC 1.14.14.94) (Cyp4f-14) (Cytochrome P450 4F14) (Cytochrome P450-LTB-omega) (Leukotriene-B4 20-monooxygenase 3)	Cyp4f14	524
CP7B1_MOUSE	0.835055	0.835055	0	Q60991	Cytochrome P450 7B1 (24-hydroxycholesterol 7-alpha-hydroxylase) (EC 1.14.14.26) (25/26-hydroxycholesterol 7-alpha-hydroxylase) (EC 1.14.14.29) (3-hydroxysteroid 7-alpha hydroxylase) (Hippocampal transcript 1 protein) (HCT-1) (Oxysterol 7-alpha-hydroxylase)	Cyp7b1	507
CP8B1_MOUSE	0	0	0	O88962	7-alpha-hydroxycholest-4-en-3-one 12-alpha-hydroxylase (EC 1.14.14.139) (7-alpha-hydroxy-4-cholesten-3-one 12-alpha-hydroxylase) (CYPVIIIB1) (Cytochrome P450 8B1) (Sterol 12-alpha-hydroxylase)	Cyp8b1 Cyp12	500
CPSM_MOUSE	0.12531	0.127483	0.038006	Q8C196	Carbamoyl-phosphate synthase [ammonia], mitochondrial (EC 6.3.4.16) (Carbamoyl-phosphate synthetase I) (CPSase I)	Cps1	1500
CPT1A_MOUSE	0.428967	0.428967	0	P97742	Carnitine O-palmitoyltransferase 1, liver isoform (CPT1-L) (EC 2.3.1.21) (Carnitine O-palmitoyltransferase I, liver isoform) (CPT I) (CPTI-L) (Carnitine palmitoyltransferase 1A)	Cpt1a Cpt-1 Cpt1	773
CPT2_MOUSE	0.141997	0.135661	0.029704	P52825	Carnitine O-palmitoyltransferase 2, mitochondrial (EC 2.3.1.21) (Carnitine palmitoyltransferase II) (CPT II)	Cpt2 Cpt-2	658
CSAD_MOUSE	0.201352	0.207396	0.008548	Q9DBE0	Cysteine sulfinic acid decarboxylase (EC 4.1.1.29) (Aspartate 1-decarboxylase) (EC 4.1.1.11) (Cysteine-sulfinate decarboxylase) (Sulfinoalanine decarboxylase)	Csad	493
CTNA1_MOUSE	0.297424	0.297424	0	P26231	Catenin alpha-1 (102 kDa cadherin-associated protein) (Alpha E-catenin) (CAP102)	Ctnna1 Catna1	906
CTNB1_MOUSE	3.14556	3.14556	0	Q02248	Catenin beta-1 (Beta-catenin)	Ctnnb1 Catnb	781
CX6B1_MOUSE	0.131823	0.129931	0.037045	P56391	Cytochrome c oxidase subunit 6B1 (Cytochrome c oxidase subunit VIb isoform 1) (COX VIb-1)	Cox6b1 Cox6b	86
CY1_MOUSE	0.102474	0.102474	0	Q9D0M3	Cytochrome c1, heme protein, mitochondrial (EC 7.1.1.8) (Complex III subunit 4) (Complex III subunit IV) (Cytochrome b-c1 complex subunit 4) (Ubiquinol-cytochrome-c reductase complex cytochrome c1 subunit) (Cytochrome c-1)	Cyc1	325
CY250_MOUSE	0.752124	0.752124	0	Q91X77	Cytochrome P450 2C50 (EC 1.14.14.1) (CYPIIC50)	Cyp2c50	490
CYB5_MOUSE	0.353094	0.387277	0.085714	P56395	Cytochrome b5	Cyb5a Cyb5	134
CYC_MOUSE	0.148969	0.148969	0	P62897	Cytochrome c, somatic	Cycs	105
DCXR_MOUSE	0.17042	0.183138	0.017987	Q91X52	L-xylulose reductase (XR) (EC 1.1.1.10) (Dicarbonyl/L-xylulose reductase)	Dcxr	244
DDX17_MOUSE	1.17237	1.17237	0	Q501J6	Probable ATP-dependent RNA helicase DDX17 (EC 3.6.4.13) (DEAD box protein 17)	Ddx17	650
DDX3X_MOUSE	0.539292	0.539292	0	Q62167	ATP-dependent RNA helicase DDX3X (EC 3.6.4.13) (D1Pas1-related sequence 2) (DEAD box RNA helicase DEAD3) (mDEAD3) (DEAD box protein 3, X-chromosomal) (Embryonic RNA helicase)	Ddx3x D1Pas1-rs2 Ddx3 Dead3 Erh	662
DDX5_MOUSE	0	0	0	Q61656	Probable ATP-dependent RNA helicase DDX5 (EC 3.6.4.13) (DEAD box RNA helicase DEAD1) (mDEAD1) (DEAD box protein 5) (RNA helicase p68)	Ddx5 Tnz2	614
DECR2_MOUSE	0.375282	0.395735	0.028925	Q9WV68	Peroxisomal 2,4-dienoyl-CoA reductase [(3E)-enoyl-CoA-producing] (EC 1.3.1.124) (2,4-dienoyl-CoA reductase 2)	Decr2 Pdcr	292
DECR_MOUSE	0.135203	0.14187	0.027264	Q9CQ62	2,4-dienoyl-CoA reductase [(3E)-enoyl-CoA-producing], mitochondrial (EC 1.3.1.124) (2,4-dienoyl-CoA reductase [NADPH]) (4-enoyl-CoA reductase [NADPH])	Decr1	335
DEST_MOUSE	0	0	0	Q9R0P5	Destrin (Actin-depolymerizing factor) (ADF) (Sid 23)	Dstn Dsn Sid23	165
DHB11_MOUSE	0.274187	0.274187	0	Q9EQ06	Estradiol 17-beta-dehydrogenase 11 (EC 1.1.1.62) (17-beta-hydroxysteroid dehydrogenase 11) (17-beta-HSD 11) (17bHSD11) (17betaHSD11) (17-beta-hydroxysteroid dehydrogenase XI) (17-beta-HSD XI) (17betaHSDXI) (Dehydrogenase/reductase SDR family member 8)	Hsd17b11 Dhrs8 Pan1b	298
DHB12_MOUSE	0.334681	0.271558	0.335798	O70503	Very-long-chain 3-oxoacyl-CoA reductase (EC 1.1.1.330) (17-beta-hydroxysteroid dehydrogenase 12) (17-beta-HSD 12) (3-ketoacyl-CoA reductase) (KAR) (Estradiol 17-beta-dehydrogenase 12) (EC 1.1.1.62) (KIK-I)	Hsd17b12 Kik1	312
DHB13_MOUSE	0.484238	0.585211	0.152768	Q8VCR2	17-beta-hydroxysteroid dehydrogenase 13 (17-beta-HSD 13) (EC 1.1.-.-) (Alcohol dehydrogenase PAN1B-like) (Short-chain dehydrogenase/reductase 9)	Hsd17b13 Scdr9	304
DHB2_MOUSE	0.271712	0.271712	0	P51658	Estradiol 17-beta-dehydrogenase 2 (EC 1.1.1.62) (17-beta-hydroxysteroid dehydrogenase type 2) (17-beta-HSD 2) (Testosterone 17-beta-dehydrogenase) (EC 1.1.1.239)	Hsd17b2 Edh17b2	381
DHB4_MOUSE	0.332489	0.360948	0.176464	P51660	Peroxisomal multifunctional enzyme type 2 (MFE-2) (17-beta-hydroxysteroid dehydrogenase 4) (17-beta-HSD 4) (D-bifunctional protein) (DBP) (Multifunctional protein 2) (MFP-2) [Cleaved into: (3R)-hydroxyacyl-CoA dehydrogenase (EC 1.1.1.n12); Enoyl-CoA hydratase 2 (EC 4.2.1.107) (EC 4.2.1.119) (3-alpha,7-alpha,12-alpha-trihydroxy-5-beta-cholest-24-enoyl-CoA hydratase)]	Hsd17b4 Edh17b4	735
DHB5_MOUSE	0.218278	0.189243	0.095903	P70694	Estradiol 17 beta-dehydrogenase 5 (EC 1.1.1.-) (17-beta-HSD 5)	Akr1c6 Hsd17b5	323
DHB8_MOUSE	0.070678	0.050461	0.056245	P50171	(3R)-3-hydroxyacyl-CoA dehydrogenase (EC 1.1.1.n12) (17-beta-hydroxysteroid dehydrogenase 8) (17-beta-HSD 8) (3-ketoacyl-[acyl-carrier-protein] reductase alpha subunit) (KAR alpha subunit) (3-oxoacyl-[acyl-carrier-protein] reductase) (Estradiol 17-beta-dehydrogenase 8) (EC 1.1.1.62) (Protein Ke6) (Ke-6) (Testosterone 17-beta-dehydrogenase 8) (EC 1.1.1.239)	Hsd17b8 H2-Ke6 Hke6	259
DHDH_MOUSE	0.127916	0.136507	0.025801	Q9DBB8	Trans-1,2-dihydrobenzene-1,2-diol dehydrogenase (EC 1.3.1.20) (D-xylose 1-dehydrogenase) (D-xylose-NADP dehydrogenase) (EC 1.1.1.179) (Dimeric dihydrodiol dehydrogenase)	Dhdh	333
DHE3_MOUSE	0.134509	0.122855	0.031655	P26443	Glutamate dehydrogenase 1, mitochondrial (GDH 1) (EC 1.4.1.3)	Glud1 Glud	558
DHI1_MOUSE	0.171897	0.171897	0	P50172	Corticosteroid 11-beta-dehydrogenase isozyme 1 (EC 1.1.1.146) (11-beta-hydroxysteroid dehydrogenase 1) (11-DH) (11-beta-HSD1) (11beta-HSD1A)	Hsd11b1 Hsd11	292
DHPR_MOUSE	0.108459	0.095335	0.024284	Q8BVI4	Dihydropteridine reductase (EC 1.5.1.34) (HDHPR) (Quinoid dihydropteridine reductase)	Qdpr Dhpr	241
DHRS1_MOUSE	0	0	0	Q99L04	Dehydrogenase/reductase SDR family member 1 (EC 1.1.-.-)	Dhrs1 D14ertd484e	313
DHRS4_MOUSE	0.072941	0.114071	0.058167	Q99LB2	Dehydrogenase/reductase SDR family member 4 (EC 1.1.1.184) (NADPH-dependent carbonyl reductase/NADP-retinol dehydrogenase) (CR) (PHCR) (NADPH-dependent retinol dehydrogenase/reductase) (NDRD) (mouNRDR) (Peroxisomal short-chain alcohol dehydrogenase) (PSCD)	Dhrs4 D14Ucla2	279
DHSO_MOUSE	0.194403	0.177026	0.051692	Q64442	Sorbitol dehydrogenase (SDH) (SORD) (EC 1.1.1.-) (L-iditol 2-dehydrogenase) (EC 1.1.1.14) (Polyol dehydrogenase) (Xylitol dehydrogenase) (XDH) (EC 1.1.1.9)	Sord Sdh1	357
DIC_MOUSE	0.152804	0.152804	0	Q9QZD8	Mitochondrial dicarboxylate carrier (Solute carrier family 25 member 10)	Slc25a10 Dic	287
DLDH_MOUSE	0.093825	0.098894	0.03696	O08749	Dihydrolipoyl dehydrogenase, mitochondrial (EC 1.8.1.4) (Dihydrolipoamide dehydrogenase)	Dld	509
DNPEP_MOUSE	0	0	0	Q9Z2W0	Aspartyl aminopeptidase (EC 3.4.11.21)	Dnpep	473
DOPD_MOUSE	0.182282	0.175409	0.047958	O35215	D-dopachrome decarboxylase (EC 4.1.1.84) (D-dopachrome tautomerase)	Ddt	118
DPP4_MOUSE	8.10336	8.10336	0	P28843	Dipeptidyl peptidase 4 (EC 3.4.14.5) (Dipeptidyl peptidase IV) (DPP IV) (T-cell activation antigen CD26) (Thymocyte-activating molecule) (THAM) (CD antigen CD26) [Cleaved into: Dipeptidyl peptidase 4 membrane form (Dipeptidyl peptidase IV membrane form); Dipeptidyl peptidase 4 soluble form (Dipeptidyl peptidase IV soluble form)]	Dpp4 Cd26	760
DPYS_MOUSE	0.22906	0.249905	0.07203	Q9EQF5	Dihydropyrimidinase (DHP) (DHPase) (EC 3.5.2.2) (Dihydropyrimidine amidohydrolase) (Hydantoinase)	Dpys	519
DX39B_MOUSE	0.191702	0.24894	0.080948	Q9Z1N5	Spliceosome RNA helicase Ddx39b (EC 3.6.4.13) (56 kDa U2AF65-associated protein) (DEAD box protein UAP56) (HLA-B-associated transcript 1 protein)	Ddx39b Bat1 Bat1a Uap56	428
DYH2_MOUSE	0	0	0	P0C6F1	Dynein axonemal heavy chain 2 (Axonemal beta dynein heavy chain 2) (Ciliary dynein heavy chain 2)	Dnah2 Dnahc2	4456
ECHA_MOUSE	0.178973	0.167925	0.045036	Q8BMS1	Trifunctional enzyme subunit alpha, mitochondrial (Monolysocardiolipin acyltransferase) (EC 2.3.1.-) (TP-alpha) [Includes: Long-chain enoyl-CoA hydratase (EC 4.2.1.17); Long chain 3-hydroxyacyl-CoA dehydrogenase (EC 1.1.1.211)]	Hadha	763
ECHB_MOUSE	0.156507	0.153184	0.036672	Q99JY0	Trifunctional enzyme subunit beta, mitochondrial (TP-beta) [Includes: 3-ketoacyl-CoA thiolase (EC 2.3.1.155) (EC 2.3.1.16) (Acetyl-CoA acyltransferase) (Beta-ketothiolase)]	Hadhb	475
ECHD2_MOUSE	0.087049	0.131566	0.062957	Q3TLP5	Enoyl-CoA hydratase domain-containing protein 2, mitochondrial	Echdc2 D4Ertd765e	296
ECHD3_MOUSE	0.180874	0.180874	0	Q9D7J9	Enoyl-CoA hydratase domain-containing protein 3, mitochondrial	Echdc3	300
ECHM_MOUSE	0.209572	0.11572	0.209993	Q8BH95	Enoyl-CoA hydratase, mitochondrial (EC 4.2.1.17) (Enoyl-CoA hydratase 1) (Short-chain enoyl-CoA hydratase) (SCEH)	Echs1	290
ECHP_MOUSE	0.272373	0.27356	0.053449	Q9DBM2	Peroxisomal bifunctional enzyme (PBE) (PBFE) (L-peroxisomal bifunctional enzyme) (L-PBE) (Multifunctional enzyme 1) (MFE1) (Multifunctional protein 1) (MFP-1) [Includes: Enoyl-CoA hydratase/3,2-trans-enoyl-CoA isomerase (EC 4.2.1.17) (EC 5.3.3.8); 3-hydroxyacyl-CoA dehydrogenase (EC 1.1.1.35)]	Ehhadh L-pbe	718
ECI1_MOUSE	0.108591	0.118344	0.023623	P42125	Enoyl-CoA delta isomerase 1, mitochondrial (EC 5.3.3.8) (3,2-trans-enoyl-CoA isomerase) (Delta(3),Delta(2)-enoyl-CoA isomerase) (D3,D2-enoyl-CoA isomerase) (Dodecenoyl-CoA isomerase)	Eci1 Dci	289
ECI2_MOUSE	0.115702	0.115702	0	Q9WUR2	Enoyl-CoA delta isomerase 2 (EC 5.3.3.8) (Delta(3),delta(2)-enoyl-CoA isomerase) (D3,D2-enoyl-CoA isomerase) (Dodecenoyl-CoA isomerase) (Peroxisomal 3,2-trans-enoyl-CoA isomerase) (pECI)	Eci2 Peci	391
EF1A1_MOUSE	0.170211	0.178873	0.04567	P10126	Elongation factor 1-alpha 1 (EF-1-alpha-1) (Elongation factor Tu) (EF-Tu) (Eukaryotic elongation factor 1 A-1) (eEF1A-1)	Eef1a1 Eef1a	462
EF1B_MOUSE	0.121878	0.121878	0	O70251	Elongation factor 1-beta (EF-1-beta)	Eef1b Eef1b2	225
EF1D_MOUSE	0.13499	0.161413	0.050094	P57776	Elongation factor 1-delta (EF-1-delta)	Eef1d	281
EF1G_MOUSE	0.108479	0.10027	0.027893	Q9D8N0	Elongation factor 1-gamma (EF-1-gamma) (eEF-1B gamma)	Eef1g	437
EF2_MOUSE	0.230578	0.234058	0.061971	P58252	Elongation factor 2 (EF-2)	Eef2	858
EFTU_MOUSE	0.141312	0.149221	0.035154	Q8BFR5	Elongation factor Tu, mitochondrial	Tufm	452
EGFR_MOUSE	0.29121	0.29121	0	Q01279	Epidermal growth factor receptor (EC 2.7.10.1)	Egfr	1210
EIF3A_MOUSE	0	0	0	P23116	Eukaryotic translation initiation factor 3 subunit A (eIF3a) (Centrosomin) (Eukaryotic translation initiation factor 3 subunit 10) (eIF-3-theta) (eIF3 p167) (eIF3 p180) (eIF3 p185) (p162)	Eif3a Csma Eif3 Eif3s10	1344
ENOA_MOUSE	0.135358	0.143221	0.038528	P17182	Alpha-enolase (EC 4.2.1.11) (2-phospho-D-glycerate hydro-lyase) (Enolase 1) (Non-neural enolase) (NNE)	Eno1 Eno-1	434
ENOB_MOUSE	0	0	0	P21550	Beta-enolase (EC 4.2.1.11) (2-phospho-D-glycerate hydro-lyase) (Enolase 3) (Muscle-specific enolase) (MSE) (Skeletal muscle enolase)	Eno3 Eno-3	434
ENPL_MOUSE	0.314028	0.311718	0.085052	P08113	Endoplasmin (94 kDa glucose-regulated protein) (GRP-94) (Endoplasmic reticulum resident protein 99) (ERp99) (Heat shock protein 90 kDa beta member 1) (Polymorphic tumor rejection antigen 1) (Tumor rejection antigen gp96)	Hsp90b1 Grp94 Tra-1 Tra1	802
EST1C_MOUSE	0	0	0	P23953	Carboxylesterase 1C (EC 3.1.1.1) (Liver carboxylesterase N) (Lung surfactant convertase) (PES-N)	Ces1c Es1	554
EST1_MOUSE	0.278898	0.278898	0	Q8VCC2	Liver carboxylesterase 1 (EC 3.1.1.1) (Acyl-coenzyme A:cholesterol acyltransferase) (Carboxylesterase 1G) (Cholesteryl ester hydrolase) (CEH) (EC 3.1.1.13) (ES-x)	Ces1 Ces1g	565
EST2A_MOUSE	0.198547	0.210868	0.113077	Q8QZR3	Pyrethroid hydrolase Ces2a (EC 3.1.1.88) (Carboxylic ester hydrolase 2A) (EC 3.1.1.-) (carboxylesterase 2A)	Ces2a Ces6	558
EST2E_MOUSE	1.00463	1.00463	0	Q8BK48	Pyrethroid hydrolase Ces2e (EC 3.1.1.88) (Carboxylic ester hydrolase) (EC 3.1.1.-) (carboxylesterase 2E)	Ces2e Ces5	559
EST3A_MOUSE	0.329384	0.320324	0.021813	Q63880	Carboxylesterase 3A (EC 3.1.1.1) (ES-male) (Liver carboxylesterase 31) (Esterase-31)	Ces3a Es31	571
EST3B_MOUSE	0.254344	0.254344	0	Q8VCU1	Carboxylesterase 3B (EC 3.1.1.1) (Liver carboxylesterase 31-like)	Ces3b Gm4738	571
ESTD_MOUSE	0.165344	0.183689	0.0375	Q9R0P3	S-formylglutathione hydrolase (FGH) (EC 3.1.2.12) (Esterase 10) (Esterase D) (Sid 478)	Esd Es10 Sid478	282
ETFA_MOUSE	0.124946	0.123576	0.027922	Q99LC5	Electron transfer flavoprotein subunit alpha, mitochondrial (Alpha-ETF)	Etfa	333
ETFB_MOUSE	0.106362	0.113519	0.02557	Q9DCW4	Electron transfer flavoprotein subunit beta (Beta-ETF)	Etfb	255
ETFD_MOUSE	0.167521	0.139287	0.078819	Q921G7	Electron transfer flavoprotein-ubiquinone oxidoreductase, mitochondrial (ETF-QO) (ETF-ubiquinone oxidoreductase) (EC 1.5.5.1) (Electron-transferring-flavoprotein dehydrogenase) (ETF dehydrogenase)	Etfdh	616
F16P1_MOUSE	0.20488	0.223837	0.053297	Q9QXD6	Fructose-1,6-bisphosphatase 1 (FBPase 1) (EC 3.1.3.11) (D-fructose-1,6-bisphosphate 1-phosphohydrolase 1) (Fructose-1,6-bisphosphatase isozyme 3) (FBPase 3) (Liver FBPase)	Fbp1 Fbp Fbp3	338
FAAA_MOUSE	0.14986	0.157705	0.044332	P35505	Fumarylacetoacetase (FAA) (EC 3.7.1.2) (Beta-diketonase) (Fumarylacetoacetate hydrolase)	Fah	419
FABPL_MOUSE	0.173315	0.16432	0.031813	P12710	Fatty acid-binding protein, liver (14 kDa selenium-binding protein) (Fatty acid-binding protein 1) (Liver-type fatty acid-binding protein) (L-FABP)	Fabp1 Fabpl	127
FAS_MOUSE	0.211191	0.189791	0.147543	P19096	Fatty acid synthase (EC 2.3.1.85) (Type I Fatty Acid Synthase) [Includes: [Acyl-carrier-protein] S-acetyltransferase (EC 2.3.1.38); [Acyl-carrier-protein] S-malonyltransferase (EC 2.3.1.39); 3-oxoacyl-[acyl-carrier-protein] synthase (EC 2.3.1.41); 3-oxoacyl-[acyl-carrier-protein] reductase (EC 1.1.1.100); 3-hydroxyacyl-[acyl-carrier-protein] dehydratase (EC 4.2.1.59); Enoyl-[acyl-carrier-protein]…	Fasn	2504
FIBA_MOUSE	1.29394	1.37586	0.115859	E9PV24	Fibrinogen alpha chain [Cleaved into: Fibrinopeptide A; Fibrinogen alpha chain]	Fga	789
FIBB_MOUSE	1.51982	1.51982	0	Q8K0E8	Fibrinogen beta chain [Cleaved into: Fibrinopeptide B; Fibrinogen beta chain]	Fgb	481
FIBG_MOUSE	0.064774	0.064774	0	Q8VCM7	Fibrinogen gamma chain	Fgg	436
FLNB_MOUSE	0	0	0	Q80X90	Filamin-B (FLN-B) (ABP-280-like protein) (Actin-binding-like protein) (Beta-filamin)	Flnb	2602
FMO1_MOUSE	0.196442	0.32884	0.187238	P50285	Dimethylaniline monooxygenase [N-oxide-forming] 1 (EC 1.14.13.8) (Dimethylaniline oxidase 1) (Hepatic flavin-containing monooxygenase 1) (FMO 1)	Fmo1 Fmo-1	532
FMO5_MOUSE	0.246004	0.267688	0.051077	P97872	Flavin-containing monooxygenase 5 (FMO 5) (Dimethylaniline monooxygenase [N-oxide-forming] 5) (EC 1.14.13.8) (Dimethylaniline oxidase 5) (Hepatic flavin-containing monooxygenase 5) (NAPDH oxidase) (EC 1.6.3.1)	Fmo5	533
FPPS_MOUSE	0.244299	0.256811	0.017694	Q920E5	Farnesyl pyrophosphate synthase (FPP synthase) (FPS) (EC 2.5.1.10) ((2E,6E)-farnesyl diphosphate synthase) (Cholesterol-regulated 39 kDa protein) (CR 39) (Dimethylallyltranstransferase) (EC 2.5.1.1) (Farnesyl diphosphate synthase) (Geranyltranstransferase)	Fdps	353
FRIL1_MOUSE	0.482286	0.492638	0.034852	P29391	Ferritin light chain 1 (Ferritin L subunit 1)	Ftl1 Ftl Ftl-1	183
FTCD_MOUSE	0.126692	0.127637	0.051401	Q91XD4	Formimidoyltransferase-cyclodeaminase (Formiminotransferase-cyclodeaminase) (FTCD) [Includes: Glutamate formimidoyltransferase (EC 2.1.2.5) (Glutamate formiminotransferase) (Glutamate formyltransferase); Formimidoyltetrahydrofolate cyclodeaminase (EC 4.3.1.4) (Formiminotetrahydrofolate cyclodeaminase)]	Ftcd	541
FUMH_MOUSE	0.139751	0.146474	0.038961	P97807	Fumarate hydratase, mitochondrial (Fumarase) (EC 4.2.1.2) (EF-3)	Fh Fh1	507
FUS_MOUSE	0	0	0	P56959	RNA-binding protein FUS (Protein pigpen)	Fus	518
G3P_MOUSE	0.152257	0.153599	0.042138	P16858	Glyceraldehyde-3-phosphate dehydrogenase (GAPDH) (EC 1.2.1.12) (Peptidyl-cysteine S-nitrosylase GAPDH) (EC 2.6.99.-)	Gapdh Gapd	333
G6PI_MOUSE	0.146895	0.146339	0.041667	P06745	Glucose-6-phosphate isomerase (GPI) (EC 5.3.1.9) (Autocrine motility factor) (AMF) (Neuroleukin) (NLK) (Phosphoglucose isomerase) (PGI) (Phosphohexose isomerase) (PHI)	Gpi Gpi1	558
GABT_MOUSE	0.145913	0.143291	0.039354	P61922	4-aminobutyrate aminotransferase, mitochondrial (EC 2.6.1.19) ((S)-3-amino-2-methylpropionate transaminase) (EC 2.6.1.22) (GABA aminotransferase) (GABA-AT) (Gamma-amino-N-butyrate transaminase) (GABA transaminase) (GABA-T) (L-AIBAT)	Abat Gabat	500
GAL3A_MOUSE	0.121367	0.121367	0	Q9D172	Glutamine amidotransferase-like class 1 domain-containing protein 3A, mitochondrial	Gatd3a D10Jhu81e	266
GALM_MOUSE	0.206603	0.178615	0.086281	Q8K157	Galactose mutarotase (EC 5.1.3.3) (Aldose 1-epimerase)	Galm	342
GAMT_MOUSE	0	0	0	O35969	Guanidinoacetate N-methyltransferase (EC 2.1.1.2)	Gamt	236
GANAB_MOUSE	0	0	0	Q8BHN3	Neutral alpha-glucosidase AB (EC 3.2.1.207) (Alpha-glucosidase 2) (Glucosidase II subunit alpha)	Ganab G2an Kiaa0088	944
GCDH_MOUSE	0.221405	0.223346	0.056259	Q60759	Glutaryl-CoA dehydrogenase, mitochondrial (GCD) (EC 1.3.8.6)	Gcdh	438
GCKR_MOUSE	0.238466	0.238466	0	Q91X44	Glucokinase regulatory protein (GKRP) (Glucokinase regulator)	Gckr	587
GDIB_MOUSE	0.361362	0.270454	0.238631	Q61598	Rab GDP dissociation inhibitor beta (Rab GDI beta) (GDI-3) (Guanosine diphosphate dissociation inhibitor 2) (GDI-2)	Gdi2 Gdi3	445
GDIR1_MOUSE	0.121063	0.095019	0.048063	Q99PT1	Rho GDP-dissociation inhibitor 1 (Rho GDI 1) (GDI-1) (Rho-GDI alpha)	Arhgdia C87222 Gdi1	204
GGLO_MOUSE	0.238646	0.238646	0	P58710	L-gulonolactone oxidase (LGO) (EC 1.1.3.8) (L-gulono-gamma-lactone oxidase) (GLO)	Gulo	440
GLGB_MOUSE	0.06952	0.069157	0.029373	Q9D6Y9	1,4-alpha-glucan-branching enzyme (EC 2.4.1.18) (Brancher enzyme) (Glycogen-branching enzyme)	Gbe1	702
GLNA_MOUSE	0.189509	0.188124	0.041837	P15105	Glutamine synthetase (GS) (EC 6.3.1.2) (Glutamate--ammonia ligase) (Palmitoyltransferase GLUL) (EC 2.3.1.225)	Glul Glns	373
GLO2_MOUSE	0.281299	0.248246	0.090978	Q99KB8	Hydroxyacylglutathione hydrolase, mitochondrial (EC 3.1.2.6) (Glyoxalase II) (Glx II)	Hagh Glo2	309
GLPK_MOUSE	0	0	0	Q64516	Glycerol kinase (GK) (Glycerokinase) (EC 2.7.1.30) (ATP:glycerol 3-phosphotransferase)	Gk Gyk	559
GLSL_MOUSE	0.045649	0.045649	0	Q571F8	Glutaminase liver isoform, mitochondrial (GLS) (EC 3.5.1.2) (L-glutaminase) (L-glutamine amidohydrolase) (LGA)	Gls2 Kiaa4146	602
GLU2B_MOUSE	0.287063	0.287063	0	O08795	Glucosidase 2 subunit beta (80K-H protein) (Glucosidase II subunit beta) (Protein kinase C substrate 60.1 kDa protein heavy chain) (PKCSH)	Prkcsh	521
GLYAL_MOUSE	0.246491	0.192156	0.105878	Q5FW57	Glycine N-acyltransferase-like protein (EC 2.3.1.13) (Acyl-CoA:glycine N-acyltransferase-like) (AAc-like)	Gm4952	296
GLYAT_MOUSE	0.119492	0.108999	0.055373	Q91XE0	Glycine N-acyltransferase (EC 2.3.1.13) (Acyl-CoA:glycine N-acyltransferase) (AAc) (Aralkyl acyl-CoA N-acyltransferase) (Aralkyl acyl-CoA:amino acid N-acyltransferase) (Benzoyl-coenzyme A:glycine N-acyltransferase) (Glycine N-benzoyltransferase) (EC 2.3.1.71)	Glyat	296
GLYC_MOUSE	0.228285	0.228285	0	P50431	Serine hydroxymethyltransferase, cytosolic (SHMT) (EC 2.1.2.1) (Glycine hydroxymethyltransferase) (Serine methylase)	Shmt1 Shmt	478
GLYM_MOUSE	0.309059	0.289966	0.0679	Q9CZN7	Serine hydroxymethyltransferase, mitochondrial (SHMT) (EC 2.1.2.1) (Glycine hydroxymethyltransferase) (Serine methylase)	Shmt2	504
GNMT_MOUSE	0.161124	0.172045	0.045662	Q9QXF8	Glycine N-methyltransferase (EC 2.1.1.20)	Gnmt	293
GPDA_MOUSE	0.169707	0.162022	0.046749	P13707	Glycerol-3-phosphate dehydrogenase [NAD(+)], cytoplasmic (GPD-C) (GPDH-C) (EC 1.1.1.8)	Gpd1 Gdc-1 Gdc1 Kiaa4010	349
GPX1_MOUSE	0.13935	0.136712	0.032374	P11352	Glutathione peroxidase 1 (GPx-1) (GSHPx-1) (EC 1.11.1.9) (Cellular glutathione peroxidase) (Selenium-dependent glutathione peroxidase 1)	Gpx1	201
GRHPR_MOUSE	0.185919	0.196599	0.040924	Q91Z53	Glyoxylate reductase/hydroxypyruvate reductase (EC 1.1.1.79) (EC 1.1.1.81)	Grhpr Glxr	328
GRP75_MOUSE	0.289355	0.275807	0.073123	P38647	Stress-70 protein, mitochondrial (75 kDa glucose-regulated protein) (GRP-75) (Heat shock 70 kDa protein 9) (Mortalin) (Peptide-binding protein 74) (PBP74) (p66 MOT)	Hspa9 Grp75 Hsp74 Hspa9a	679
GSH1_MOUSE	0.214543	0.214543	0	P97494	Glutamate--cysteine ligase catalytic subunit (EC 6.3.2.2) (GCS heavy chain) (Gamma-ECS) (Gamma-glutamylcysteine synthetase)	Gclc Glclc	637
GSTA1_MOUSE	0.192749	0.183459	0.036508	P13745	Glutathione S-transferase A1 (EC 2.5.1.18) (13-hydroperoxyoctadecadienoate peroxidase) (EC 1.11.1.-) (Androst-5-ene-3,17-dione isomerase) (EC 5.3.3.-) (GST class-alpha member 1) (Glutathione S-transferase Ya) (Glutathione S-transferase Ya1) [Cleaved into: Glutathione S-transferase A1, N-terminally processed]	Gsta1 Gsta Gstya	223
GSTA3_MOUSE	0.173542	0.190203	0.050787	P30115	Glutathione S-transferase A3 (EC 2.5.1.18) (GST class-alpha member 3) (Glutathione S-transferase Ya3) (Glutathione S-transferase Yc)	Gsta3 Gstyc	221
GSTA4_MOUSE	0.023682	0.044606	0.029591	P24472	Glutathione S-transferase A4 (EC 2.5.1.18) (GST A4-4) (GSTA4-4) (GST class-alpha member 4) (Glutathione S-transferase 5.7) (GST 5.7)	Gsta4 Gsta	222
GSTK1_MOUSE	0.216059	0.27485	0.083144	Q9DCM2	Glutathione S-transferase kappa 1 (EC 2.5.1.18) (GST 13-13) (GST class-kappa) (GSTK1-1) (mGSTK1) (Glutathione S-transferase subunit 13)	Gstk1	226
GSTM1_MOUSE	0.16175	0.172081	0.042421	P10649	Glutathione S-transferase Mu 1 (EC 2.5.1.18) (GST 1-1) (GST class-mu 1) (Glutathione S-transferase GT8.7) (pmGT10)	Gstm1	218
GSTM2_MOUSE	0.0796	0.085139	0.075627	P15626	Glutathione S-transferase Mu 2 (EC 2.5.1.18) (GST 5-5) (GST class-mu 2) (Glutathione S-transferase pmGT2)	Gstm2	218
GSTM3_MOUSE	0	0	0	P19639	Glutathione S-transferase Mu 3 (EC 2.5.1.18) (GST class-mu 3) (Glutathione S-transferase GT9.3)	Gstm3	218
GSTO1_MOUSE	0.153065	0.153065	0	O09131	Glutathione S-transferase omega-1 (GSTO-1) (EC 2.5.1.18) (Glutathione S-transferase omega 1-1) (GSTO 1-1) (Glutathione-dependent dehydroascorbate reductase) (EC 1.8.5.1) (Monomethylarsonic acid reductase) (MMA(V) reductase) (EC 1.20.4.2) (S-(Phenacyl)glutathione reductase) (SPG-R) (p28)	Gsto1 Gstx Gtsttl	240
GSTP1_MOUSE	0.150986	0.147253	0.033344	P19157	Glutathione S-transferase P 1 (Gst P1) (EC 2.5.1.18) (GST YF-YF) (GST class-pi) (GST-piB) (Preadipocyte growth factor)	Gstp1 Gstpib	210
GSTT1_MOUSE	0.104821	0.104159	0.028937	Q64471	Glutathione S-transferase theta-1 (EC 2.5.1.18) (GST class-theta-1)	Gstt1	240
GSTT2_MOUSE	0.675027	1.15458	0.678191	Q61133	Glutathione S-transferase theta-2 (EC 2.5.1.18) (GST class-theta-2)	Gstt2	244
GYS2_MOUSE	0.239607	0.239607	0	Q8VCB3	Glycogen [starch] synthase, liver (EC 2.4.1.11)	Gys2	704
H10_MOUSE	0.054718	0.056927	0.003123	P10922	Histone H1.0 (Histone H1') (Histone H1(0)) (MyD196) [Cleaved into: Histone H1.0, N-terminally processed]	H1-0 H1f0 H1fv	194
H12_MOUSE	0.064865	0.066382	0.007393	P15864	Histone H1.2 (H1 VAR.1) (H1c)	H1-2 H1f2 Hist1h1c	212
H13_MOUSE	0.057678	0.063763	0.017247	P43277	Histone H1.3 (H1 VAR.4) (H1d)	H1-3 H1f3 Hist1h1d	221
H14_MOUSE	0.072304	0.072304	0	P43274	Histone H1.4 (H1 VAR.2) (H1e)	H1-4 H1f4 Hist1h1e	219
H2A1B_MOUSE	0.033953	0.03601	0.007347	C0HKE1	Histone H2A type 1-B	H2ac4 Hist1h2ab	130
H2A2A_MOUSE	0.036688	0.034624	0.009683	Q6GSS7	Histone H2A type 2-A (H2a-614) (H2a-615) (Histone H2A.2)	Hist2h2aa1; Hist2h2aa2	130
H2AV_MOUSE	0.179808	0.179808	0	Q3THW5	Histone H2A.V (H2A.F/Z) (H2A.Z variant histone 2)	H2az2 H2afv H2av	128
H2B1B_MOUSE	0.030658	0.029666	0.003406	Q64475	Histone H2B type 1-B (H2B-clustered histone 3) (h2B-143)	H2bc3 Hist1h2bb	126
H2B2B_MOUSE	0.031867	0.029087	0.008699	Q64525	Histone H2B type 2-B (H2b 616)	Hist2h2bb	126
H33_MOUSE	0.00937	0.005849	0.008165	P84244	Histone H3.3	H3-3a H3.3a H3f3a; H3-3b H3.3b H3f3b	136
H3C_MOUSE	0.010773	0.010413	0.00312	P02301	Histone H3.3C (Embryonic)	H3-5 Gm14384 H3f3c	136
H4_MOUSE	0.013613	0.01336	0.003166	P62806	Histone H4	H4c1 Hist1h4a; H4c2 H4-53 Hist1h4b; H4c3 H4-12 Hist1h4c; H4c4 Hist1h4d; H4c6 Hist1h4f; H4c8 Hist1h4h; H4c9 Hist1h4i; H4c11 Hist1h4j; H4c12 Hist1h4k; Hist1h4m; H4c14 Hist2h4 Hist2h4a; H4f16 Hist4h4	103
HACL1_MOUSE	0.894784	0.579421	0.722112	Q9QXE0	2-hydroxyacyl-CoA lyase 1 (EC 4.1.2.n2) (2-hydroxyphytanoyl-CoA lyase) (2-HPCL) (Phytanoyl-CoA 2-hydroxylase 2)	Hacl1 Hpcl Phyh2	581
HBA_MOUSE	0.01992	0.02188	0.006526	P01942	Hemoglobin subunit alpha (Alpha-globin) (Hemoglobin alpha chain)	Hba Hba-a1	142
HBB1_MOUSE	0.024098	0.023752	0.005803	P02088	Hemoglobin subunit beta-1 (Beta-1-globin) (Hemoglobin beta-1 chain) (Hemoglobin beta-major chain)	Hbb-b1	147
HCD2_MOUSE	0.100483	0.107285	0.016106	O08756	3-hydroxyacyl-CoA dehydrogenase type-2 (EC 1.1.1.35) (17-beta-estradiol 17-dehydrogenase) (EC 1.1.1.62) (2-methyl-3-hydroxybutyryl-CoA dehydrogenase) (MHBD) (3-alpha-(17-beta)-hydroxysteroid dehydrogenase (NAD(+))) (EC 1.1.1.239) (3-hydroxy-2-methylbutyryl-CoA dehydrogenase) (EC 1.1.1.178) (3-hydroxyacyl-CoA dehydrogenase type II) (3alpha(or 20beta)-hydroxysteroid dehydrogenase) (EC 1.1.1.53) (7-…	Hsd17b10 Erab Hadh2	261
HCDH_MOUSE	0.148874	0.170304	0.03598	Q61425	Hydroxyacyl-coenzyme A dehydrogenase, mitochondrial (HCDH) (EC 1.1.1.35) (Medium and short-chain L-3-hydroxyacyl-coenzyme A dehydrogenase) (Short-chain 3-hydroxyacyl-CoA dehydrogenase)	Hadh Hadhsc Mschad Schad	314
HEM2_MOUSE	0.134784	0.173436	0.079245	P10518	Delta-aminolevulinic acid dehydratase (ALADH) (EC 4.2.1.24) (Porphobilinogen synthase)	Alad Lv	330
HEM6_MOUSE	0.216657	0.216657	0	P36552	Oxygen-dependent coproporphyrinogen-III oxidase, mitochondrial (COX) (Coprogen oxidase) (Coproporphyrinogenase) (EC 1.3.3.3)	Cpox Cpo	443
HEMH_MOUSE	0.044834	0.044834	0	P22315	Ferrochelatase, mitochondrial (EC 4.99.1.1) (Heme synthase) (Protoheme ferro-lyase)	Fech	420
HGD_MOUSE	0.168998	0.145061	0.048958	O09173	Homogentisate 1,2-dioxygenase (EC 1.13.11.5) (Homogentisate oxygenase) (Homogentisic acid oxidase) (Homogentisicase)	Hgd Aku Hgo	445
HIBCH_MOUSE	0.101631	0.148597	0.06642	Q8QZS1	3-hydroxyisobutyryl-CoA hydrolase, mitochondrial (EC 3.1.2.4) (3-hydroxyisobutyryl-coenzyme A hydrolase) (HIB-CoA hydrolase) (HIBYL-CoA-H)	Hibch	385
HINT2_MOUSE	0.138837	0.137549	0.007862	Q9D0S9	Histidine triad nucleotide-binding protein 2, mitochondrial (HINT-2) (EC 3.-.-.-) (HINT-3)	Hint2	163
HIUH_MOUSE	0.406081	0.534263	0.181276	Q9CRB3	5-hydroxyisourate hydrolase (HIU hydrolase) (HIUHase) (EC 3.5.2.17) (Transthyretin-related protein)	Urah	118
HMCS2_MOUSE	0.297173	0.288803	0.085237	P54869	Hydroxymethylglutaryl-CoA synthase, mitochondrial (HMG-CoA synthase) (EC 2.3.3.10) (3-hydroxy-3-methylglutaryl coenzyme A synthase)	Hmgcs2	508
HMGB1_MOUSE	0.194899	0.189866	0.014789	P63158	High mobility group protein B1 (High mobility group protein 1) (HMG-1)	Hmgb1 Hmg-1 Hmg1	215
HMGCL_MOUSE	0.170052	0.175247	0.029468	P38060	Hydroxymethylglutaryl-CoA lyase, mitochondrial (HL) (HMG-CoA lyase) (EC 4.1.3.4) (3-hydroxy-3-methylglutarate-CoA lyase)	Hmgcl	325
HNRH1_MOUSE	0.063719	0.063719	0	O35737	Heterogeneous nuclear ribonucleoprotein H (hnRNP H) [Cleaved into: Heterogeneous nuclear ribonucleoprotein H, N-terminally processed]	Hnrnph1 Hnrph Hnrph1	449
HNRPF_MOUSE	0	0	0	Q9Z2X1	Heterogeneous nuclear ribonucleoprotein F (hnRNP F) [Cleaved into: Heterogeneous nuclear ribonucleoprotein F, N-terminally processed]	Hnrnpf Hnrpf	415
HNRPK_MOUSE	0.320239	0.334095	0.047247	P61979	Heterogeneous nuclear ribonucleoprotein K (hnRNP K)	Hnrnpk Hnrpk	463
HNRPM_MOUSE	0	0	0	Q9D0E1	Heterogeneous nuclear ribonucleoprotein M (hnRNP M)	Hnrnpm Hnrpm	729
HNRPU_MOUSE	0.396782	0.409338	0.017757	Q8VEK3	Heterogeneous nuclear ribonucleoprotein U (hnRNP U) (Scaffold-attachment factor A) (SAF-A)	Hnrnpu Hnrpu	800
HOGA1_MOUSE	0.095812	0.098754	0.021664	Q9DCU9	4-hydroxy-2-oxoglutarate aldolase, mitochondrial (EC 4.1.3.16) (Dihydrodipicolinate synthase-like) (DHDPS-like protein) (Probable 2-keto-4-hydroxyglutarate aldolase) (Probable KHG-aldolase)	Hoga1 Dhdpsl	321
HPPD_MOUSE	0.429184	0.455038	0.130101	P49429	4-hydroxyphenylpyruvate dioxygenase (EC 1.13.11.27) (4-hydroxyphenylpyruvic acid oxidase) (4HPPD) (HPD) (HPPDase) (F Alloantigen) (F protein)	Hpd	393
HS90A_MOUSE	0.372615	0.428134	0.090449	P07901	Heat shock protein HSP 90-alpha (EC 3.6.4.10) (Heat shock 86 kDa) (HSP 86) (HSP86) (Tumor-specific transplantation 86 kDa antigen) (TSTA)	Hsp90aa1 Hsp86 Hsp86-1 Hspca	733
HS90B_MOUSE	0.291431	0.316892	0.077961	P11499	Heat shock protein HSP 90-beta (Heat shock 84 kDa) (HSP 84) (HSP84) (Tumor-specific transplantation 84 kDa antigen) (TSTA)	Hsp90ab1 Hsp84 Hsp84-1 Hspcb	724
HSP7C_MOUSE	0.286292	0.261156	0.190037	P63017	Heat shock cognate 71 kDa protein (EC 3.6.4.10) (Heat shock 70 kDa protein 8)	Hspa8 Hsc70 Hsc73	646
HUTH_MOUSE	0.140921	0.160547	0.025487	P35492	Histidine ammonia-lyase (Histidase) (EC 4.3.1.3)	Hal Hsd Huth	657
HUTI_MOUSE	0.102251	0.102251	0	Q9DBA8	Probable imidazolonepropionase (EC 3.5.2.7) (Amidohydrolase domain-containing protein 1)	Amdhd1	426
HUTU_MOUSE	0.142853	0.147653	0.087878	Q8VC12	Urocanate hydratase (Urocanase) (EC 4.2.1.49) (Imidazolonepropionate hydrolase)	Uroc1	676
HYEP_MOUSE	0.331843	0.385126	0.157059	Q9D379	Epoxide hydrolase 1 (EC 3.3.2.9) (Epoxide hydratase) (Microsomal epoxide hydrolase) (mEH)	Ephx1	455
HYES_MOUSE	0.229138	0.231462	0.062929	P34914	Bifunctional epoxide hydrolase 2 [Includes: Cytosolic epoxide hydrolase 2 (CEH) (EC 3.3.2.10) (Epoxide hydratase) (Soluble epoxide hydrolase) (SEH); Lipid-phosphate phosphatase (EC 3.1.3.76)]	Ephx2 Eph2	554
HYOU1_MOUSE	0.232516	0.255784	0.044099	Q9JKR6	Hypoxia up-regulated protein 1 (GRP-170) (140 kDa Ca(2+)-binding protein) (CBP-140)	Hyou1 Grp170	999
HYPDH_MOUSE	1.25783	1.25783	0	Q8VCZ9	Hydroxyproline dehydrogenase (HYPDH) (EC 1.5.5.3) (Kidney and liver proline oxidase 1) (MmPOX1) (Probable proline dehydrogenase 2) (EC 1.5.5.2) (Probable proline oxidase 2) (Proline oxidase-like protein) (PO) (Proline oxidase)	Prodh2 Hypdh	456
IDH3A_MOUSE	0.252007	0.252007	0	Q9D6R2	Isocitrate dehydrogenase [NAD] subunit alpha, mitochondrial (EC 1.1.1.41) (Isocitric dehydrogenase subunit alpha) (NAD(+)-specific ICDH subunit alpha)	Idh3a	366
IDHC_MOUSE	0.185875	0.184132	0.050123	O88844	Isocitrate dehydrogenase [NADP] cytoplasmic (IDH) (EC 1.1.1.42) (Cytosolic NADP-isocitrate dehydrogenase) (IDP) (NADP(+)-specific ICDH) (Oxalosuccinate decarboxylase)	Idh1	414
IDHP_MOUSE	0.102637	0.109517	0.018697	P54071	Isocitrate dehydrogenase [NADP], mitochondrial (IDH) (EC 1.1.1.42) (ICD-M) (IDP) (NADP(+)-specific ICDH) (Oxalosuccinate decarboxylase)	Idh2	452
IF4A1_MOUSE	0.410828	0.426465	0.094963	P60843	Eukaryotic initiation factor 4A-I (eIF-4A-I) (eIF4A-I) (EC 3.6.4.13) (ATP-dependent RNA helicase eIF4A-1)	Eif4a1 Ddx2a Eif4a	406
IF5A1_MOUSE	0.604595	0.40338	0.382948	P63242	Eukaryotic translation initiation factor 5A-1 (eIF-5A-1) (eIF-5A1) (Eukaryotic initiation factor 5A isoform 1) (eIF-5A) (eIF-4D)	Eif5a	154
IIGP1_MOUSE	0.576214	0.576214	0	Q9QZ85	Interferon-inducible GTPase 1 (EC 3.6.5.-)	Iigp1 Irga6	413
IMB1_MOUSE	0.246846	0.246846	0	P70168	Importin subunit beta-1 (Karyopherin subunit beta-1) (Nuclear factor p97) (Pore targeting complex 97 kDa subunit) (PTAC97) (SCG)	Kpnb1 Impnb	876
INMT_MOUSE	0.090536	0.095608	0.010568	P40936	Indolethylamine N-methyltransferase (Indolamine N-methyltransferase) (EC 2.1.1.49) (EC 2.1.1.96) (Aromatic alkylamine N-methyltransferase) (Amine N-methyltransferase) (Arylamine N-methyltransferase) (Thioether S-methyltransferase) (TEMT)	Inmt Temt	264
IPYR_MOUSE	0.171598	0.27125	0.140929	Q9D819	Inorganic pyrophosphatase (EC 3.6.1.1) (Pyrophosphate phospho-hydrolase) (PPase)	Ppa1 Pp Pyp	289
IQGA2_MOUSE	0.98153	1.71656	1.03949	Q3UQ44	Ras GTPase-activating-like protein IQGAP2	Iqgap2	1575
IVD_MOUSE	0.192322	0.225948	0.04196	Q9JHI5	Isovaleryl-CoA dehydrogenase, mitochondrial (IVD) (EC 1.3.8.4) (Butyryl-CoA dehydrogenase) (EC 1.3.8.1)	Ivd	424
K1C18_MOUSE	0.073166	0.066508	0.038695	P05784	Keratin, type I cytoskeletal 18 (Cytokeratin endo B) (Keratin D) (Cytokeratin-18) (CK-18) (Keratin-18) (K18)	Krt18 Kerd Krt1-18	423
K22E_MOUSE	0.076065	0.076065	0	Q3TTY5	Keratin, type II cytoskeletal 2 epidermal (Cytokeratin-2e) (CK-2e) (Epithelial keratin-2e) (Keratin-2 epidermis) (Keratin-2e) (K2e) (Type-II keratin Kb2)	Krt2 K2e Krt2-17 Krt2a	707
K2C1B_MOUSE	0.000458	0.000458	0	Q6IFZ6	Keratin, type II cytoskeletal 1b (Cytokeratin-1B) (CK-1B) (Embryonic type II keratin-1) (Keratin-77) (K77) (Type-II keratin Kb39)	Krt77 Krt1b	572
K2C1_MOUSE	0.02311	0.02311	0	P04104	Keratin, type II cytoskeletal 1 (67 kDa cytokeratin) (Cytokeratin-1) (CK-1) (Keratin-1) (K1) (Type-II keratin Kb1)	Krt1 Krt2-1	637
K2C75_MOUSE	0.053652	0.10702	0.075474	Q8BGZ7	Keratin, type II cytoskeletal 75 (Cytokeratin-75) (CK-75) (Keratin-6 hair follicle) (mK6hf) (Keratin-75) (K75) (Type II keratin-K6hf) (Type-II keratin Kb18)	Krt75 Kb18	551
K2C8_MOUSE	0.101216	0.093935	0.024127	P11679	Keratin, type II cytoskeletal 8 (Cytokeratin endo A) (Cytokeratin-8) (CK-8) (Keratin-8) (K8) (Type-II keratin Kb8)	Krt8 Krt2-8	490
KAD2_MOUSE	0.119512	0.120983	0.033196	Q9WTP6	Adenylate kinase 2, mitochondrial (AK 2) (EC 2.7.4.3) (ATP-AMP transphosphorylase 2) (ATP:AMP phosphotransferase) (Adenylate monophosphate kinase)	Ak2	239
KAD3_MOUSE	0.187255	0.169146	0.070871	Q9WTP7	GTP:AMP phosphotransferase AK3, mitochondrial (EC 2.7.4.10) (Adenylate kinase 3) (AK 3) (Adenylate kinase 3 alpha-like 1)	Ak3 Ak3l Ak3l1 Akl3l	227
KAT3_MOUSE	0.312674	0.416181	0.146381	Q71RI9	Kynurenine--oxoglutarate transaminase 3 (EC 2.6.1.7) (Cysteine-S-conjugate beta-lyase 2) (EC 4.4.1.13) (Kynurenine aminotransferase 3) (Kynurenine aminotransferase III) (KATIII) (Kynurenine--glyoxylate transaminase) (EC 2.6.1.63) (Kynurenine--oxoglutarate transaminase III)	Kyat3 Ccbl2 Kat3	455
KBL_MOUSE	0	0	0	O88986	2-amino-3-ketobutyrate coenzyme A ligase, mitochondrial (AKB ligase) (EC 2.3.1.29) (Aminoacetone synthase) (Glycine acetyltransferase)	Gcat Kbl	416
KCRM_MOUSE	0.03222	0.032847	0.004369	P07310	Creatine kinase M-type (EC 2.7.3.2) (Creatine kinase M chain) (Creatine phosphokinase M-type) (CPK-M) (M-CK)	Ckm Ckmm	381
KCRS_MOUSE	0.055291	0.058041	0.003889	Q6P8J7	Creatine kinase S-type, mitochondrial (EC 2.7.3.2) (Basic-type mitochondrial creatine kinase) (Mib-CK) (Sarcomeric mitochondrial creatine kinase) (S-MtCK)	Ckmt2	419
KCY_MOUSE	0.139951	0.146987	0.037212	Q9DBP5	UMP-CMP kinase (EC 2.7.4.14) (Deoxycytidylate kinase) (CK) (dCMP kinase) (Nucleoside-diphosphate kinase) (EC 2.7.4.6) (Uridine monophosphate/cytidine monophosphate kinase) (UMP/CMP kinase) (UMP/CMPK)	Cmpk1 Cmk Cmpk Uck Umk Umpk	196
KEG1_MOUSE	0.185215	0.185215	0	Q9DCY0	Glycine N-acyltransferase-like protein Keg1 (EC 2.3.1.13) (Acyl-CoA:glycine N-acyltransferase protein Keg1) (Kidney-expressed gene 1 protein)	Keg1	295
KHK_MOUSE	0.094774	0.107309	0.017727	P97328	Ketohexokinase (EC 2.7.1.3) (Hepatic fructokinase)	Khk	298
KPYM_MOUSE	0.107285	0.107285	0	P52480	Pyruvate kinase PKM (EC 2.7.1.40) (Pyruvate kinase muscle isozyme)	Pkm Pk3 Pkm2 Pykm	531
KPYR_MOUSE	0.104655	0.110867	0.034828	P53657	Pyruvate kinase PKLR (EC 2.7.1.40) (L-PK) (Pyruvate kinase isozymes L/R)	Pklr	574
KYNU_MOUSE	0.237269	0.237269	0	Q9CXF0	Kynureninase (EC 3.7.1.3) (L-kynurenine hydrolase)	Kynu	464
LACTB_MOUSE	0.122429	0.169025	0.065897	Q9EP89	Serine beta-lactamase-like protein LACTB, mitochondrial (EC 3.4.-.-)	Lactb Lact1	551
LASP1_MOUSE	0	0	0	Q61792	LIM and SH3 domain protein 1 (LASP-1) (Metastatic lymph node gene 50 protein) (MLN 50)	Lasp1 Mln50	263
LDHA_MOUSE	0.211119	0.183447	0.061577	P06151	L-lactate dehydrogenase A chain (LDH-A) (EC 1.1.1.27) (LDH muscle subunit) (LDH-M)	Ldha Ldh-1 Ldh1	332
LDHB_MOUSE	0.116004	0.116004	0	P16125	L-lactate dehydrogenase B chain (LDH-B) (EC 1.1.1.27) (LDH heart subunit) (LDH-H)	Ldhb Ldh-2 Ldh2	334
LDHD_MOUSE	0.020696	0.020696	0	Q7TNG8	Probable D-lactate dehydrogenase, mitochondrial (DLD) (Lactate dehydrogenase D) (EC 1.1.2.4)	Ldhd	484
LEG9_MOUSE	0	0	0	O08573	Galectin-9 (Gal-9)	Lgals9	353
LGUL_MOUSE	0.201522	0.201522	0	Q9CPU0	Lactoylglutathione lyase (EC 4.4.1.5) (Aldoketomutase) (Glyoxalase I) (Glx I) (Ketone-aldehyde mutase) (Methylglyoxalase) (S-D-lactoylglutathione methylglyoxal lyase)	Glo1	184
LMNA_MOUSE	0.095396	0.13601	0.057437	P48678	Prelamin-A/C [Cleaved into: Lamin-A/C]	Lmna Lmn1	665
LONM_MOUSE	0.546687	0.787529	0.340603	Q8CGK3	Lon protease homolog, mitochondrial (EC 3.4.21.53) (Lon protease-like protein) (LONP) (Mitochondrial ATP-dependent protease Lon) (Serine protease 15)	Lonp1 Prss15	949
LPPRC_MOUSE	0.280928	0.280928	0	Q6PB66	Leucine-rich PPR motif-containing protein, mitochondrial (130 kDa leucine-rich protein) (LRP 130) (mLRP130)	Lrpprc Lrp130	1392
LRC59_MOUSE	0.246889	0.119109	0.299232	Q922Q8	Leucine-rich repeat-containing protein 59 [Cleaved into: Leucine-rich repeat-containing protein 59, N-terminally processed]	Lrrc59	307
LYPA1_MOUSE	0.206198	0.206198	0	P97823	Acyl-protein thioesterase 1 (APT-1) (EC 3.1.2.-) (Lysophospholipase 1) (Lysophospholipase I) (LPL-I) (LysoPLA I)	Lypla1 Apt1 Pla1a	230
M2GD_MOUSE	0.108391	0.086117	0.062268	Q9DBT9	Dimethylglycine dehydrogenase, mitochondrial (EC 1.5.8.4) (ME2GLYDH)	Dmgdh	869
M2OM_MOUSE	0	0	0	Q9CR62	Mitochondrial 2-oxoglutarate/malate carrier protein (OGCP) (Solute carrier family 25 member 11)	Slc25a11	314
MAAI_MOUSE	0.127219	0.134815	0.033212	Q9WVL0	Maleylacetoacetate isomerase (MAAI) (EC 5.2.1.2) (GSTZ1-1) (Glutathione S-transferase zeta 1) (EC 2.5.1.18)	Gstz1 Maai	216
MAOX_MOUSE	0.165625	0.096105	0.138103	P06801	NADP-dependent malic enzyme (NADP-ME) (EC 1.1.1.40) (Malic enzyme 1)	Me1 Mod-1 Mod1	572
MARC2_MOUSE	0.234874	0.261174	0.037194	Q922Q1	Mitochondrial amidoxime reducing component 2 (mARC2) (EC 1.7.-.-) (Molybdenum cofactor sulfurase C-terminal domain-containing protein 2) (MOSC domain-containing protein 2) (Moco sulfurase C-terminal domain-containing protein 2)	Mtarc2 Marc2 Mg87 Mosc2	338
MCAT_MOUSE	0.989384	1.86237	1.2346	Q9Z2Z6	Mitochondrial carnitine/acylcarnitine carrier protein (Carnitine/acylcarnitine translocase) (CAC) (mCAC) (Solute carrier family 25 member 20)	Slc25a20 Cac Cact	301
MCCB_MOUSE	0.275028	0.275028	0	Q3ULD5	Methylcrotonoyl-CoA carboxylase beta chain, mitochondrial (MCCase subunit beta) (EC 6.4.1.4) (3-methylcrotonyl-CoA carboxylase 2) (3-methylcrotonyl-CoA carboxylase non-biotin-containing subunit) (3-methylcrotonyl-CoA:carbon dioxide ligase subunit beta)	Mccc2	563
MDHC_MOUSE	0.175342	0.161856	0.047382	P14152	Malate dehydrogenase, cytoplasmic (EC 1.1.1.37) (Cytosolic malate dehydrogenase)	Mdh1 Mor2	334
MDHM_MOUSE	0.121613	0.117559	0.027405	P08249	Malate dehydrogenase, mitochondrial (EC 1.1.1.37)	Mdh2 Mor1	338
MET7B_MOUSE	0.292803	0.493169	0.28336	Q9DD20	Methyltransferase-like protein 7B (EC 2.1.1.-)	Mettl7b	244
METK1_MOUSE	0.471523	0.488424	0.188066	Q91X83	S-adenosylmethionine synthase isoform type-1 (AdoMet synthase 1) (EC 2.5.1.6) (Methionine adenosyltransferase 1) (MAT 1)	Mat1a	396
MGST1_MOUSE	0.206245	0.200663	0.051517	Q91VS7	Microsomal glutathione S-transferase 1 (Microsomal GST-1) (EC 2.5.1.18) (Microsomal GST-I)	Mgst1	155
MIC19_MOUSE	0.118949	0.118949	0	Q9CRB9	MICOS complex subunit Mic19 (Coiled-coil-helix-coiled-coil-helix domain-containing protein 3)	Chchd3 Mic19	227
MIC60_MOUSE	0.062618	0.050166	0.025585	Q8CAQ8	MICOS complex subunit Mic60 (Mitochondrial inner membrane protein) (Mitofilin)	Immt Mic60	757
MMSA_MOUSE	0.115777	0.105201	0.056581	Q9EQ20	Methylmalonate-semialdehyde dehydrogenase [acylating], mitochondrial (MMSDH) (Malonate-semialdehyde dehydrogenase [acylating]) (EC 1.2.1.18) (EC 1.2.1.27) (Aldehyde dehydrogenase family 6 member A1)	Aldh6a1	535
MOR2B_MOUSE	0	0	0	Q8C5W4	ATPase MORC2B (EC 3.6.1.-) (MORC family CW-type zinc finger protein 2B) (TCE6)	Morc2b Tce6	1022
MPC2_MOUSE	0.241535	0.244168	0.003723	Q9D023	Mitochondrial pyruvate carrier 2 (Brain protein 44)	Mpc2 Brp44	127
MPCP_MOUSE	0.652347	0.39774	0.722566	Q8VEM8	Phosphate carrier protein, mitochondrial (Phosphate transport protein) (PTP) (Solute carrier family 25 member 3)	Slc25a3	357
MSRA_MOUSE	0.205458	0.246887	0.058589	Q9D6Y7	Mitochondrial peptide methionine sulfoxide reductase (EC 1.8.4.11) (Peptide-methionine (S)-S-oxide reductase) (Peptide Met(O) reductase) (Protein-methionine-S-oxide reductase) (PMSR)	Msra	233
MTCH2_MOUSE	0.149825	0.185194	0.050021	Q791V5	Mitochondrial carrier homolog 2	Mtch2	303
MTP_MOUSE	0.306345	0.176696	0.286066	O08601	Microsomal triglyceride transfer protein large subunit	Mttp Mtp	894
MUG1_MOUSE	1.05887	1.03063	0.052773	P28665	Murinoglobulin-1 (MuG1)	Mug1 Mug-1	1476
MUP20_MOUSE	0	0	0	Q5FW60	Major urinary protein 20 (Darcin) (Major urinary protein 24)	Mup20 Mup24	181
MUP2_MOUSE	5.81649	6.66255	2.98226	P11589	Major urinary protein 2 (MUP 2)	Mup2	180
MUP6_MOUSE	0	0	0	P02762	Major urinary protein 6 (MUP 6) (Alpha-2U-globulin) (Group 1, BS6) (allergen Mus m 1)	Mup6	180
MUTA_MOUSE	0.445648	0.445648	0	P16332	Methylmalonyl-CoA mutase, mitochondrial (MCM) (EC 5.4.99.2) (Methylmalonyl-CoA isomerase)	Mmut Mut	748
MYG_MOUSE	0.022368	0.025144	0.007385	P04247	Myoglobin	Mb	154
MYH11_MOUSE	0.195141	0.195141	0	O08638	Myosin-11 (Myosin heavy chain 11) (Myosin heavy chain, smooth muscle isoform) (SMMHC)	Myh11	1972
MYH1_MOUSE	0.029006	0.026394	0.009036	Q5SX40	Myosin-1 (Myosin heavy chain 1) (Myosin heavy chain 2x) (MyHC-2x) (Myosin heavy chain, skeletal muscle, adult 1)	Myh1	1942
MYH4_MOUSE	0.0259	0.030939	0.007126	Q5SX39	Myosin-4 (Myosin heavy chain 2b) (MyHC-2b) (Myosin heavy chain 4)	Myh4	1939
MYH8_MOUSE	0	0	0	P13542	Myosin-8 (Myosin heavy chain 8) (Myosin heavy chain, skeletal muscle, perinatal) (MyHC-perinatal)	Myh8 Myhsp	1937
MYH9_MOUSE	0.193496	0.208477	0.040311	Q8VDD5	Myosin-9 (Cellular myosin heavy chain, type A) (Myosin heavy chain 9) (Myosin heavy chain, non-muscle IIa) (Non-muscle myosin heavy chain A) (NMMHC-A) (Non-muscle myosin heavy chain IIa) (NMMHC II-a) (NMMHC-IIA)	Myh9	1960
MYL1_MOUSE	0.012005	0.01454	0.003584	P05977	Myosin light chain 1/3, skeletal muscle isoform (MLC1/MLC3) (MLC1F/MLC3F) (Myosin light chain alkali 1/2) (Myosin light chain A1/A2)	Myl1 Mylf	188
MYL6_MOUSE	0	0	0	Q60605	Myosin light polypeptide 6 (17 kDa myosin light chain) (LC17) (Myosin light chain 3) (MLC-3) (Myosin light chain alkali 3) (Myosin light chain A3) (Smooth muscle and nonmuscle myosin light chain alkali 6)	Myl6 Myln	151
NADC_MOUSE	0.172527	0.187044	0.08497	Q91X91	Nicotinate-nucleotide pyrophosphorylase [carboxylating] (EC 2.4.2.19) (Quinolinate phosphoribosyltransferase [decarboxylating]) (QAPRTase) (QPRTase)	Qprt	299
NAKD2_MOUSE	0.127772	0.127772	0	Q8C5H8	NAD kinase 2, mitochondrial (EC 2.7.1.23) (Mitochondrial NAD kinase) (NAD kinase domain-containing protein 1, mitochondrial)	Nadk2 Mnadk Nadkd1	452
NB5R3_MOUSE	0.308967	0.175367	0.250466	Q9DCN2	NADH-cytochrome b5 reductase 3 (B5R) (Cytochrome b5 reductase) (EC 1.6.2.2) (Diaphorase-1) [Cleaved into: NADH-cytochrome b5 reductase 3 membrane-bound form; NADH-cytochrome b5 reductase 3 soluble form]	Cyb5r3 Dia1	301
NCPR_MOUSE	0.580235	1.00205	0.596539	P37040	NADPH--cytochrome P450 reductase (CPR) (P450R) (EC 1.6.2.4)	Por	678
NDKA_MOUSE	0.17682	0.177602	0.051692	P15532	Nucleoside diphosphate kinase A (NDK A) (NDP kinase A) (EC 2.7.4.6) (Metastasis inhibition factor NM23) (NDPK-A) (Tumor metastatic process-associated protein) (nm23-M1)	Nme1 Nm23	152
NDKB_MOUSE	0.131952	0.170073	0.053913	Q01768	Nucleoside diphosphate kinase B (NDK B) (NDP kinase B) (EC 2.7.4.6) (Histidine protein kinase NDKB) (EC 2.7.13.3) (P18) (nm23-M2)	Nme2	152
NDRG2_MOUSE	0.293137	0.585487	0.413446	Q9QYG0	Protein NDRG2 (N-myc downstream-regulated gene 2 protein) (Protein Ndr2)	Ndrg2 Kiaa1248 Ndr2	371
NDUA4_MOUSE	1.29785	0.784859	1.1947	Q62425	Cytochrome c oxidase subunit NDUFA4	Ndufa4	82
NDUA9_MOUSE	0.181263	0.185772	0.006377	Q9DC69	NADH dehydrogenase [ubiquinone] 1 alpha subcomplex subunit 9, mitochondrial (Complex I-39kD) (CI-39kD) (NADH-ubiquinone oxidoreductase 39 kDa subunit)	Ndufa9	377
NDUAA_MOUSE	0.112698	0.172936	0.085189	Q99LC3	NADH dehydrogenase [ubiquinone] 1 alpha subcomplex subunit 10, mitochondrial (Complex I-42kD) (CI-42kD) (NADH-ubiquinone oxidoreductase 42 kDa subunit)	Ndufa10	355
NDUAD_MOUSE	0.232308	0.232308	0	Q9ERS2	NADH dehydrogenase [ubiquinone] 1 alpha subcomplex subunit 13 (Cell death regulatory protein GRIM-19) (Complex I-B16.6) (CI-B16.6) (Gene associated with retinoic and interferon-induced mortality 19 protein) (GRIM-19) (Gene associated with retinoic and IFN-induced mortality 19 protein) (NADH-ubiquinone oxidoreductase B16.6 subunit)	Ndufa13 Grim19	144
NDUBA_MOUSE	0.131637	0.164769	0.046856	Q9DCS9	NADH dehydrogenase [ubiquinone] 1 beta subcomplex subunit 10 (Complex I-PDSW) (CI-PDSW) (NADH-ubiquinone oxidoreductase PDSW subunit)	Ndufb10	176
NDUS1_MOUSE	0.105751	0.132142	0.095289	Q91VD9	NADH-ubiquinone oxidoreductase 75 kDa subunit, mitochondrial (EC 7.1.1.2) (Complex I-75kD) (CI-75kD)	Ndufs1	727
NDUS2_MOUSE	0.10194	0.10194	0	Q91WD5	NADH dehydrogenase [ubiquinone] iron-sulfur protein 2, mitochondrial (EC 7.1.1.2) (Complex I-49kD) (CI-49kD) (NADH-ubiquinone oxidoreductase 49 kDa subunit)	Ndufs2	463
NDUS3_MOUSE	0	0	0	Q9DCT2	NADH dehydrogenase [ubiquinone] iron-sulfur protein 3, mitochondrial (EC 7.1.1.2) (Complex I-30kD) (CI-30kD) (NADH-ubiquinone oxidoreductase 30 kDa subunit)	Ndufs3	263
NDUS8_MOUSE	0.103996	0.142862	0.054966	Q8K3J1	NADH dehydrogenase [ubiquinone] iron-sulfur protein 8, mitochondrial (EC 7.1.1.2) (Complex I-23kD) (CI-23kD) (NADH-ubiquinone oxidoreductase 23 kDa subunit)	Ndufs8	212
NDUV2_MOUSE	0	0	0	Q9D6J6	NADH dehydrogenase [ubiquinone] flavoprotein 2, mitochondrial (EC 7.1.1.2) (NADH-ubiquinone oxidoreductase 24 kDa subunit)	Ndufv2	248
NIPS1_MOUSE	0.163436	0.157135	0.024313	O55125	Protein NipSnap homolog 1 (NipSnap1)	Nipsnap1	284
NIT1_MOUSE	0.181873	0.181873	0	Q8VDK1	Deaminated glutathione amidase (dGSH amidase) (EC 3.5.1.128) (Nitrilase homolog 1)	Nit1	323
NIT2_MOUSE	0.155133	0.146719	0.025143	Q9JHW2	Omega-amidase NIT2 (EC 3.5.1.3) (Nitrilase homolog 2)	Nit2 D16Ertd502e	276
NLTP_MOUSE	0.694287	0.680234	0.197142	P32020	Sterol carrier protein 2 (SCP-2) (Acetyl-CoA C-myristoyltransferase) (EC 2.3.1.155) (Non-specific lipid-transfer protein) (NSL-TP) (Propanoyl-CoA C-acyltransferase) (EC 2.3.1.176) (SCP-2/3-oxoacyl-CoA thiolase) (SCP-2/thiolase) (EC 2.3.1.16) (SCP-chi) (Sterol carrier protein X) (SCP-X) (Straight-chain acyl-CoA oxidase) (SCPX)	Scp2 Scp-2	547
NPM_MOUSE	0	0	0	Q61937	Nucleophosmin (NPM) (Nucleolar phosphoprotein B23) (Nucleolar protein NO38) (Numatrin)	Npm1	292
NQO2_MOUSE	0.665932	0.665932	0	Q9JI75	Ribosyldihydronicotinamide dehydrogenase [quinone] (EC 1.10.5.1) (NRH dehydrogenase [quinone] 2) (NRH:quinone oxidoreductase 2) (Quinone reductase 2) (QR2)	Nqo2 Nmor2	231
NUCL_MOUSE	0.600228	0.885015	0.402749	P09405	Nucleolin (Protein C23)	Ncl Nuc	707
NUDT7_MOUSE	0.536506	0.726212	0.268286	Q99P30	Peroxisomal coenzyme A diphosphatase NUDT7 (EC 3.6.1.-) (Nucleoside diphosphate-linked moiety X motif 7) (Nudix motif 7)	Nudt7	236
OAT_MOUSE	0.223919	0.210645	0.176558	P29758	Ornithine aminotransferase, mitochondrial (EC 2.6.1.13) (Ornithine--oxo-acid aminotransferase)	Oat	439
ODB2_MOUSE	0.162241	0.162241	0	P53395	Lipoamide acyltransferase component of branched-chain alpha-keto acid dehydrogenase complex, mitochondrial (EC 2.3.1.168) (Branched-chain alpha-keto acid dehydrogenase complex component E2) (BCKAD-E2) (BCKADE2) (Dihydrolipoamide acetyltransferase component of branched-chain alpha-keto acid dehydrogenase complex) (Dihydrolipoamide branched chain transacylase) (Dihydrolipoyllysine-residue (2-methyl…	Dbt	482
ODO1_MOUSE	0.020586	0.020586	0	Q60597	2-oxoglutarate dehydrogenase, mitochondrial (EC 1.2.4.2) (2-oxoglutarate dehydrogenase complex component E1) (OGDC-E1) (Alpha-ketoglutarate dehydrogenase)	Ogdh Kiaa4192	1023
ODO2_MOUSE	0.282361	0.133032	0.327056	Q9D2G2	Dihydrolipoyllysine-residue succinyltransferase component of 2-oxoglutarate dehydrogenase complex, mitochondrial (EC 2.3.1.61) (2-oxoglutarate dehydrogenase complex component E2) (OGDC-E2) (Dihydrolipoamide succinyltransferase component of 2-oxoglutarate dehydrogenase complex) (E2K)	Dlst	454
ODP2_MOUSE	0.067202	0.086821	0.038926	Q8BMF4	Dihydrolipoyllysine-residue acetyltransferase component of pyruvate dehydrogenase complex, mitochondrial (EC 2.3.1.12) (Dihydrolipoamide acetyltransferase component of pyruvate dehydrogenase complex) (Pyruvate dehydrogenase complex component E2) (PDC-E2) (PDCE2)	Dlat	642
ODPB_MOUSE	0.104352	0.104352	0	Q9D051	Pyruvate dehydrogenase E1 component subunit beta, mitochondrial (PDHE1-B) (EC 1.2.4.1)	Pdhb	359
ORNT1_MOUSE	0.195514	0.13242	0.128151	Q9WVD5	Mitochondrial ornithine transporter 1 (Solute carrier family 25 member 15)	Slc25a15 Ornt1	301
OST48_MOUSE	0.107946	0.107946	0	O54734	Dolichyl-diphosphooligosaccharide--protein glycosyltransferase 48 kDa subunit (DDOST 48 kDa subunit) (Oligosaccharyl transferase 48 kDa subunit)	Ddost	441
OTC_MOUSE	0.124421	0.119824	0.034296	P11725	Ornithine transcarbamylase, mitochondrial (OTCase) (EC 2.1.3.3) (Ornithine carbamoyltransferase, mitochondrial)	Otc	354
PA2G4_MOUSE	0.112736	0.112736	0	P50580	Proliferation-associated protein 2G4 (IRES-specific cellular trans-acting factor 45 kDa) (ITAF45) (Mpp1) (Proliferation-associated protein 1) (Protein p38-2G4)	Pa2g4 Ebp1 Plfap	394
PABP1_MOUSE	0.506745	0.877938	0.524946	P29341	Polyadenylate-binding protein 1 (PABP-1) (Poly(A)-binding protein 1)	Pabpc1 Pabp1	636
PARK7_MOUSE	0.126093	0.123336	0.035444	Q99LX0	Parkinson disease protein 7 homolog (Maillard deglycase) (Parkinsonism-associated deglycase) (Protein DJ-1) (DJ-1) (Protein/nucleic acid deglycase DJ-1) (EC 3.1.2.-) (EC 3.5.1.-) (EC 3.5.1.124)	Park7	189
PBLD1_MOUSE	0.134427	0.127871	0.037241	Q9DCG6	Phenazine biosynthesis-like domain-containing protein 1 (EC 5.1.-.-)	Pbld1 Mawbp2 Pbld	288
PBLD2_MOUSE	0.227157	0.261389	0.048411	Q9CXN7	Phenazine biosynthesis-like domain-containing protein 2 (EC 5.1.-.-)	Pbld2 Mawbp1	288
PCBP1_MOUSE	0.424852	0.424852	0	P60335	Poly(rC)-binding protein 1 (Alpha-CP1) (Heterogeneous nuclear ribonucleoprotein E1) (hnRNP E1)	Pcbp1	356
PCCA_MOUSE	0	0	0	Q91ZA3	Propionyl-CoA carboxylase alpha chain, mitochondrial (PCCase subunit alpha) (EC 6.4.1.3) (Propanoyl-CoA:carbon dioxide ligase subunit alpha)	Pcca	724
PCCB_MOUSE	0.091159	0.101053	0.013993	Q99MN9	Propionyl-CoA carboxylase beta chain, mitochondrial (PCCase subunit beta) (EC 6.4.1.3) (Propanoyl-CoA:carbon dioxide ligase subunit beta)	Pccb	541
PCKGC_MOUSE	0.669704	0.240865	0.925569	Q9Z2V4	Phosphoenolpyruvate carboxykinase, cytosolic [GTP] (PEPCK-C) (EC 4.1.1.32) (Serine-protein kinase PCK1) (EC 2.7.11.-)	Pck1 Pepck	622
PDIA1_MOUSE	0.31047	0.287956	0.121169	P09103	Protein disulfide-isomerase (PDI) (EC 5.3.4.1) (Cellular thyroid hormone-binding protein) (Endoplasmic reticulum resident protein 59) (ER protein 59) (ERp59) (Prolyl 4-hydroxylase subunit beta) (p55)	P4hb Pdia1	509
PDIA3_MOUSE	0.252825	0.286748	0.07189	P27773	Protein disulfide-isomerase A3 (EC 5.3.4.1) (58 kDa glucose-regulated protein) (58 kDa microsomal protein) (p58) (Disulfide isomerase ER-60) (Endoplasmic reticulum resident protein 57) (ER protein 57) (ERp57) (Endoplasmic reticulum resident protein 60) (ER protein 60) (ERp60)	Pdia3 Erp Erp60 Grp58	505
PDIA4_MOUSE	0.538397	0.61333	0.120991	P08003	Protein disulfide-isomerase A4 (EC 5.3.4.1) (Endoplasmic reticulum resident protein 72) (ER protein 72) (ERp-72) (ERp72)	Pdia4 Cai Erp72	638
PDIA5_MOUSE	0.11832	0.11832	0	Q921X9	Protein disulfide-isomerase A5 (EC 5.3.4.1) (Protein disulfide isomerase-related protein)	Pdia5 Pdir	517
PDIA6_MOUSE	0.256595	0.260166	0.041428	Q922R8	Protein disulfide-isomerase A6 (EC 5.3.4.1) (Thioredoxin domain-containing protein 7)	Pdia6 Txndc7	440
PDXK_MOUSE	0.14672	0.216709	0.098978	Q8K183	Pyridoxal kinase (EC 2.7.1.35) (Pyridoxine kinase)	Pdxk Pkh	312
PEBP1_MOUSE	0.114505	0.114505	0	P70296	Phosphatidylethanolamine-binding protein 1 (PEBP-1) (HCNPpp) [Cleaved into: Hippocampal cholinergic neurostimulating peptide (HCNP)]	Pebp1 Pbp Pebp	187
PECR_MOUSE	0.149768	0.149768	0	Q99MZ7	Peroxisomal trans-2-enoyl-CoA reductase (TERP) (EC 1.3.1.38)	Pecr	303
PGAM1_MOUSE	0.193726	0.24083	0.074237	Q9DBJ1	Phosphoglycerate mutase 1 (EC 5.4.2.11) (EC 5.4.2.4) (BPG-dependent PGAM 1) (Phosphoglycerate mutase isozyme B) (PGAM-B)	Pgam1	254
PGK1_MOUSE	0.155285	0.149185	0.038055	P09411	Phosphoglycerate kinase 1 (EC 2.7.2.3)	Pgk1 Pgk-1	417
PGM1_MOUSE	0.111193	0.130562	0.038353	Q9D0F9	Phosphoglucomutase-1 (PGM 1) (EC 5.4.2.2) (Glucose phosphomutase 1) (Phosphoglucomutase-2)	Pgm1 Pgm2	562
PGRC1_MOUSE	0.51933	0.541291	0.049488	O55022	Membrane-associated progesterone receptor component 1 (mPR)	Pgrmc1 Pgrmc	195
PH4H_MOUSE	1.10071	0.912666	0.997647	P16331	Phenylalanine-4-hydroxylase (PAH) (EC 1.14.16.1) (Phe-4-monooxygenase)	Pah	453
PHB2_MOUSE	0.129231	0.132416	0.03324	O35129	Prohibitin-2 (B-cell receptor-associated protein BAP37) (Repressor of estrogen receptor activity)	Phb2 Bap Bcap37 Rea	299
PHB_MOUSE	0.133052	0.137481	0.031488	P67778	Prohibitin (B-cell receptor-associated protein 32) (BAP 32)	Phb	272
PHS_MOUSE	0.09623	0.10989	0.019318	P61458	Pterin-4-alpha-carbinolamine dehydratase (PHS) (EC 4.2.1.96) (4-alpha-hydroxy-tetrahydropterin dehydratase) (Dimerization cofactor of hepatocyte nuclear factor 1-alpha) (DCoH) (Dimerization cofactor of HNF1) (Phenylalanine hydroxylase-stimulating protein) (Pterin carbinolamine dehydratase) (PCD)	Pcbd1 Dcoh Pcbd	104
PLPHP_MOUSE	0	0	0	Q9Z2Y8	Pyridoxal phosphate homeostasis protein (PLP homeostasis protein) (Proline synthase co-transcribed bacterial homolog protein) (Pyridoxal phosphate-binding protein)	Plpbp Prosc	274
PLSL_MOUSE	0	0	0	Q61233	Plastin-2 (65 kDa macrophage protein) (L-plastin) (Lymphocyte cytosolic protein 1) (LCP-1) (pp65)	Lcp1 Pls2	627
PLST_MOUSE	0	0	0	Q99K51	Plastin-3 (T-plastin)	Pls3	630
PNCB_MOUSE	0.173383	0.173383	0	Q8CC86	Nicotinate phosphoribosyltransferase (NAPRTase) (EC 6.3.4.21) (Nicotinate phosphoribosyltransferase domain-containing protein 1)	Naprt Naprt1	538
PNPH_MOUSE	0.139942	0.177362	0.054283	P23492	Purine nucleoside phosphorylase (PNP) (EC 2.4.2.1) (Inosine phosphorylase) (Inosine-guanosine phosphorylase)	Pnp Np Pnp1	289
PON1_MOUSE	0.47132	0.846657	0.530806	P52430	Serum paraoxonase/arylesterase 1 (PON 1) (EC 3.1.1.2) (EC 3.1.1.81) (EC 3.1.8.1) (Aromatic esterase 1) (A-esterase 1) (Serum aryldialkylphosphatase 1)	Pon1 Pon	355
PPIA_MOUSE	0.207386	0.226112	0.059005	P17742	Peptidyl-prolyl cis-trans isomerase A (PPIase A) (EC 5.2.1.8) (Cyclophilin A) (Cyclosporin A-binding protein) (Rotamase A) (SP18) [Cleaved into: Peptidyl-prolyl cis-trans isomerase A, N-terminally processed]	Ppia	164
PPIB_MOUSE	0.333062	0.346958	0.058457	P24369	Peptidyl-prolyl cis-trans isomerase B (PPIase B) (EC 5.2.1.8) (CYP-S1) (Cyclophilin B) (Rotamase B) (S-cyclophilin) (SCYLP)	Ppib	216
PRDX1_MOUSE	0.272068	0.312027	0.073967	P35700	Peroxiredoxin-1 (EC 1.11.1.24) (Macrophage 23 kDa stress protein) (Osteoblast-specific factor 3) (OSF-3) (Thioredoxin peroxidase 2) (Thioredoxin-dependent peroxide reductase 2) (Thioredoxin-dependent peroxiredoxin 1)	Prdx1 Msp23 Paga Tdpx2	199
PRDX2_MOUSE	0.124613	0.126136	0.023154	Q61171	Peroxiredoxin-2 (EC 1.11.1.24) (Thiol-specific antioxidant protein) (TSA) (Thioredoxin peroxidase 1) (Thioredoxin-dependent peroxide reductase 1) (Thioredoxin-dependent peroxiredoxin 2)	Prdx2 Tdpx1 Tpx	198
PRDX3_MOUSE	0.108064	0.150284	0.059709	P20108	Thioredoxin-dependent peroxide reductase, mitochondrial (EC 1.11.1.24) (Antioxidant protein 1) (AOP-1) (PRX III) (Perioredoxin-3) (Protein MER5) (Thioredoxin-dependent peroxiredoxin 3)	Prdx3 Aop1 Mer5	257
PRDX4_MOUSE	0	0	0	O08807	Peroxiredoxin-4 (EC 1.11.1.24) (Antioxidant enzyme AOE372) (Peroxiredoxin IV) (Prx-IV) (Thioredoxin peroxidase AO372) (Thioredoxin-dependent peroxide reductase A0372) (Thioredoxin-dependent peroxiredoxin 4)	Prdx4	274
PRDX5_MOUSE	0.150973	0.149155	0.041257	P99029	Peroxiredoxin-5, mitochondrial (EC 1.11.1.24) (Antioxidant enzyme B166) (AOEB166) (Liver tissue 2D-page spot 2D-0014IV) (PLP) (Peroxiredoxin V) (Prx-V) (Peroxisomal antioxidant enzyme) (Thioredoxin peroxidase PMP20) (Thioredoxin-dependent peroxiredoxin 5)	Prdx5 Prdx6	210
PRDX6_MOUSE	0.159979	0.15316	0.032866	O08709	Peroxiredoxin-6 (EC 1.11.1.27) (1-Cys peroxiredoxin) (1-Cys PRX) (Acidic calcium-independent phospholipase A2) (aiPLA2) (EC 3.1.1.4) (Antioxidant protein 2) (Glutathione-dependent peroxiredoxin) (Lysophosphatidylcholine acyltransferase 5) (LPC acyltransferase 5) (LPCAT-5) (Lyso-PC acyltransferase 5) (EC 2.3.1.23) (Non-selenium glutathione peroxidase) (NSGPx)	Prdx6 Aop2 Ltw4 Prdx5	224
PROD_MOUSE	0.190151	0.287147	0.137174	Q9WU79	Proline dehydrogenase 1, mitochondrial (EC 1.5.5.2) (Proline oxidase)	Prodh Pro1	599
PROF1_MOUSE	0.21246	0.213059	0.100571	P62962	Profilin-1 (Profilin I)	Pfn1	140
PRS10_MOUSE	0.434243	0.434243	0	P62334	26S proteasome regulatory subunit 10B (26S proteasome AAA-ATPase subunit RPT4) (Proteasome 26S subunit ATPase 6) (Proteasome subunit p42)	Psmc6 Sug2	389
PSA1_MOUSE	0	0	0	Q9R1P4	Proteasome subunit alpha type-1 (Macropain subunit C2) (Multicatalytic endopeptidase complex subunit C2) (Proteasome component C2) (Proteasome nu chain)	Psma1	263
PSA4_MOUSE	0	0	0	Q9R1P0	Proteasome subunit alpha type-4 (Macropain subunit C9) (Multicatalytic endopeptidase complex subunit C9) (Proteasome component C9) (Proteasome subunit L)	Psma4	261
PSA5_MOUSE	0	0	0	Q9Z2U1	Proteasome subunit alpha type-5 (Macropain zeta chain) (Multicatalytic endopeptidase complex zeta chain) (Proteasome zeta chain)	Psma5	241
PSA6_MOUSE	0.204995	0.204995	0	Q9QUM9	Proteasome subunit alpha type-6 (Macropain iota chain) (Multicatalytic endopeptidase complex iota chain) (Proteasome iota chain)	Psma6	246
PSA7_MOUSE	0.255279	0.271693	0.023213	Q9Z2U0	Proteasome subunit alpha type-7 (Proteasome subunit RC6-1)	Psma7	248
PSB1_MOUSE	0	0	0	O09061	Proteasome subunit beta type-1 (Macropain subunit C5) (Multicatalytic endopeptidase complex subunit C5) (Proteasome component C5) (Proteasome gamma chain)	Psmb1	240
PSB6_MOUSE	0.368981	0.368981	0	Q60692	Proteasome subunit beta type-6 (EC 3.4.25.1) (Low molecular mass protein 19) (Macropain delta chain) (Multicatalytic endopeptidase complex delta chain) (Proteasome delta chain) (Proteasome subunit Y)	Psmb6 Lmp19	238
PSD11_MOUSE	0	0	0	Q8BG32	26S proteasome non-ATPase regulatory subunit 11 (26S proteasome regulatory subunit RPN6) (26S proteasome regulatory subunit S9) (26S proteasome regulatory subunit p44.5)	Psmd11	422
PSMD2_MOUSE	0.022307	0.022307	0	Q8VDM4	26S proteasome non-ATPase regulatory subunit 2 (26S proteasome regulatory subunit RPN1) (26S proteasome regulatory subunit S2) (26S proteasome subunit p97)	Psmd2	908
PSMD3_MOUSE	0.294662	0.294662	0	P14685	26S proteasome non-ATPase regulatory subunit 3 (26S proteasome regulatory subunit RPN3) (26S proteasome regulatory subunit S3) (Proteasome subunit p58) (Transplantation antigen P91A) (Tum-P91A antigen)	Psmd3 P91a Tstap91a	530
PSME1_MOUSE	0.045435	0.045435	0	P97371	Proteasome activator complex subunit 1 (11S regulator complex subunit alpha) (REG-alpha) (Activator of multicatalytic protease subunit 1) (Proteasome activator 28 subunit alpha) (PA28a) (PA28alpha)	Psme1	249
PTBP1_MOUSE	0.23297	0.23297	0	P17225	Polypyrimidine tract-binding protein 1 (PTB) (Heterogeneous nuclear ribonucleoprotein I) (hnRNP I)	Ptbp1 Ptb	527
PTGR3_MOUSE	0	0	0	Q8BGC4	Prostaglandin reductase-3 (PTGR-3) (EC 1.3.1.48) (15-oxoprostaglandin 13-reductase) (Zinc-binding alcohol dehydrogenase domain-containing protein 2)	Zadh2 Ptgr3	377
PYC_MOUSE	0.151958	0.143835	0.034329	Q05920	Pyruvate carboxylase, mitochondrial (EC 6.4.1.1) (Pyruvic carboxylase) (PCB)	Pc Pcx	1178
PYGL_MOUSE	0.115707	0.121614	0.033943	Q9ET01	Glycogen phosphorylase, liver form (EC 2.4.1.1)	Pygl	850
PZP_MOUSE	0.72806	0.469584	0.563307	Q61838	Pregnancy zone protein (Alpha-2-macroglobulin) (Alpha-2-M) [Cleaved into: Alpha-2-macroglobulin 165 kDa subunit; Alpha-2-macroglobulin 35 kDa subunit]	Pzp A2m	1495
QCR1_MOUSE	0.127322	0.133377	0.036953	Q9CZ13	Cytochrome b-c1 complex subunit 1, mitochondrial (Complex III subunit 1) (Core protein I) (Ubiquinol-cytochrome-c reductase complex core protein 1)	Uqcrc1	480
QCR2_MOUSE	0.075574	0.076632	0.040119	Q9DB77	Cytochrome b-c1 complex subunit 2, mitochondrial (Complex III subunit 2) (Core protein II) (Ubiquinol-cytochrome-c reductase complex core protein 2)	Uqcrc2	453
QCR7_MOUSE	0.122875	0.122875	0	Q9D855	Cytochrome b-c1 complex subunit 7 (Complex III subunit 7) (Complex III subunit VII) (Ubiquinol-cytochrome c reductase complex 14 kDa protein)	Uqcrb	111
QCR8_MOUSE	0.150367	0.23252	0.116182	Q9CQ69	Cytochrome b-c1 complex subunit 8 (Complex III subunit 8) (Complex III subunit VIII) (Ubiquinol-cytochrome c reductase complex 9.5 kDa protein) (Ubiquinol-cytochrome c reductase complex ubiquinone-binding protein QP-C)	Uqcrq	82
QCR9_MOUSE	0.236313	0.154484	0.181497	Q8R1I1	Cytochrome b-c1 complex subunit 9 (Complex III subunit 9) (Complex III subunit X) (Cytochrome c1 non-heme 7 kDa protein) (Ubiquinol-cytochrome c reductase complex 7.2 kDa protein)	Uqcr10	64
QOR_MOUSE	0.091179	0.100533	0.038694	P47199	Quinone oxidoreductase (EC 1.6.5.5) (NADPH:quinone reductase) (Zeta-crystallin)	Cryz	331
RAB4A_MOUSE	0.307369	0.307369	0	P56371	Ras-related protein Rab-4A (EC 3.6.5.2)	Rab4a Rab4	218
RACK1_MOUSE	0.096111	0.096111	0	P68040	Receptor of activated protein C kinase 1 (12-3) (Guanine nucleotide-binding protein subunit beta-2-like 1) (Receptor for activated C kinase) (Receptor of activated protein kinase C 1) (p205) [Cleaved into: Receptor of activated protein C kinase 1, N-terminally processed (Guanine nucleotide-binding protein subunit beta-2-like 1, N-terminally processed)]	Rack1 Gnb2-rs1 Gnb2l1	317
RADI_MOUSE	0	0	0	P26043	Radixin (ESP10)	Rdx	583
RAN_MOUSE	0.390091	0.315251	0.264398	P62827	GTP-binding nuclear protein Ran (GTPase Ran) (Ras-like protein TC4) (Ras-related nuclear protein)	Ran Rasl2-8	216
RDH16_MOUSE	0.353113	0.353113	0	O54909	Retinol dehydrogenase 16 (EC 1.1.1.105) (EC 1.1.1.209) (EC 1.1.1.315) (EC 1.1.1.53) (Cis-retinol androgen dehydrogenase 1)	Rdh16 Crad Crad1 Rdh1 Rdh6	317
RDH7_MOUSE	0.425013	0.510271	0.157944	O88451	Retinol dehydrogenase 7 (EC 1.1.1.105) (Cis-retinol/3alpha-hydroxysterol short-chain dehydrogenase isozyme 2) (Cis-retinol/androgen dehydrogenase type 2) (CRAD-2)	Rdh7 Crad2	316
REEP6_MOUSE	0.30815	0.340548	0.109243	Q9JM62	Receptor expression-enhancing protein 6 (Polyposis locus protein 1-like 1) (TB2 protein-like 1)	Reep6 Dp1l1 Tb2l1	201
RET4_MOUSE	2.78958	2.78958	0	Q00724	Retinol-binding protein 4 (Plasma retinol-binding protein) (PRBP) (RBP)	Rbp4	201
RGN_MOUSE	0.141395	0.144209	0.041771	Q64374	Regucalcin (RC) (Gluconolactonase) (GNL) (EC 3.1.1.17) (Senescence marker protein 30) (SMP-30)	Rgn Smp30	299
RHG05_MOUSE	0	0	0	P97393	Rho GTPase-activating protein 5 (Rho-type GTPase-activating protein 5) (p190-B)	Arhgap5 Rhogap5	1501
RIDA_MOUSE	0.128108	0.148312	0.041087	P52760	2-iminobutanoate/2-iminopropanoate deaminase (EC 3.5.99.10) (Heat-responsive protein 12) (Reactive intermediate imine deaminase A homolog) (Translation inhibitor L-PSP ribonuclease)	Rida Hrp12	135
RL10A_MOUSE	0.142799	0.150218	0.010492	P53026	60S ribosomal protein L10a (CSA-19) (Neural precursor cell expressed developmentally down-regulated protein 6) (NEDD-6)	Rpl10a Nedd-6 Nedd6	217
RL10_MOUSE	0.181214	0.127972	0.135194	Q6ZWV3	60S ribosomal protein L10 (Protein QM homolog) (Ribosomal protein L10)	Rpl10 Qm	214
RL11_MOUSE	0.172032	0.166979	0.031571	Q9CXW4	60S ribosomal protein L11	Rpl11	178
RL12_MOUSE	0.156351	0.175831	0.027548	P35979	60S ribosomal protein L12	Rpl12	165
RL13A_MOUSE	0.157287	0.157287	0	P19253	60S ribosomal protein L13a (Transplantation antigen P198) (Tum-P198 antigen)	Rpl13a P198 Tstap198-7	203
RL13_MOUSE	0.19964	0.21734	0.050532	P47963	60S ribosomal protein L13 (A52)	Rpl13	211
RL14_MOUSE	0.119332	0.152158	0.046424	Q9CR57	60S ribosomal protein L14	Rpl14	217
RL17_MOUSE	0	0	0	Q9CPR4	60S ribosomal protein L17	Rpl17	184
RL18A_MOUSE	0	0	0	P62717	60S ribosomal protein L18a	Rpl18a	176
RL18_MOUSE	0.154776	0.154776	0	P35980	60S ribosomal protein L18	Rpl18	188
RL19_MOUSE	0	0	0	P84099	60S ribosomal protein L19	Rpl19	196
RL21_MOUSE	0.372783	0.58982	0.306937	O09167	60S ribosomal protein L21	Rpl21	160
RL22_MOUSE	0.101568	0.101568	0	P67984	60S ribosomal protein L22 (Heparin-binding protein HBp15)	Rpl22	128
RL23A_MOUSE	0.244169	0.244169	0	P62751	60S ribosomal protein L23a	Rpl23a	156
RL23_MOUSE	0.09064	0.091588	0.00134	P62830	60S ribosomal protein L23	Rpl23	140
RL24_MOUSE	0.125005	0.125005	0	Q8BP67	60S ribosomal protein L24	Rpl24	157
RL27_MOUSE	0.072376	0.072376	0	P61358	60S ribosomal protein L27	Rpl27	136
RL28_MOUSE	0.125996	0.165444	0.055788	P41105	60S ribosomal protein L28	Rpl28	137
RL30_MOUSE	0.0786	0.0786	0	P62889	60S ribosomal protein L30	Rpl30	115
RL31_MOUSE	0.093848	0.122913	0.041104	P62900	60S ribosomal protein L31	Rpl31	125
RL34_MOUSE	0.309625	0.309625	0	Q9D1R9	60S ribosomal protein L34	Rpl34	117
RL38_MOUSE	0.142613	0.146526	0.005533	Q9JJI8	60S ribosomal protein L38	Rpl38	70
RL3_MOUSE	0.132138	0.134966	0.004	P27659	60S ribosomal protein L3 (J1 protein)	Rpl3	403
RL40_MOUSE	1.32733	1.61405	0.40549	P62984	Ubiquitin-60S ribosomal protein L40 (Ubiquitin A-52 residue ribosomal protein fusion product 1) [Cleaved into: Ubiquitin; 60S ribosomal protein L40 (CEP52)]	Uba52 Ubcep2	128
RL4_MOUSE	0.090897	0.107437	0.026118	Q9D8E6	60S ribosomal protein L4	Rpl4	419
RL5_MOUSE	0.154861	0.15242	0.036359	P47962	60S ribosomal protein L5	Rpl5	297
RL6_MOUSE	0.091865	0.112793	0.028316	P47911	60S ribosomal protein L6 (TAX-responsive enhancer element-binding protein 107) (TAXREB107)	Rpl6	296
RL7A_MOUSE	0.098621	0.11301	0.021118	P12970	60S ribosomal protein L7a (Surfeit locus protein 3)	Rpl7a Surf-3 Surf3	266
RL7_MOUSE	0.156606	0.16933	0.034078	P14148	60S ribosomal protein L7	Rpl7	270
RL8_MOUSE	0.120597	0.138184	0.024872	P62918	60S ribosomal protein L8	Rpl8	257
RL9_MOUSE	0.155678	0.155678	0	P51410	60S ribosomal protein L9	Rpl9	192
RLA0_MOUSE	0.103006	0.093924	0.024771	P14869	60S acidic ribosomal protein P0 (60S ribosomal protein L10E)	Rplp0 Arbp	317
RLA2_MOUSE	0.126785	0.139459	0.017923	P99027	60S acidic ribosomal protein P2	Rplp2	115
RNF17_MOUSE	0.141988	0.141988	0	Q99MV7	RING finger protein 17 (Mad member-interacting protein 2) (Mmip-2)	Rnf17	1640
ROA2_MOUSE	0.128821	0.168573	0.056218	O88569	Heterogeneous nuclear ribonucleoproteins A2/B1 (hnRNP A2/B1)	Hnrnpa2b1 Hnrpa2b1	353
ROA3_MOUSE	0.125397	0.136078	0.052437	Q8BG05	Heterogeneous nuclear ribonucleoprotein A3 (hnRNP A3)	Hnrnpa3 Hnrpa3	379
ROAA_MOUSE	0.199931	0.285849	0.121507	Q99020	Heterogeneous nuclear ribonucleoprotein A/B (hnRNP A/B) (CArG-binding factor-A) (CBF-A)	Hnrnpab Cbf-a Cgbfa Hnrpab	285
RPN1_MOUSE	0.172965	0.172498	0.04231	Q91YQ5	Dolichyl-diphosphooligosaccharide--protein glycosyltransferase subunit 1 (Dolichyl-diphosphooligosaccharide--protein glycosyltransferase 67 kDa subunit) (Ribophorin I) (RPN-I) (Ribophorin-1)	Rpn1	608
RPN2_MOUSE	0.091495	0.048688	0.080126	Q9DBG6	Dolichyl-diphosphooligosaccharide--protein glycosyltransferase subunit 2 (Dolichyl-diphosphooligosaccharide--protein glycosyltransferase 63 kDa subunit) (Ribophorin II) (RPN-II) (Ribophorin-2)	Rpn2	631
RRBP1_MOUSE	0.228757	0.243116	0.069127	Q99PL5	Ribosome-binding protein 1 (Ribosome receptor protein) (RRp) (mRRp)	Rrbp1	1605
RS10_MOUSE	0.099253	0.099253	0	P63325	40S ribosomal protein S10	Rps10	165
RS11_MOUSE	0.166845	0.161912	0.071118	P62281	40S ribosomal protein S11	Rps11	158
RS13_MOUSE	0.123899	0.115472	0.036317	P62301	40S ribosomal protein S13	Rps13	151
RS14_MOUSE	0.18298	0.11746	0.17981	P62264	40S ribosomal protein S14	Rps14	151
RS15A_MOUSE	5.00533	9.96166	7.00931	P62245	40S ribosomal protein S15a	Rps15a	130
RS16_MOUSE	0.093284	0.087035	0.045212	P14131	40S ribosomal protein S16	Rps16	146
RS17_MOUSE	0.096185	0.108837	0.017893	P63276	40S ribosomal protein S17	Rps17	135
RS18_MOUSE	0.185201	0.220089	0.106571	P62270	40S ribosomal protein S18 (Ke-3) (Ke3)	Rps18	152
RS19_MOUSE	0.134401	0.135456	0.067028	Q9CZX8	40S ribosomal protein S19	Rps19	145
RS20_MOUSE	0.151738	0.179838	0.087785	P60867	40S ribosomal protein S20	Rps20	119
RS21_MOUSE	0	0	0	Q9CQR2	40S ribosomal protein S21	Rps21	83
RS23_MOUSE	0.106139	0.106139	0	P62267	40S ribosomal protein S23	Rps23	143
RS24_MOUSE	0.124927	0.124927	0	P62849	40S ribosomal protein S24	Rps24	133
RS25_MOUSE	0.835391	0.3058	1.0842	P62852	40S ribosomal protein S25	Rps25	125
RS27L_MOUSE	0.118778	0.118778	0	Q6ZWY3	40S ribosomal protein S27-like	Rps27l	84
RS2_MOUSE	0.093299	0.095547	0.022776	P25444	40S ribosomal protein S2 (40S ribosomal protein S4) (Protein LLRep3)	Rps2 Llrep3 Rps4	293
RS3A_MOUSE	0.132854	0.138699	0.016623	P97351	40S ribosomal protein S3a (Protein TU-11)	Rps3a Rps3a1	264
RS3_MOUSE	0.087408	0.08973	0.037837	P62908	40S ribosomal protein S3 (EC 4.2.99.18)	Rps3	243
RS4X_MOUSE	0.083375	0.099142	0.046978	P62702	40S ribosomal protein S4, X isoform	Rps4x Rps4	263
RS5_MOUSE	0.108779	0.109737	0.051541	P97461	40S ribosomal protein S5 [Cleaved into: 40S ribosomal protein S5, N-terminally processed]	Rps5	204
RS6_MOUSE	0.084512	0.101752	0.024381	P62754	40S ribosomal protein S6 (Phosphoprotein NP33)	Rps6	249
RS7_MOUSE	0.087012	0.128666	0.058908	P62082	40S ribosomal protein S7	Rps7	194
RS8_MOUSE	0.063754	0.127323	0.089899	P62242	40S ribosomal protein S8	Rps8	208
RSMB_MOUSE	0	0	0	P27048	Small nuclear ribonucleoprotein-associated protein B (snRNP-B) (snRPB) (Sm protein B) (Sm-B) (SmB)	Snrpb	231
RSSA_MOUSE	0.082289	0.092641	0.014639	P14206	40S ribosomal protein SA (37 kDa laminin receptor precursor) (37LRP) (37 kDa oncofetal antigen) (37/67 kDa laminin receptor) (LRP/LR) (67 kDa laminin receptor) (67LR) (Laminin receptor 1) (LamR) (Laminin-binding protein precursor p40) (LBP/p40) (OFA/iLRP)	Rpsa Lamr1 P40-8	295
S14L2_MOUSE	0.351171	0.289242	0.208552	Q99J08	SEC14-like protein 2 (Alpha-tocopherol-associated protein) (TAP)	Sec14l2	403
S14L4_MOUSE	0.215085	0.179573	0.081336	Q8R0F9	SEC14-like protein 4	Sec14l4	403
S27A2_MOUSE	0.571517	0.73565	0.23212	O35488	Very long-chain acyl-CoA synthetase (VLACS) (VLCS) (EC 6.2.1.-) (Arachidonate--CoA ligase) (EC 6.2.1.15) (Fatty acid transport protein 2) (FATP-2) (Fatty-acid-coenzyme A ligase, very long-chain 1) (Long-chain-fatty-acid--CoA ligase) (EC 6.2.1.3) (Phytanate--CoA ligase) (EC 6.2.1.24) (Solute carrier family 27 member 2) (THCA-CoA ligase) (EC 6.2.1.7) (Very long-chain-fatty-acid-CoA ligase)	Slc27a2 Acsvl1 Facvl1 Fatp2 Vlacs Vlcs	620
S27A5_MOUSE	0.792064	0.54203	0.483298	Q4LDG0	Bile acyl-CoA synthetase (BACS) (EC 6.2.1.7) (Bile acid-CoA ligase) (BA-CoA ligase) (BAL) (Cholate--CoA ligase) (Fatty acid transport protein 5) (FATP-5) (Solute carrier family 27 member 5) (Very long-chain acyl-CoA synthetase-related protein) (VLACS-related) (VLACSR)	Slc27a5 Acsb Acsvl6 Fatp5 Vlacsr	689
SAHH_MOUSE	0.149186	0.156614	0.041038	P50247	Adenosylhomocysteinase (AdoHcyase) (EC 3.3.1.1) (CUBP) (Liver copper-binding protein) (S-adenosyl-L-homocysteine hydrolase)	Ahcy	432
SARDH_MOUSE	0.112263	0.118138	0.033762	Q99LB7	Sarcosine dehydrogenase, mitochondrial (SarDH) (EC 1.5.8.3)	Sardh	919
SBP1_MOUSE	0.155205	0.166169	0.046955	P17563	Methanethiol oxidase (MTO) (EC 1.8.3.4) (56 kDa selenium-binding protein) (SBP56) (SP56) (Selenium-binding protein 1)	Selenbp1 Lpsb	472
SBP2_MOUSE	0.117936	0.165628	0.087837	Q63836	Selenium-binding protein 2 (56 kDa acetaminophen-binding protein) (AP56)	Selenbp2 Lpsb2	472
SC23A_MOUSE	0.345758	0.263093	0.203046	Q01405	Protein transport protein Sec23A (SEC23-related protein A)	Sec23a Sec23 Sec23r	765
SC61B_MOUSE	0.221568	0.221568	0	Q9CQS8	Protein transport protein Sec61 subunit beta	Sec61b	96
SDHA_MOUSE	0.154886	0.148438	0.059003	Q8K2B3	Succinate dehydrogenase [ubiquinone] flavoprotein subunit, mitochondrial (EC 1.3.5.1) (Flavoprotein subunit of complex II) (Fp)	Sdha	664
SDHB_MOUSE	0.238078	0.238078	0	Q9CQA3	Succinate dehydrogenase [ubiquinone] iron-sulfur subunit, mitochondrial (EC 1.3.5.1) (Iron-sulfur subunit of complex II) (Ip)	Sdhb	282
SDHL_MOUSE	0.430278	0.430278	0	Q8VBT2	L-serine dehydratase/L-threonine deaminase (SDH) (EC 4.3.1.17) (L-serine deaminase) (L-threonine dehydratase) (TDH) (EC 4.3.1.19)	Sds	327
SFPQ_MOUSE	0	0	0	Q8VIJ6	Splicing factor, proline- and glutamine-rich (DNA-binding p52/p100 complex, 100 kDa subunit) (Polypyrimidine tract-binding protein-associated-splicing factor) (PSF) (PTB-associated-splicing factor)	Sfpq Psf	699
SFXN1_MOUSE	0.133745	0.133745	0	Q99JR1	Sideroflexin-1	Sfxn1	322
SND1_MOUSE	0.10501	0.131852	0.090917	Q78PY7	Staphylococcal nuclease domain-containing protein 1 (EC 3.1.31.1) (100 kDa coactivator) (p100 co-activator)	Snd1	910
SODC_MOUSE	0.128221	0.117145	0.034023	P08228	Superoxide dismutase [Cu-Zn] (EC 1.15.1.1)	Sod1	154
SODM_MOUSE	0.113663	0.119905	0.031285	P09671	Superoxide dismutase [Mn], mitochondrial (EC 1.15.1.1)	Sod2 Sod-2	222
SOX_MOUSE	0.259978	0.259978	0	Q9D826	Peroxisomal sarcosine oxidase (PSO) (EC 1.5.3.1) (EC 1.5.3.7) (L-pipecolate oxidase) (L-pipecolic acid oxidase)	Pipox Pso	390
SPA3K_MOUSE	0.194431	0.25028	0.078983	P07759	Serine protease inhibitor A3K (Serpin A3K) (Contrapsin) (SPI-2)	Serpina3k Mcm2 Spi2	418
SPEB_MOUSE	0.093245	0.093245	0	A2AS89	Agmatinase, mitochondrial (EC 3.5.3.11) (Agmatine ureohydrolase) (AUH)	Agmat	358
SPRE_MOUSE	0.142596	0.146301	0.017966	Q64105	Sepiapterin reductase (SPR) (EC 1.1.1.153)	Spr	261
SPS2_MOUSE	0.147783	0.161989	0.020091	P97364	Selenide, water dikinase 2 (EC 2.7.9.3) (Selenium donor protein 2) (Selenophosphate synthase 2)	Sephs2 Sps2	452
SPTN1_MOUSE	0.109479	0.109479	0	P16546	Spectrin alpha chain, non-erythrocytic 1 (Alpha-II spectrin) (Fodrin alpha chain)	Sptan1 Spna2 Spta2	2472
SPYA_MOUSE	0.534517	0.239799	0.55978	O35423	Serine--pyruvate aminotransferase, mitochondrial (SPT) (EC 2.6.1.51) (Alanine--glyoxylate aminotransferase) (AGT) (EC 2.6.1.44)	Agxt Agxt1	414
SSDH_MOUSE	0	0	0	Q8BWF0	Succinate-semialdehyde dehydrogenase, mitochondrial (EC 1.2.1.24) (Aldehyde dehydrogenase family 5 member A1) (NAD(+)-dependent succinic semialdehyde dehydrogenase)	Aldh5a1	523
SSRD_MOUSE	0.077594	0.093145	0.021991	Q62186	Translocon-associated protein subunit delta (TRAP-delta) (Signal sequence receptor subunit delta) (SSR-delta)	Ssr4	172
ST1A1_MOUSE	0.212952	0.216907	0.021122	P52840	Sulfotransferase 1A1 (ST1A1) (EC 2.8.2.1) (Aryl sulfotransferase) (Phenol sulfotransferase) (Phenol/aryl sulfotransferase) (mSTp1) (ST1A4) (Sulfokinase)	Sult1a1 St1a1 Stp Stp1	291
ST1D1_MOUSE	0.276785	0.276785	0	Q3UZZ6	Sulfotransferase 1 family member D1 (ST1D1) (EC 2.8.2.-) (Amine N-sulfotransferase) (SULT-N) (Dopamine sulfotransferase Sult1d1) (Tyrosine-ester sulfotransferase)	Sult1d1 St1d1	295
STA10_MOUSE	0.354208	0.354208	0	Q9JMD3	START domain-containing protein 10 (StARD10) (PCTP-like protein) (PCTP-L) (Serologically defined colon cancer antigen 28 homolog) (StAR-related lipid transfer protein 10)	Stard10 Pctpl Sdccag28 Sdccagg28	291
STIP1_MOUSE	0.490014	0.490014	0	Q60864	Stress-induced-phosphoprotein 1 (STI1) (mSTI1) (Hsc70/Hsp90-organizing protein) (Hop)	Stip1	543
SUCA_MOUSE	0.135254	0.164148	0.047677	Q9WUM5	Succinate--CoA ligase [ADP/GDP-forming] subunit alpha, mitochondrial (EC 6.2.1.4) (EC 6.2.1.5) (Succinyl-CoA synthetase subunit alpha) (SCS-alpha)	Suclg1	346
SUCB1_MOUSE	0.104877	0.105907	0.001457	Q9Z2I9	Succinate--CoA ligase [ADP-forming] subunit beta, mitochondrial (EC 6.2.1.5) (ATP-specific succinyl-CoA synthetase subunit beta) (A-SCS) (Succinyl-CoA synthetase beta-A chain) (SCS-betaA)	Sucla2	463
SUCB2_MOUSE	0.231458	0.287251	0.090208	Q9Z2I8	Succinate--CoA ligase [GDP-forming] subunit beta, mitochondrial (EC 6.2.1.4) (GTP-specific succinyl-CoA synthetase subunit beta) (G-SCS) (GTPSCS) (Succinyl-CoA synthetase beta-G chain) (SCS-betaG)	Suclg2	433
SUOX_MOUSE	0.156333	0.156333	0	Q8R086	Sulfite oxidase, mitochondrial (EC 1.8.3.1)	Suox	546
SYDC_MOUSE	0	0	0	Q922B2	Aspartate--tRNA ligase, cytoplasmic (EC 6.1.1.12) (Aspartyl-tRNA synthetase) (AspRS)	Dars1 Dars	501
SYEP_MOUSE	0.200533	0.193067	0.097094	Q8CGC7	Bifunctional glutamate/proline--tRNA ligase (Bifunctional aminoacyl-tRNA synthetase) [Includes: Glutamate--tRNA ligase (EC 6.1.1.17) (Glutamyl-tRNA synthetase) (GluRS); Proline--tRNA ligase (EC 6.1.1.15) (Prolyl-tRNA synthetase) (ProRS)]	Eprs1 Eprs Qprs	1512
SYTC_MOUSE	0.159058	0.144536	0.06663	Q9D0R2	Threonine--tRNA ligase 1, cytoplasmic (EC 6.1.1.3) (Threonine--tRNA ligase, cytoplasmic) (Threonyl-tRNA synthetase) (ThrRS) (Threonyl-tRNA synthetase 1)	Tars1 Tars	722
SYVC_MOUSE	0.056456	0.056456	0	Q9Z1Q9	Valine--tRNA ligase (EC 6.1.1.9) (Protein G7a) (Valyl-tRNA synthetase) (ValRS)	Vars1 Bat6 G7a Vars Vars2	1263
TALDO_MOUSE	0.285904	0.275917	0.080098	Q93092	Transaldolase (EC 2.2.1.2)	Taldo1 Tal Taldo	337
TBA1B_MOUSE	0.163809	0.167513	0.018699	P05213	Tubulin alpha-1B chain (Alpha-tubulin 2) (Alpha-tubulin isotype M-alpha-2) (Tubulin alpha-2 chain) [Cleaved into: Detyrosinated tubulin alpha-1B chain]	Tuba1b Tuba2	451
TBA1C_MOUSE	0	0	0	P68373	Tubulin alpha-1C chain (Alpha-tubulin 6) (Alpha-tubulin isotype M-alpha-6) (Tubulin alpha-6 chain) [Cleaved into: Detyrosinated tubulin alpha-1C chain]	Tuba1c Tuba6	449
TBA4A_MOUSE	0.208576	0.208576	0	P68368	Tubulin alpha-4A chain (Alpha-tubulin 4) (Alpha-tubulin isotype M-alpha-4) (Tubulin alpha-4 chain)	Tuba4a Tuba4	448
TBB2A_MOUSE	0.118031	0.133709	0.029995	Q7TMM9	Tubulin beta-2A chain	Tubb2a Tubb2	445
TBB4B_MOUSE	0.09602	0.085279	0.023067	P68372	Tubulin beta-4B chain (Tubulin beta-2C chain)	Tubb4b Tubb2c	445
TBB5_MOUSE	0	0	0	P99024	Tubulin beta-5 chain	Tubb5	444
TCPA_MOUSE	0	0	0	P11983	T-complex protein 1 subunit alpha (TCP-1-alpha) (CCT-alpha) (Tailless complex polypeptide 1A) (TCP-1-A) (Tailless complex polypeptide 1B) (TCP-1-B)	Tcp1 Cct1 Ccta	556
TCPB_MOUSE	0	0	0	P80314	T-complex protein 1 subunit beta (TCP-1-beta) (CCT-beta)	Cct2 Cctb	535
TCPD_MOUSE	0.366881	0.223161	0.296792	P80315	T-complex protein 1 subunit delta (TCP-1-delta) (A45) (CCT-delta)	Cct4 Cctd	539
TCPG_MOUSE	0.19084	0.19084	0	P80318	T-complex protein 1 subunit gamma (TCP-1-gamma) (CCT-gamma) (Matricin) (mTRiC-P5)	Cct3 Cctg	545
TCPQ_MOUSE	0.435666	0.61996	0.26063	P42932	T-complex protein 1 subunit theta (TCP-1-theta) (CCT-theta)	Cct8 Cctq	548
TCPZ_MOUSE	0.425327	0.425327	0	P80317	T-complex protein 1 subunit zeta (TCP-1-zeta) (CCT-zeta-1)	Cct6a Cct6 Cctz Cctz1	531
TERA_MOUSE	0.298046	0.337943	0.09158	Q01853	Transitional endoplasmic reticulum ATPase (TER ATPase) (EC 3.6.4.6) (15S Mg(2+)-ATPase p97 subunit) (Valosin-containing protein) (VCP)	Vcp	806
TGM2_MOUSE	0.133392	0.133392	0	P21981	Protein-glutamine gamma-glutamyltransferase 2 (EC 2.3.2.13) (Isopeptidase TGM2) (EC 3.4.-.-) (Protein-glutamine deamidase TGM2) (EC 3.5.1.44) (Protein-glutamine dopaminyltransferase TGM2) (EC 2.3.1.-) (Protein-glutamine histaminyltransferase TGM2) (EC 2.3.1.-) (Protein-glutamine noradrenalinyltransferase TGM2) (EC 2.3.1.-) (Protein-glutamine serotonyltransferase TGM2) (EC 2.3.1.-) (Tissue transgl…	Tgm2	686
THIC_MOUSE	0.170074	0.176445	0.040217	Q8CAY6	Acetyl-CoA acetyltransferase, cytosolic (EC 2.3.1.9) (Cytosolic acetoacetyl-CoA thiolase)	Acat2	397
THIKA_MOUSE	0.62656	0.62656	0	Q921H8	3-ketoacyl-CoA thiolase A, peroxisomal (EC 2.3.1.16) (Acetyl-CoA C-myristoyltransferase) (EC 2.3.1.155) (Acetyl-CoA acyltransferase A) (EC 2.3.1.9) (Beta-ketothiolase A) (Peroxisomal 3-oxoacyl-CoA thiolase A)	Acaa1a Acaa1	424
THIL_MOUSE	0.142847	0.149354	0.030903	Q8QZT1	Acetyl-CoA acetyltransferase, mitochondrial (EC 2.3.1.9) (Acetoacetyl-CoA thiolase)	Acat1	424
THIM_MOUSE	0.124161	0.121801	0.033834	Q8BWT1	3-ketoacyl-CoA thiolase, mitochondrial (EC 2.3.1.16) (Acetyl-CoA acetyltransferase) (EC 2.3.1.9) (Acetyl-CoA acyltransferase) (Acyl-CoA hydrolase, mitochondrial) (EC 3.1.2.-) (EC 3.1.2.1) (EC 3.1.2.2) (Beta-ketothiolase) (Mitochondrial 3-oxoacyl-CoA thiolase)	Acaa2	397
THIO_MOUSE	0.2177	0.2177	0	P10639	Thioredoxin (Trx) (ATL-derived factor) (ADF)	Txn Txn1	105
THTM_MOUSE	0.230881	0.230881	0	Q99J99	3-mercaptopyruvate sulfurtransferase (MST) (EC 2.8.1.2)	Mpst	297
THTR_MOUSE	0.142068	0.160094	0.039274	P52196	Thiosulfate sulfurtransferase (EC 2.8.1.1) (Rhodanese)	Tst	297
TKFC_MOUSE	0.15623	0.141035	0.052723	Q8VC30	Triokinase/FMN cyclase (Bifunctional ATP-dependent dihydroxyacetone kinase/FAD-AMP lyase (cyclizing)) [Includes: ATP-dependent dihydroxyacetone kinase (DHA kinase) (EC 2.7.1.28) (EC 2.7.1.29) (Glycerone kinase) (Triokinase) (Triose kinase); FAD-AMP lyase (cyclizing) (EC 4.6.1.15) (FAD-AMP lyase (cyclic FMN forming)) (FMN cyclase)]	Tkfc Dak	578
TKT_MOUSE	0.09262	0.095714	0.024471	P40142	Transketolase (TK) (EC 2.2.1.1) (P68)	Tkt	623
TLN1_MOUSE	0.076485	0.076485	0	P26039	Talin-1	Tln1 Tln	2541
TMEDA_MOUSE	0.198782	0.198782	0	Q9D1D4	Transmembrane emp24 domain-containing protein 10 (Protein Tmed10) (21 kDa transmembrane-trafficking protein) (Transmembrane protein Tmp21) (p24 family protein delta-1) (p24delta1)	Tmed10 Tmp21	219
TNNT3_MOUSE	0	0	0	Q9QZ47	Troponin T, fast skeletal muscle (TnTf) (Fast skeletal muscle troponin T) (fTnT)	Tnnt3	272
TPIS_MOUSE	0.173126	0.16768	0.038338	P17751	Triosephosphate isomerase (TIM) (EC 5.3.1.1) (Methylglyoxal synthase) (EC 4.2.3.3) (Triose-phosphate isomerase)	Tpi1 Tpi	249
TPM1_MOUSE	0.110501	0.110501	0	P58771	Tropomyosin alpha-1 chain (Alpha-tropomyosin) (Tropomyosin-1)	Tpm1 Tpm-1 Tpma	284
TPM3_MOUSE	0.11458	0.11458	0	P21107	Tropomyosin alpha-3 chain (Gamma-tropomyosin) (Tropomyosin-3)	Tpm3 Tpm-5 Tpm5	285
TPMT_MOUSE	0.173697	0.173697	0	O55060	Thiopurine S-methyltransferase (EC 2.1.1.67) (Thiopurine methyltransferase)	Tpmt	240
TPP1_MOUSE	0.07771	0.122996	0.064044	O89023	Tripeptidyl-peptidase 1 (TPP-1) (EC 3.4.14.9) (Lysosomal pepstatin-insensitive protease) (LPIC) (Tripeptidyl aminopeptidase) (Tripeptidyl-peptidase I) (TPP-I)	Tpp1 Cln2	562
TRAP1_MOUSE	0.377492	0.398277	0.029395	Q9CQN1	Heat shock protein 75 kDa, mitochondrial (HSP 75) (TNFR-associated protein 1) (Tumor necrosis factor type 1 receptor-associated protein) (TRAP-1)	Trap1 Hsp75	706
TRFE_MOUSE	0.408724	0.523277	0.231809	Q921I1	Serotransferrin (Transferrin) (Beta-1 metal-binding globulin) (Siderophilin)	Tf Trf	697
TTC38_MOUSE	0.111426	0.111426	0	A3KMP2	Tetratricopeptide repeat protein 38 (TPR repeat protein 38)	Ttc38	465
TTPA_MOUSE	0.840024	0.840024	0	Q8BWP5	Alpha-tocopherol transfer protein (Alpha-TTP)	Ttpa	278
TXND5_MOUSE	0	0	0	Q91W90	Thioredoxin domain-containing protein 5 (Endoplasmic reticulum resident protein 46) (ER protein 46) (ERp46) (Plasma cell-specific thioredoxin-related protein) (PC-TRP) (Thioredoxin-like protein p46)	Txndc5 Tlp46	417
TXTP_MOUSE	0.138856	0.134153	0.008183	Q8JZU2	Tricarboxylate transport protein, mitochondrial (Citrate transport protein) (CTP) (Solute carrier family 25 member 1) (Tricarboxylate carrier protein)	Slc25a1	311
U1SBP_MOUSE	0	0	0	Q9D384	U11/U12 small nuclear ribonucleoprotein 35 kDa protein (U11/U12 snRNP 35 kDa protein) (U1 snRNP-binding protein homolog)	Snrnp35 U1snrnpbp	244
UBA1_MOUSE	0.372653	0.432683	0.084896	Q02053	Ubiquitin-like modifier-activating enzyme 1 (EC 6.2.1.45) (Ubiquitin-activating enzyme E1) (Ubiquitin-activating enzyme E1 X) (Ubiquitin-like modifier-activating enzyme 1 X)	Uba1 Sbx Ube1 Ube1ax Ube1x	1058
UCRI_MOUSE	0.147342	0.147342	0	Q9CR68	Cytochrome b-c1 complex subunit Rieske, mitochondrial (EC 7.1.1.8) (Complex III subunit 5) (Cytochrome b-c1 complex subunit 5) (Rieske iron-sulfur protein) (RISP) (Rieske protein UQCRFS1) (Ubiquinol-cytochrome c reductase iron-sulfur subunit) [Cleaved into: Cytochrome b-c1 complex subunit 9 (Su9) (Subunit 9) (8 kDa subunit 9) (Complex III subunit IX) (Cytochrome b-c1 complex subunit 11) (UQCRFS1 …	Uqcrfs1	274
UD11_MOUSE	0.309142	0.28108	0.08292	Q63886	UDP-glucuronosyltransferase 1A1 (UGT1A1) (EC 2.4.1.17) (UDP-glucuronosyltransferase 1-1) (UDPGT 1-1) (UGT1*1) (UGT1-01) (UGT1.1) (UGTBR1)	Ugt1a1 Ugt1	535
UD16_MOUSE	0.997329	1.74866	1.06255	Q64435	UDP-glucuronosyltransferase 1-6 (UDPGT 1-6) (UGT1*6) (UGT1-06) (UGT1.6) (EC 2.4.1.17) (Phenol UDP-glucuronosyltransferase) (UDP-glucuronosyltransferase 1A6) (UGT1A6) (UGP1A1) (UGT1A7)	Ugt1a6 Ugt1 Ugt1a6a Ugt1a7	531
UD2A3_MOUSE	0.173019	0.172289	0.00647	Q8BWQ1	UDP-glucuronosyltransferase 2A3 (UDPGT 2A3) (EC 2.4.1.17)	Ugt2a3	534
UD3A2_MOUSE	0.342421	0.451986	0.154949	Q8JZZ0	UDP-glucuronosyltransferase 3A2 (UDPGT 3A2) (EC 2.4.1.17)	Ugt3a2	523
UDB17_MOUSE	0.351034	0.354148	0.049994	P17717	UDP-glucuronosyltransferase 2B17 (UGT2B17) (EC 2.4.1.17) (M-1) (UDP-glucuronosyltransferase 2B5) (UDPGT 2B5)	Ugt2b17 Ugt2b5	530
UGDH_MOUSE	0.216256	0.251449	0.09465	O70475	UDP-glucose 6-dehydrogenase (UDP-Glc dehydrogenase) (UDP-GlcDH) (UDPGDH) (EC 1.1.1.22)	Ugdh	493
UGPA_MOUSE	0.251335	0.261717	0.119164	Q91ZJ5	UTP--glucose-1-phosphate uridylyltransferase (EC 2.7.7.9) (UDP-glucose pyrophosphorylase) (UDPGP) (UGPase)	Ugp2	508
URIC_MOUSE	0.269478	0.272087	0.072965	P25688	Uricase (EC 1.7.3.3) (Urate oxidase)	Uox	303
VAPA_MOUSE	0	0	0	Q9WV55	Vesicle-associated membrane protein-associated protein A (VAMP-A) (VAMP-associated protein A) (VAP-A) (33 kDa VAMP-associated protein) (VAP-33)	Vapa Vap33	249
VDAC1_MOUSE	0.106005	0.106005	0	Q60932	Voltage-dependent anion-selective channel protein 1 (VDAC-1) (mVDAC1) (Outer mitochondrial membrane protein porin 1) (Plasmalemmal porin) (Voltage-dependent anion-selective channel protein 5) (VDAC-5) (mVDAC5)	Vdac1 Vdac5	296
VDAC2_MOUSE	0.182622	0.182622	0	Q60930	Voltage-dependent anion-selective channel protein 2 (VDAC-2) (mVDAC2) (Outer mitochondrial membrane protein porin 2) (Voltage-dependent anion-selective channel protein 6) (VDAC-6) (mVDAC6)	Vdac2 Vdac6	295
VDAC3_MOUSE	0.112279	0.076053	0.064078	Q60931	Voltage-dependent anion-selective channel protein 3 (VDAC-3) (mVDAC3) (Outer mitochondrial membrane protein porin 3)	Vdac3	283
VIGLN_MOUSE	0.18178	0.18178	0	Q8VDJ3	Vigilin (High density lipoprotein-binding protein) (HDL-binding protein)	Hdlbp	1268
VIME_MOUSE	0	0	0	P20152	Vimentin	Vim	466
VINC_MOUSE	0	0	0	Q64727	Vinculin (Metavinculin)	Vcl	1066
VWA8_MOUSE	0	0	0	Q8CC88	von Willebrand factor A domain-containing protein 8	Vwa8 Kiaa0564	1905
XYLB_MOUSE	0	0	0	Q3TNA1	Xylulose kinase (Xylulokinase) (EC 2.7.1.17)	Xylb	551

## Sheet: HFC
protein_name	mean	median	sd	uniprotid	proteinname	genename	length
1433B_MOUSE	0.211709	0.22204	0.031123	Q9CQV8	14-3-3 protein beta/alpha (Protein kinase C inhibitor protein 1) (KCIP-1) [Cleaved into: 14-3-3 protein beta/alpha, N-terminally processed]	Ywhab	246
1433E_MOUSE	0	0	0	P62259	14-3-3 protein epsilon (14-3-3E)	Ywhae	255
1433G_MOUSE	0.184362	0.184362	0	P61982	14-3-3 protein gamma [Cleaved into: 14-3-3 protein gamma, N-terminally processed]	Ywhag	247
1433T_MOUSE	0.250783	0.250783	0	P68254	14-3-3 protein theta (14-3-3 protein tau)	Ywhaq	245
1433Z_MOUSE	0.226789	0.267935	0.058188	P63101	14-3-3 protein zeta/delta (Protein kinase C inhibitor protein 1) (KCIP-1) (SEZ-2)	Ywhaz	245
3BHS3_MOUSE	0.360599	0.342981	0.265941	P26150	3 beta-hydroxysteroid dehydrogenase/Delta 5-->4-isomerase type 3 (3 beta-hydroxysteroid dehydrogenase/Delta 5-->4-isomerase type III) (3-beta-HSD III) [Includes: 3-beta-hydroxy-Delta(5)-steroid dehydrogenase (EC 1.1.1.145) (3-beta-hydroxy-5-ene steroid dehydrogenase) (Progesterone reductase); Steroid Delta-isomerase (EC 5.3.3.1) (Delta-5-3-ketosteroid isomerase)]	Hsd3b3	373
3BHS4_MOUSE	0.193011	0.193011	0	Q61767	NADPH-dependent 3-keto-steroid reductase Hsd3b4 (3 beta-hydroxysteroid dehydrogenase type 4) (3 beta-hydroxysteroid dehydrogenase type IV) (3 beta-HSD IV) (EC 1.1.1.270) (Dihydrotestosterone 3-ketoreductase) (EC 1.1.1.210)	Hsd3b4	373
3BHS5_MOUSE	0.158427	0.172693	0.020176	Q61694	NADPH-dependent 3-keto-steroid reductase Hsd3b5 (3 beta-hydroxysteroid dehydrogenase type 5) (3 beta-hydroxysteroid dehydrogenase type V) (3 beta-HSD V) (EC 1.1.1.270) (Dihydrotestosterone 3-ketoreductase) (EC 1.1.1.210)	Hsd3b5	373
3HAO_MOUSE	0.394207	0.415439	0.196478	Q78JT3	3-hydroxyanthranilate 3,4-dioxygenase (EC 1.13.11.6) (3-hydroxyanthranilate oxygenase) (3-HAO) (3-hydroxyanthranilic acid dioxygenase) (HAD)	Haao	286
3HIDH_MOUSE	0.154708	0.186086	0.049027	Q99L13	3-hydroxyisobutyrate dehydrogenase, mitochondrial (HIBADH) (EC 1.1.1.31)	Hibadh	335
A16A1_MOUSE	0	0	0	Q571I9	Aldehyde dehydrogenase family 16 member A1	Aldh16a1	802
A1AT1_MOUSE	0.57263	0.801233	0.417966	P07758	Alpha-1-antitrypsin 1-1 (AAT) (Alpha-1 protease inhibitor 1) (Alpha-1-antiproteinase) (Serine protease inhibitor 1-1) (Serine protease inhibitor A1a) (Serpin A1a)	Serpina1a Dom1 Spi1-1	413
A1AT2_MOUSE	0.249915	0.322946	0.10328	P22599	Alpha-1-antitrypsin 1-2 (AAT) (Alpha-1 protease inhibitor 2) (Alpha-1-antiproteinase) (Serine protease inhibitor 1-2) (Serine protease inhibitor A1b) (Serpin A1b)	Serpina1b Aat2 Dom2 Spi1-2	413
A1AT5_MOUSE	0.736669	0.736669	0	Q00898	Alpha-1-antitrypsin 1-5 (Alpha-1 protease inhibitor 5) (Serine protease inhibitor 1-5) (Serine protease inhibitor A1e) (Serpin A1e)	Serpina1e Dom5 Spi1-5	413
AAAD_MOUSE	0.59924	0.59924	0	Q99PG0	Arylacetamide deacetylase (EC 3.1.1.3)	Aadac Aada	398
AADAT_MOUSE	0.195858	0.163796	0.201824	Q9WVM8	Kynurenine/alpha-aminoadipate aminotransferase, mitochondrial (KAT/AadAT) (2-aminoadipate aminotransferase) (2-aminoadipate transaminase) (EC 2.6.1.39) (Alpha-aminoadipate aminotransferase) (AadAT) (Kynurenine aminotransferase II) (Kynurenine--oxoglutarate aminotransferase II) (Kynurenine--oxoglutarate transaminase 2) (EC 2.6.1.7) (Kynurenine--oxoglutarate transaminase II)	Aadat Kat2	425
AASS_MOUSE	0.212778	0.238024	0.122948	Q99K67	Alpha-aminoadipic semialdehyde synthase, mitochondrial (LKR/SDH) [Includes: Lysine ketoglutarate reductase (LKR) (LOR) (EC 1.5.1.8); Saccharopine dehydrogenase (SDH) (EC 1.5.1.9)]	Aass Lorsdh	926
AATC_MOUSE	0.148941	0.152446	0.064158	P05201	Aspartate aminotransferase, cytoplasmic (cAspAT) (EC 2.6.1.1) (EC 2.6.1.3) (Cysteine aminotransferase, cytoplasmic) (Cysteine transaminase, cytoplasmic) (cCAT) (Glutamate oxaloacetate transaminase 1) (Transaminase A)	Got1	413
AATM_MOUSE	0.137767	0.144231	0.020892	P05202	Aspartate aminotransferase, mitochondrial (mAspAT) (EC 2.6.1.1) (EC 2.6.1.7) (Fatty acid-binding protein) (FABP-1) (Glutamate oxaloacetate transaminase 2) (Kynurenine aminotransferase 4) (Kynurenine aminotransferase IV) (Kynurenine--oxoglutarate transaminase 4) (Kynurenine--oxoglutarate transaminase IV) (Plasma membrane-associated fatty acid-binding protein) (FABPpm) (Transaminase A)	Got2 Got-2	430
ABCD3_MOUSE	0.302226	0.283958	0.038836	P55096	ATP-binding cassette sub-family D member 3 (68 kDa peroxisomal membrane protein) (PMP68) (70 kDa peroxisomal membrane protein) (PMP70)	Abcd3 Pmp70 Pxmp1	659
ABHEB_MOUSE	0.161842	0.165222	0.053772	Q8VCR7	Protein ABHD14B (EC 3.-.-.-) (Alpha/beta hydrolase domain-containing protein 14B) (Abhydrolase domain-containing protein 14B) (CCG1-interacting factor B)	Abhd14b Cib	210
ACAD8_MOUSE	0	0	0	Q9D7B6	Isobutyryl-CoA dehydrogenase, mitochondrial (EC 1.3.8.-) (Acyl-CoA dehydrogenase family member 8) (ACAD-8)	Acad8	413
ACADL_MOUSE	0.180394	0.243222	0.083563	P51174	Long-chain specific acyl-CoA dehydrogenase, mitochondrial (LCAD) (EC 1.3.8.8)	Acadl	430
ACADM_MOUSE	0.18171	0.188894	0.037225	P45952	Medium-chain specific acyl-CoA dehydrogenase, mitochondrial (MCAD) (EC 1.3.8.7)	Acadm	421
ACADS_MOUSE	0.101919	0.090178	0.050155	Q07417	Short-chain specific acyl-CoA dehydrogenase, mitochondrial (SCAD) (EC 1.3.8.1) (Butyryl-CoA dehydrogenase)	Acads	412
ACADV_MOUSE	0.235903	0.263203	0.053839	P50544	Very long-chain specific acyl-CoA dehydrogenase, mitochondrial (EC 1.3.8.9) (MVLCAD) (VLCAD)	Acadvl Vlcad	656
ACBP_MOUSE	0.247454	0.244465	0.041227	P31786	Acyl-CoA-binding protein (ACBP) (Diazepam-binding inhibitor) (DBI) (Endozepine) (EP)	Dbi	87
ACD10_MOUSE	0	0	0	Q8K370	Acyl-CoA dehydrogenase family member 10 (ACAD-10) (EC 1.3.99.-)	Acad10	1069
ACD11_MOUSE	0.088968	0.088968	0	Q80XL6	Acyl-CoA dehydrogenase family member 11 (ACAD-11) (EC 1.3.8.-)	Acad11	779
ACDSB_MOUSE	0.078655	0.078655	0	Q9DBL1	Short/branched chain specific acyl-CoA dehydrogenase, mitochondrial (SBCAD) (EC 1.3.8.5) (2-methyl branched chain acyl-CoA dehydrogenase) (2-MEBCAD) (2-methylbutyryl-coenzyme A dehydrogenase) (2-methylbutyryl-CoA dehydrogenase)	Acadsb	432
ACLY_MOUSE	0.313392	0.313392	0	Q91V92	ATP-citrate synthase (EC 2.3.3.8) (ATP-citrate (pro-S-)-lyase) (Citrate cleavage enzyme)	Acly	1091
ACOC_MOUSE	0.159407	0.174062	0.050289	P28271	Cytoplasmic aconitate hydratase (Aconitase) (EC 4.2.1.3) (Citrate hydro-lyase) (Iron regulatory protein 1) (IRP1) (Iron-responsive element-binding protein 1) (IRE-BP 1)	Aco1 Ireb1 Irebp	889
ACON_MOUSE	0.120625	0.134199	0.037565	Q99KI0	Aconitate hydratase, mitochondrial (Aconitase) (EC 4.2.1.3) (Citrate hydro-lyase)	Aco2	780
ACOT1_MOUSE	0.600229	1.15135	0.779401	O55137	Acyl-coenzyme A thioesterase 1 (Acyl-CoA thioesterase 1) (EC 3.1.2.-) (CTE-I) (Inducible cytosolic acyl-coenzyme A thioester hydrolase) (Long chain acyl-CoA thioester hydrolase) (Long chain acyl-CoA hydrolase) (Palmitoyl-coenzyme A thioesterase) (EC 3.1.2.2)	Acot1 Cte1	419
ACOX1_MOUSE	0.965774	1.0227	0.264595	Q9R0H0	Peroxisomal acyl-coenzyme A oxidase 1 (AOX) (EC 1.3.3.6) (Palmitoyl-CoA oxidase) [Cleaved into: Peroxisomal acyl-CoA oxidase 1, A chain; Peroxisomal acyl-CoA oxidase 1, B chain; Peroxisomal acyl-CoA oxidase 1, C chain]	Acox1 Acox Paox	661
ACOX2_MOUSE	0.617404	0.726705	0.154575	Q9QXD1	Peroxisomal acyl-coenzyme A oxidase 2 (EC 1.17.99.3) (3-alpha,7-alpha,12-alpha-trihydroxy-5-beta-cholestanoyl-CoA 24-hydroxylase) (3-alpha,7-alpha,12-alpha-trihydroxy-5-beta-cholestanoyl-CoA oxidase) (Trihydroxycoprostanoyl-CoA oxidase) (THCA-CoA oxidase) (THCCox)	Acox2	681
ACSF2_MOUSE	0.181094	0.20423	0.046735	Q8VCW8	Medium-chain acyl-CoA ligase ACSF2, mitochondrial (EC 6.2.1.2)	Acsf2	615
ACSL1_MOUSE	0.328812	0.302282	0.13022	P41216	Long-chain-fatty-acid--CoA ligase 1 (EC 6.2.1.3) (Arachidonate--CoA ligase) (EC 6.2.1.15) (Long-chain acyl-CoA synthetase 1) (LACS 1) (Phytanate--CoA ligase) (EC 6.2.1.24)	Acsl1 Acsl2 Facl2	699
ACSL5_MOUSE	0.28289	0.377529	0.133839	Q8JZR0	Long-chain-fatty-acid--CoA ligase 5 (EC 6.2.1.3) (Arachidonate--CoA ligase) (EC 6.2.1.15) (Long-chain acyl-CoA synthetase 5) (LACS 5)	Acsl5 Facl5	683
ACSM1_MOUSE	0.16912	0.129166	0.091857	Q91VA0	Acyl-coenzyme A synthetase ACSM1, mitochondrial (EC 6.2.1.2) (Acyl-CoA synthetase medium-chain family member 1) (Benzoate--CoA ligase) (EC 6.2.1.25) (Butyrate--CoA ligase 1) (Butyryl-coenzyme A synthetase 1) (Lipoate-activating enzyme) (Middle-chain acyl-CoA synthetase 1)	Acsm1 Bucs1 Lae Macs1	573
ACTB_MOUSE	0.151302	0.153585	0.040713	P60710	Actin, cytoplasmic 1 (Beta-actin) [Cleaved into: Actin, cytoplasmic 1, N-terminally processed]	Actb	375
ACTC_MOUSE	0.013198	0.013198	0	P68033	Actin, alpha cardiac muscle 1 (Alpha-cardiac actin) [Cleaved into: Actin, alpha cardiac muscle 1, intermediate form]	Actc1 Actc	377
ACTN4_MOUSE	0.390353	0.390353	0	P57780	Alpha-actinin-4 (Non-muscle alpha-actinin 4)	Actn4	912
ACTS_MOUSE	0.014439	0.010617	0.008469	P68134	Actin, alpha skeletal muscle (Alpha-actin-1) [Cleaved into: Actin, alpha skeletal muscle, intermediate form]	Acta1 Acta	377
ADH1_MOUSE	0.180513	0.206185	0.054026	P00329	Alcohol dehydrogenase 1 (EC 1.1.1.1) (ADH-A2) (Alcohol dehydrogenase A subunit)	Adh1 Adh-1	375
ADHX_MOUSE	0.156186	0.159105	0.035631	P28474	Alcohol dehydrogenase class-3 (EC 1.1.1.1) (Alcohol dehydrogenase 2) (Alcohol dehydrogenase 5) (Alcohol dehydrogenase B2) (ADH-B2) (Alcohol dehydrogenase class-III) (Glutathione-dependent formaldehyde dehydrogenase) (FALDH) (FDH) (GSH-FDH) (EC 1.1.1.-) (S-(hydroxymethyl)glutathione dehydrogenase) (EC 1.1.1.284)	Adh5 Adh-2 Adh2	374
ADK_MOUSE	0.237959	0.261937	0.09466	P55264	Adenosine kinase (AK) (EC 2.7.1.20) (Adenosine 5'-phosphotransferase)	Adk	361
ADT1_MOUSE	0.130148	0.117197	0.030807	P48962	ADP/ATP translocase 1 (ADP,ATP carrier protein 1) (ADP,ATP carrier protein, heart/skeletal muscle isoform T1) (Adenine nucleotide translocator 1) (ANT 1) (Solute carrier family 25 member 4)	Slc25a4 Aac1 Anc1 Ant1	298
ADT2_MOUSE	0.178862	0.180724	0.039857	P51881	ADP/ATP translocase 2 (ADP,ATP carrier protein 2) (Adenine nucleotide translocator 2) (ANT 2) (Solute carrier family 25 member 5) [Cleaved into: ADP/ATP translocase 2, N-terminally processed]	Slc25a5 Aac2 Ant2	298
ADX_MOUSE	0.303868	0.303868	0	P46656	Adrenodoxin, mitochondrial (Adrenal ferredoxin) (Ferredoxin-1)	Fdx1	188
AGT2_MOUSE	2.10631	2.10631	0	Q3UEG6	Alanine--glyoxylate aminotransferase 2, mitochondrial (AGT 2) (EC 2.6.1.44) ((R)-3-amino-2-methylpropionate--pyruvate transaminase) (EC 2.6.1.40) (Beta-ALAAT II) (Beta-alanine-pyruvate aminotransferase) (D-AIBAT)	Agxt2	513
AIFM1_MOUSE	0.171623	0.179684	0.034209	Q9Z0X1	Apoptosis-inducing factor 1, mitochondrial (EC 1.6.99.-) (Programmed cell death protein 8)	Aifm1 Aif Pdcd8	612
AK1A1_MOUSE	0.140931	0.165874	0.055715	Q9JII6	Aldo-keto reductase family 1 member A1 (EC 1.1.1.2) (EC 1.1.1.33) (EC 1.1.1.372) (EC 1.1.1.54) (Alcohol dehydrogenase [NADP(+)]) (Aldehyde reductase) (Glucuronate reductase) (EC 1.1.1.19) (Glucuronolactone reductase) (EC 1.1.1.20)	Akr1a1 Akr1a4	325
AK1CD_MOUSE	0.155328	0.143342	0.11628	Q8VC28	Aldo-keto reductase family 1 member C13 (EC 1.1.1.-)	Akr1c13	323
AL1A1_MOUSE	0.237774	0.239933	0.061671	P24549	Retinal dehydrogenase 1 (RALDH 1) (RalDH1) (EC 1.2.1.-) (EC 1.2.1.36) (ALDH-E1) (ALHDII) (Aldehyde dehydrogenase family 1 member A1) (Aldehyde dehydrogenase, cytosolic)	Aldh1a1 Ahd-2 Ahd2 Aldh1	501
AL1A7_MOUSE	0.201842	0.218608	0.113015	O35945	Aldehyde dehydrogenase, cytosolic 1 (EC 1.2.1.3) (ALDH class 1) (ALDH-E1) (ALHDII) (Aldehyde dehydrogenase family 1 member A7) (Aldehyde dehydrogenase phenobarbital-inducible)	Aldh1a7 Aldh-pb	501
AL1B1_MOUSE	0.265105	0.316977	0.073359	Q9CZS1	Aldehyde dehydrogenase X, mitochondrial (EC 1.2.1.3) (Aldehyde dehydrogenase family 1 member B1)	Aldh1b1 Aldhx	519
AL1L1_MOUSE	0.23269	0.22161	0.061576	Q8R0Y6	Cytosolic 10-formyltetrahydrofolate dehydrogenase (10-FTHFDH) (FDH) (EC 1.5.1.6) (Aldehyde dehydrogenase family 1 member L1)	Aldh1l1 Fthfd	902
AL3A2_MOUSE	0.225145	0.276609	0.072782	P47740	Aldehyde dehydrogenase family 3 member A2 (EC 1.2.1.3) (EC 1.2.1.94) (Aldehyde dehydrogenase 3) (Fatty aldehyde dehydrogenase)	Aldh3a2 Ahd-3 Ahd3 Aldh3 Aldh4	484
AL4A1_MOUSE	0.157577	0.156128	0.036179	Q8CHT0	Delta-1-pyrroline-5-carboxylate dehydrogenase, mitochondrial (P5C dehydrogenase) (EC 1.2.1.88) (Aldehyde dehydrogenase family 4 member A1) (L-glutamate gamma-semialdehyde dehydrogenase)	Aldh4a1	562
AL7A1_MOUSE	0.168192	0.157531	0.031712	Q9DBF1	Alpha-aminoadipic semialdehyde dehydrogenase (Alpha-AASA dehydrogenase) (EC 1.2.1.31) (Aldehyde dehydrogenase family 7 member A1) (EC 1.2.1.3) (Antiquitin-1) (Betaine aldehyde dehydrogenase) (EC 1.2.1.8) (Delta1-piperideine-6-carboxylate dehydrogenase) (P6c dehydrogenase)	Aldh7a1 Ald7a1	539
AL8A1_MOUSE	0.259835	0.231552	0.071859	Q8BH00	2-aminomuconic semialdehyde dehydrogenase (EC 1.2.1.32) (Aldehyde dehydrogenase family 8 member A1) (Retinal dehydrogenase 4)	Aldh8a1 Raldh4	487
AL9A1_MOUSE	0.277809	0.271048	0.070466	Q9JLJ2	4-trimethylaminobutyraldehyde dehydrogenase (TMABA-DH) (TMABADH) (EC 1.2.1.47) (Aldehyde dehydrogenase family 9 member A1) (EC 1.2.1.3)	Aldh9a1	494
ALAT1_MOUSE	0.357751	0.707062	0.494001	Q8QZR5	Alanine aminotransferase 1 (ALT1) (EC 2.6.1.2) (Glutamate pyruvate transaminase 1) (GPT 1) (Glutamic--alanine transaminase 1) (Glutamic--pyruvic transaminase 1)	Gpt Gpt1	496
ALBU_MOUSE	0.22798	0.231142	0.057449	P07724	Albumin	Alb Alb-1 Alb1	608
ALDH2_MOUSE	0.408249	0.418032	0.08419	P47738	Aldehyde dehydrogenase, mitochondrial (EC 1.2.1.3) (AHD-M1) (ALDH class 2) (ALDH-E2) (ALDHI)	Aldh2 Ahd-1 Ahd1	519
ALDOA_MOUSE	0.251569	0.247518	0.036433	P05064	Fructose-bisphosphate aldolase A (EC 4.1.2.13) (Aldolase 1) (Muscle-type aldolase)	Aldoa Aldo1	364
ALDOB_MOUSE	0.307605	0.316205	0.085225	Q91Y97	Fructose-bisphosphate aldolase B (EC 4.1.2.13) (Aldolase 2) (Liver-type aldolase)	Aldob Aldo2	364
ALDR_MOUSE	0.179246	0.179246	0	P45376	Aldo-keto reductase family 1 member B1 (EC 1.1.1.300) (EC 1.1.1.372) (EC 1.1.1.54) (Aldehyde reductase) (Aldo-keto reductase family 1 member B3) (Aldose reductase) (AR) (EC 1.1.1.21)	Akr1b1 Akr1b3 Aldor1 Aldr1 Alr2	316
AMACR_MOUSE	0.166405	0.231377	0.091884	O09174	Alpha-methylacyl-CoA racemase (EC 5.1.99.4) (2-methylacyl-CoA racemase)	Amacr Macr1	381
AMPL_MOUSE	0.195902	0.201651	0.030537	Q9CPY7	Cytosol aminopeptidase (EC 3.4.11.1) (Cysteinylglycine-S-conjugate dipeptidase) (EC 3.4.13.23) (Leucine aminopeptidase 3) (LAP-3) (Leucyl aminopeptidase) (Peptidase S) (Proline aminopeptidase) (EC 3.4.11.5) (Prolyl aminopeptidase)	Lap3 Lapep	519
ANXA2_MOUSE	0.094538	0.094538	0	P07356	Annexin A2 (Annexin II) (Annexin-2) (Calpactin I heavy chain) (Calpactin-1 heavy chain) (Chromobindin-8) (Lipocortin II) (Placental anticoagulant protein IV) (PAP-IV) (Protein I) (p36)	Anxa2 Anx2 Cal1h	339
ANXA4_MOUSE	0.294239	0.294239	0	P97429	Annexin A4 (Annexin IV) (Annexin-4)	Anxa4 Anx4	319
ANXA5_MOUSE	0.183093	0.20465	0.067573	P48036	Annexin A5 (Anchorin CII) (Annexin V) (Annexin-5) (Calphobindin I) (CBP-I) (Endonexin II) (Lipocortin V) (Placental anticoagulant protein 4) (PP4) (Placental anticoagulant protein I) (PAP-I) (Thromboplastin inhibitor) (Vascular anticoagulant-alpha) (VAC-alpha)	Anxa5 Anx5	319
ANXA6_MOUSE	0.216822	0.240788	0.063476	P14824	Annexin A6 (67 kDa calelectrin) (Annexin VI) (Annexin-6) (Calphobindin-II) (CPB-II) (Chromobindin-20) (Lipocortin VI) (Protein III) (p68) (p70)	Anxa6 Anx6	673
AOFB_MOUSE	0.178245	0.238183	0.115655	Q8BW75	Amine oxidase [flavin-containing] B (EC 1.4.3.4) (Monoamine oxidase type B) (MAO-B)	Maob	520
AOXC_MOUSE	0.208917	0.182179	0.09268	G3X982	Aldehyde oxidase 3 (EC 1.2.3.1) (Aldehyde oxidase homolog 1) (Azaheterocycle hydroxylase 3) (EC 1.17.3.-)	Aox3 Aoh1	1335
AP2A2_MOUSE	0.199825	0.199825	0	P17427	AP-2 complex subunit alpha-2 (100 kDa coated vesicle protein C) (Adaptor protein complex AP-2 subunit alpha-2) (Adaptor-related protein complex 2 subunit alpha-2) (Alpha-adaptin C) (Alpha2-adaptin) (Clathrin assembly protein complex 2 alpha-C large chain) (Plasma membrane adaptor HA2/AP2 adaptin alpha C subunit)	Ap2a2 Adtab	938
AP2M1_MOUSE	0	0	0	P84091	AP-2 complex subunit mu (AP-2 mu chain) (Adaptor protein complex AP-2 subunit mu) (Adaptor-related protein complex 2 subunit mu) (Clathrin assembly protein complex 2 mu medium chain) (Clathrin coat assembly protein AP50) (Clathrin coat-associated protein AP50) (Mu2-adaptin) (Plasma membrane adaptor AP-2 50 kDa protein)	Ap2m1 Clapm1	435
APEH_MOUSE	0	0	0	Q8R146	Acylamino-acid-releasing enzyme (AARE) (EC 3.4.19.1) (Acyl-peptide hydrolase) (APH) (Acylaminoacyl-peptidase)	Apeh	732
APOA1_MOUSE	0.582814	0.467638	0.603532	Q00623	Apolipoprotein A-I (Apo-AI) (ApoA-I) (Apolipoprotein A1) [Cleaved into: Proapolipoprotein A-I (ProapoA-I); Truncated apolipoprotein A-I]	Apoa1	264
APOE_MOUSE	0	0	0	P08226	Apolipoprotein E (Apo-E)	Apoe	311
ARF1_MOUSE	0.199747	0.199747	0	P84078	ADP-ribosylation factor 1	Arf1	181
ARF4_MOUSE	0.617589	0.617589	0	P61750	ADP-ribosylation factor 4	Arf4	180
ARGI1_MOUSE	0.159457	0.174668	0.048345	Q61176	Arginase-1 (EC 3.5.3.1) (Liver-type arginase) (Type I arginase)	Arg1	323
ARK72_MOUSE	0.30211	0.323313	0.029986	Q8CG76	Aflatoxin B1 aldehyde reductase member 2 (EC 1.1.1.n11) (Succinic semialdehyde reductase) (SSA reductase)	Akr7a2 Afar Akr7a5	367
ARLY_MOUSE	0.222229	0.210254	0.074842	Q91YI0	Argininosuccinate lyase (ASAL) (EC 4.3.2.1) (Arginosuccinase)	Asl	464
ARP2_MOUSE	0.216429	0.216429	0	P61161	Actin-related protein 2 (Actin-like protein 2)	Actr2 Arp2	394
ARPC3_MOUSE	0.056137	0.056137	0	Q9JM76	Actin-related protein 2/3 complex subunit 3 (Arp2/3 complex 21 kDa subunit) (p21-ARC)	Arpc3	178
ASGR1_MOUSE	1.12728	1.12728	0	P34927	Asialoglycoprotein receptor 1 (ASGP-R 1) (ASGPR 1) (Hepatic lectin 1) (HL-1) (mHL-1)	Asgr1 Asgr-1	284
ASPD_MOUSE	0.032755	0.055444	0.032088	Q9DCQ2	Putative L-aspartate dehydrogenase (EC 1.4.1.21) (Aspartate dehydrogenase domain-containing protein)	Aspdh	287
ASSY_MOUSE	0.197407	0.197097	0.048439	P16460	Argininosuccinate synthase (EC 6.3.4.5) (Citrulline--aspartate ligase)	Ass1 Ass	412
AT11C_MOUSE	0.251003	0.251003	0	Q9QZW0	Phospholipid-transporting ATPase 11C (EC 7.6.2.1) (ATPase class VI type 11C) (P4-ATPase flippase complex alpha subunit ATP11C)	Atp11c	1129
AT1A1_MOUSE	0.155754	0.17608	0.04204	Q8VDN2	Sodium/potassium-transporting ATPase subunit alpha-1 (Na(+)/K(+) ATPase alpha-1 subunit) (EC 7.2.2.13) (Sodium pump subunit alpha-1)	Atp1a1	1023
AT1B1_MOUSE	0.158004	0.158004	0	P14094	Sodium/potassium-transporting ATPase subunit beta-1 (Sodium/potassium-dependent ATPase subunit beta-1)	Atp1b1 Atp4b	304
AT2A1_MOUSE	0.047384	0.047384	0	Q8R429	Sarcoplasmic/endoplasmic reticulum calcium ATPase 1 (SERCA1) (SR Ca(2+)-ATPase 1) (EC 7.2.2.10) (Calcium pump 1) (Calcium-transporting ATPase sarcoplasmic reticulum type, fast twitch skeletal muscle isoform) (Endoplasmic reticulum class 1/2 Ca(2+) ATPase)	Atp2a1	994
AT5F1_MOUSE	0.114339	0.120322	0.032877	Q9CQQ7	ATP synthase F(0) complex subunit B1, mitochondrial (ATP synthase peripheral stalk-membrane subunit b) (ATP synthase subunit b) (ATPase subunit b)	Atp5pb Atp5f1	256
ATP4A_MOUSE	0	0	0	Q64436	Potassium-transporting ATPase alpha chain 1 (EC 7.2.2.19) (Gastric H(+)/K(+) ATPase subunit alpha) (Proton pump)	Atp4a	1033
ATP5H_MOUSE	0.091527	0.098394	0.043631	Q9DCX2	ATP synthase subunit d, mitochondrial (ATPase subunit d) (ATP synthase peripheral stalk subunit d)	Atp5pd Atp5h	161
ATP5I_MOUSE	0.107891	0.107825	0.012799	Q06185	ATP synthase subunit e, mitochondrial (ATPase subunit e) (ATP synthase membrane subunit e)	Atp5me Atp5i Atp5k Lfm-1 Lfm1	71
ATP5L_MOUSE	0.129231	0.167458	0.054062	Q9CPQ8	ATP synthase subunit g, mitochondrial (ATPase subunit g) (ATP synthase membrane subunit g)	Atp5mg Atp5l	103
ATPA_MOUSE	0.133634	0.128931	0.035415	Q03265	ATP synthase subunit alpha, mitochondrial (ATP synthase F1 subunit alpha)	Atp5f1a Atp5a1	553
ATPB_MOUSE	0.117779	0.118097	0.02497	P56480	ATP synthase subunit beta, mitochondrial (EC 7.1.2.2) (ATP synthase F1 subunit beta)	Atp5f1b Atp5b	529
ATPD_MOUSE	0.163057	0.163057	0	Q9D3D9	ATP synthase subunit delta, mitochondrial (ATP synthase F1 subunit delta) (F-ATPase delta subunit)	Atp5f1d Atp5d	168
ATPG_MOUSE	0.157754	0.147282	0.061539	Q91VR2	ATP synthase subunit gamma, mitochondrial (ATP synthase F1 subunit gamma) (F-ATPase gamma subunit)	Atp5f1c Atp5c1	298
ATPK_MOUSE	0.142873	0.142873	0	P56135	ATP synthase subunit f, mitochondrial (ATP synthase membrane subunit f)	Atp5mf Atp5j2	88
ATPMD_MOUSE	0.41781	0.41781	0	Q78IK2	ATP synthase membrane subunit K, mitochondrial (ATP synthase membrane subunit DAPIT, mitochondrial) (Diabetes-associated protein in insulin-sensitive tissues) (Up-regulated during skeletal muscle growth protein 5)	Atp5mk Atp5md Dapit Usmg5	58
ATPO_MOUSE	0.120736	0.122468	0.030819	Q9DB20	ATP synthase subunit O, mitochondrial (ATP synthase peripheral stalk subunit OSCP) (Oligomycin sensitivity conferral protein) (OSCP)	Atp5po Atp5o D12Wsu28e	213
B3AT_MOUSE	0	0	0	P04919	Band 3 anion transport protein (Anion exchange protein 1) (AE 1) (Anion exchanger 1) (MEB3) (Solute carrier family 4 member 1) (CD antigen CD233)	Slc4a1 Ae1	929
BDH_MOUSE	0.158713	0.146606	0.039799	Q80XN0	D-beta-hydroxybutyrate dehydrogenase, mitochondrial (EC 1.1.1.30) (3-hydroxybutyrate dehydrogenase) (BDH)	Bdh1 Bdh	343
BHMT1_MOUSE	0.198881	0.192651	0.043468	O35490	Betaine--homocysteine S-methyltransferase 1 (EC 2.1.1.5)	Bhmt	407
BIP_MOUSE	0.253677	0.271091	0.0763	P20029	Endoplasmic reticulum chaperone BiP (EC 3.6.4.10) (78 kDa glucose-regulated protein) (GRP-78) (Binding-immunoglobulin protein) (BiP) (Heat shock protein 70 family protein 5) (HSP70 family protein 5) (Heat shock protein family A member 5) (Immunoglobulin heavy chain-binding protein)	Hspa5 Grp78	655
BLVRB_MOUSE	0.119631	0.123737	0.005808	Q923D2	Flavin reductase (NADPH) (FR) (EC 1.5.1.30) (Biliverdin reductase B) (BVR-B) (EC 1.3.1.24) (Biliverdin-IX beta-reductase) (NADPH-dependent diaphorase) (NADPH-flavin reductase) (FLR)	Blvrb	206
BODG_MOUSE	0.810427	0.810427	0	Q924Y0	Gamma-butyrobetaine dioxygenase (EC 1.14.11.1) (Gamma-butyrobetaine hydroxylase) (Gamma-BBH) (Gamma-butyrobetaine,2-oxoglutarate dioxygenase)	Bbox1	387
BPHL_MOUSE	0.191263	0.227029	0.053776	Q8R164	Valacyclovir hydrolase (VACVase) (Valacyclovirase) (EC 3.1.-.-) (Biphenyl hydrolase-like protein)	Bphl	291
BPNT1_MOUSE	0.234778	0.234778	0	Q9Z0S1	3'(2'),5'-bisphosphate nucleotidase 1 (EC 3.1.3.7) (Bisphosphate 3'-nucleotidase 1) (PAP-inositol 1,4-phosphatase) (PIP)	Bpnt1	308
C1TC_MOUSE	0.236478	0.234108	0.065061	Q922D8	C-1-tetrahydrofolate synthase, cytoplasmic (C1-THF synthase) [Cleaved into: C-1-tetrahydrofolate synthase, cytoplasmic, N-terminally processed] [Includes: Methylenetetrahydrofolate dehydrogenase (EC 1.5.1.5); Methenyltetrahydrofolate cyclohydrolase (EC 3.5.4.9); Formyltetrahydrofolate synthetase (EC 6.3.4.3)]	Mthfd1	935
CAH2_MOUSE	0.035936	0.058205	0.031493	P00920	Carbonic anhydrase 2 (EC 4.2.1.1) (Carbonate dehydratase II) (Carbonic anhydrase II) (CA-II)	Ca2 Car2	260
CAH3_MOUSE	0.20788	0.225671	0.060641	P16015	Carbonic anhydrase 3 (EC 4.2.1.1) (Carbonate dehydratase III) (Carbonic anhydrase III) (CA-III)	Ca3 Car3	260
CALR_MOUSE	0.244737	0.234217	0.019308	P14211	Calreticulin (CRP55) (Calregulin) (Endoplasmic reticulum resident protein 60) (ERp60) (HACBP)	Calr	416
CALX_MOUSE	0.547081	0.707731	0.227193	P35564	Calnexin	Canx	591
CAND1_MOUSE	0.199799	0.204302	0.006367	Q6ZQ38	Cullin-associated NEDD8-dissociated protein 1 (Cullin-associated and neddylation-dissociated protein 1) (p120 CAND1)	Cand1 D10Ertd516e Kiaa0829	1230
CATA_MOUSE	0.806143	0.826021	0.1447	P24270	Catalase (EC 1.11.1.6)	Cat Cas-1 Cas1	527
CATB_MOUSE	0.626215	0.457103	0.472902	P10605	Cathepsin B (EC 3.4.22.1) (Cathepsin B1) [Cleaved into: Cathepsin B light chain; Cathepsin B heavy chain]	Ctsb	339
CATD_MOUSE	0.262544	0.262544	0	P18242	Cathepsin D (EC 3.4.23.5)	Ctsd	410
CATZ_MOUSE	0	0	0	Q9WUU7	Cathepsin Z (EC 3.4.18.1)	Ctsz	306
CBR1_MOUSE	0	0	0	P48758	Carbonyl reductase [NADPH] 1 (EC 1.1.1.184) (15-hydroxyprostaglandin dehydrogenase [NADP(+)]) (EC 1.1.1.196) (EC 1.1.1.197) (20-beta-hydroxysteroid dehydrogenase) (NADPH-dependent carbonyl reductase 1) (Prostaglandin 9-ketoreductase) (PG-9-KR) (Prostaglandin-E(2) 9-reductase) (EC 1.1.1.189)	Cbr1 Cbr	277
CBR4_MOUSE	0.168901	0.168901	0	Q91VT4	3-oxoacyl-[acyl-carrier-protein] reductase (EC 1.1.1.100) (3-ketoacyl-[acyl-carrier-protein] reductase beta subunit) (KAR beta subunit) (Carbonyl reductase family member 4) (CBR4) (Quinone reductase CBR4) (EC 1.6.5.10)	Cbr4	236
CBS_MOUSE	0.247751	0.24676	0.002646	Q91WT9	Cystathionine beta-synthase (EC 4.2.1.22) (Beta-thionase) (Serine sulfhydrase)	Cbs	561
CENPV_MOUSE	0.080007	0.129662	0.070224	Q9CXS4	Centromere protein V (CENP-V) (Proline-rich protein 6)	Cenpv Prr6	252
CES1D_MOUSE	0.282018	0.252305	0.112375	Q8VCT4	Carboxylesterase 1D (Carboxylesterase 3) (EC 3.1.1.1) (EC 3.1.1.67) (Fatty acid ethyl ester synthase) (FAEE synthase) (Triacylglycerol hydrolase) (TGH)	Ces1d Ces1 Ces3	565
CES1F_MOUSE	0.198221	0.211425	0.030346	Q91WU0	Carboxylesterase 1F (EC 3.1.1.1) (Carboxylic ester hydrolase) (Triacylglycerol hydrolase 2) (TGH-2)	Ces1f CesML1	561
CGL_MOUSE	0.207363	0.217054	0.05516	Q8VCN5	Cystathionine gamma-lyase (EC 4.4.1.1) (Cysteine-protein sulfhydrase) (Gamma-cystathionase)	Cth	398
CH10_MOUSE	0.19526	0.20817	0.040167	Q64433	10 kDa heat shock protein, mitochondrial (Hsp10) (10 kDa chaperonin) (Chaperonin 10) (CPN10)	Hspe1	102
CH60_MOUSE	0.140346	0.139554	0.029987	P63038	60 kDa heat shock protein, mitochondrial (EC 5.6.1.7) (60 kDa chaperonin) (Chaperonin 60) (CPN60) (HSP-65) (Heat shock protein 60) (HSP-60) (Hsp60) (Mitochondrial matrix protein P1)	Hspd1 Hsp60	573
CHDH_MOUSE	0.178156	0.203625	0.062418	Q8BJ64	Choline dehydrogenase, mitochondrial (CDH) (CHD) (EC 1.1.99.1)	Chdh	596
CISD1_MOUSE	0.243151	0.242914	0.054647	Q91WS0	CDGSH iron-sulfur domain-containing protein 1 (MitoNEET)	Cisd1 D10Ertd214e Zcd1	108
CISY_MOUSE	0.157614	0.175757	0.038387	Q9CZU6	Citrate synthase, mitochondrial (EC 2.3.3.1) (Citrate (Si)-synthase)	Cs	464
CK054_MOUSE	0.2975	0.345747	0.068232	Q91V76	Ester hydrolase C11orf54 homolog (EC 3.1.-.-)		315
CLH1_MOUSE	0.174663	0.177553	0.049444	Q68FD5	Clathrin heavy chain 1	Cltc	1675
CLYBL_MOUSE	0	0	0	Q8R4N0	Citramalyl-CoA lyase, mitochondrial (EC 4.1.3.25) ((3S)-malyl-CoA thioesterase) (EC 3.1.2.30) (Beta-methylmalate synthase) (EC 2.3.3.-) (Citrate lyase subunit beta-like protein, mitochondrial) (Citrate lyase beta-like) (Malate synthase) (EC 2.3.3.9)	Clybl Clb	338
CMBL_MOUSE	0.662388	1.13867	0.673567	Q8R1G2	Carboxymethylenebutenolidase homolog (EC 3.1.-.-)	Cmbl	245
CMC2_MOUSE	0.139083	0.134709	0.035567	Q9QXX4	Calcium-binding mitochondrial carrier protein Aralar2 (Citrin) (Mitochondrial aspartate glutamate carrier 2) (Solute carrier family 25 member 13)	Slc25a13 Aralar2	676
CNDP2_MOUSE	0.030083	0.030083	0	Q9D1A2	Cytosolic non-specific dipeptidase (EC 3.4.13.18) (CNDP dipeptidase 2) (Glutamate carboxypeptidase-like protein 1)	Cndp2 Cn2	475
CNPY2_MOUSE	0.203454	0.203454	0	Q9QXT0	Protein canopy homolog 2 (MIR-interacting saposin-like protein) (Putative secreted protein ZSIG9) (Transmembrane protein 4)	Cnpy2 Msap Tmem4 Zsig9	182
CO1A1_MOUSE	0	0	0	P11087	Collagen alpha-1(I) chain (Alpha-1 type I collagen)	Col1a1 Cola1	1453
CO1A2_MOUSE	0.052368	0.082558	0.042694	Q01149	Collagen alpha-2(I) chain (Alpha-2 type I collagen)	Col1a2 Cola2	1372
CO3_MOUSE	0.269156	0.269156	0	P01027	Complement C3 (HSE-MSF) [Cleaved into: Complement C3 beta chain; C3-beta-c (C3bc); Complement C3 alpha chain; C3a anaphylatoxin; Acylation stimulating protein (ASP) (C3adesArg); Complement C3b alpha' chain; Complement C3c alpha' chain fragment 1; Complement C3dg fragment; Complement C3g fragment; Complement C3d fragment; Complement C3f fragment; Complement C3c alpha' chain fragment 2]	C3	1663
COASY_MOUSE	0.21436	0.247305	0.046591	Q9DBL7	Bifunctional coenzyme A synthase (CoA synthase) [Includes: Phosphopantetheine adenylyltransferase (EC 2.7.7.3) (Dephospho-CoA pyrophosphorylase) (Pantetheine-phosphate adenylyltransferase) (PPAT); Dephospho-CoA kinase (DPCK) (EC 2.7.1.24) (Dephosphocoenzyme A kinase) (DPCOAK)]	Coasy Ukr1	563
COF1_MOUSE	0.364617	0.364617	0	P18760	Cofilin-1 (Cofilin, non-muscle isoform)	Cfl1	166
COMT_MOUSE	0.425328	0.425328	0	O88587	Catechol O-methyltransferase (EC 2.1.1.6)	Comt Comt1	265
COX2_MOUSE	0.128978	0.141476	0.017675	P00405	Cytochrome c oxidase subunit 2 (EC 7.1.1.9) (Cytochrome c oxidase polypeptide II)	Mtco2 COII COX2 mt-Co2	227
COX41_MOUSE	0.126698	0.137188	0.026021	P19783	Cytochrome c oxidase subunit 4 isoform 1, mitochondrial (Cytochrome c oxidase polypeptide IV) (Cytochrome c oxidase subunit IV isoform 1) (COX IV-1)	Cox4i1 Cox4 Cox4a	169
COX5A_MOUSE	0.18541	0.19706	0.040058	P12787	Cytochrome c oxidase subunit 5A, mitochondrial (Cytochrome c oxidase polypeptide Va)	Cox5a	146
COX6C_MOUSE	0.2048	0.208553	0.075412	Q9CPQ1	Cytochrome c oxidase subunit 6C (Cytochrome c oxidase polypeptide VIc)	Cox6c	76
CP1A2_MOUSE	0.592252	0.677774	0.238286	P00186	Cytochrome P450 1A2 (EC 1.14.14.1) (CYPIA2) (Cholesterol 25-hydroxylase) (Cytochrome P450-P2) (Cytochrome P450-P3) (Hydroperoxy icosatetraenoate dehydratase) (EC 4.2.1.152)	Cyp1a2 Cyp1a-2	513
CP240_MOUSE	0.037717	0.037717	0	P56657	Cytochrome P450 2C40 (EC 1.14.14.-) (CYPIIC40)	Cyp2c40	491
CP254_MOUSE	0.630759	0.753433	0.253621	Q6XVG2	Cytochrome P450 2C54 (EC 1.14.14.1) (CYPIIC54)	Cyp2c54	490
CP27A_MOUSE	0.575617	0.825402	0.353249	Q9DBG1	Sterol 26-hydroxylase, mitochondrial (EC 1.14.15.15) (5-beta-cholestane-3-alpha,7-alpha,12-alpha-triol 26-hydroxylase) (Cytochrome P-450C27/25) (Cytochrome P450 27) (Sterol 27-hydroxylase) (Vitamin D(3) 25-hydroxylase)	Cyp27a1	533
CP2AC_MOUSE	0.340732	0.353833	0.097165	P56593	Cytochrome P450 2A12 (EC 1.14.14.1) (CYPIIA12) (Steroid hormones 7-alpha-hydroxylase) (Testosterone 7-alpha-hydroxylase)	Cyp2a12	492
CP2CT_MOUSE	0.184916	0.184916	0	Q64458	Cytochrome P450 2C29 (EC 1.14.14.1) (Aldehyde oxygenase) (CYPIIC29) (Cytochrome P-450 MUT-2)	Cyp2c29	490
CP2D9_MOUSE	0.539582	0.876031	0.452804	P11714	Cytochrome P450 2D9 (EC 1.14.14.1) (CYPIID9) (Cytochrome P450-16-alpha) (Cytochrome P450CA) (Testosterone 16-alpha hydroxylase)	Cyp2d9 Cyp2d-9	504
CP2DA_MOUSE	0.502651	0.496917	0.079557	P24456	Cytochrome P450 2D10 (EC 1.14.14.1) (CYPIID10) (Cytochrome P450-16-alpha) (Cytochrome P450CB) (Testosterone 16-alpha hydroxylase)	Cyp2d10 Cyp2d-10	504
CP2DQ_MOUSE	0.432607	0.437613	0.116945	Q8CIM7	Cytochrome P450 2D26 (EC 1.14.14.1) (CYPIID26)	Cyp2d26 Cyp2d-26	500
CP2E1_MOUSE	0.97945	1.2581	0.518739	Q05421	Cytochrome P450 2E1 (EC 1.14.14.1) (4-nitrophenol 2-hydroxylase) (EC 1.14.13.n7) (CYPIIE1) (Cytochrome P450-ALC) (Cytochrome P450-J)	Cyp2e1 Cyp2e Cyp2e-1	493
CP2F2_MOUSE	0.759239	0.791197	0.170303	P33267	Cytochrome P450 2F2 (EC 1.14.14.-) (CYPIIF2) (Cytochrome P450-NAH-2) (Naphthalene dehydrogenase) (Naphthalene hydroxylase)	Cyp2f2 Cyp2f-2	491
CP2J5_MOUSE	0	0	0	O54749	Cytochrome P450 2J5 (EC 1.14.14.1) (Arachidonic acid epoxygenase) (CYPIIJ5)	Cyp2j5	501
CP4CA_MOUSE	0.128622	0.158504	0.04226	Q91WL5	Cytochrome P450 4A12A (EC 1.14.14.1) (CYPIVA12)	Cyp4a12a Cyp4a12	508
CP4FE_MOUSE	1.21901	2.07709	1.21351	Q9EP75	Leukotriene-B4 omega-hydroxylase 3 (EC 1.14.14.94) (Cyp4f-14) (Cytochrome P450 4F14) (Cytochrome P450-LTB-omega) (Leukotriene-B4 20-monooxygenase 3)	Cyp4f14	524
CP7B1_MOUSE	0.883965	0.883965	0	Q60991	Cytochrome P450 7B1 (24-hydroxycholesterol 7-alpha-hydroxylase) (EC 1.14.14.26) (25/26-hydroxycholesterol 7-alpha-hydroxylase) (EC 1.14.14.29) (3-hydroxysteroid 7-alpha hydroxylase) (Hippocampal transcript 1 protein) (HCT-1) (Oxysterol 7-alpha-hydroxylase)	Cyp7b1	507
CP8B1_MOUSE	2.2565	2.2565	0	O88962	7-alpha-hydroxycholest-4-en-3-one 12-alpha-hydroxylase (EC 1.14.14.139) (7-alpha-hydroxy-4-cholesten-3-one 12-alpha-hydroxylase) (CYPVIIIB1) (Cytochrome P450 8B1) (Sterol 12-alpha-hydroxylase)	Cyp8b1 Cyp12	500
CPSM_MOUSE	0.149117	0.149458	0.043536	Q8C196	Carbamoyl-phosphate synthase [ammonia], mitochondrial (EC 6.3.4.16) (Carbamoyl-phosphate synthetase I) (CPSase I)	Cps1	1500
CPT1A_MOUSE	0	0	0	P97742	Carnitine O-palmitoyltransferase 1, liver isoform (CPT1-L) (EC 2.3.1.21) (Carnitine O-palmitoyltransferase I, liver isoform) (CPT I) (CPTI-L) (Carnitine palmitoyltransferase 1A)	Cpt1a Cpt-1 Cpt1	773
CPT2_MOUSE	0.204757	0.182077	0.057237	P52825	Carnitine O-palmitoyltransferase 2, mitochondrial (EC 2.3.1.21) (Carnitine palmitoyltransferase II) (CPT II)	Cpt2 Cpt-2	658
CX6B1_MOUSE	0.172877	0.18273	0.035745	P56391	Cytochrome c oxidase subunit 6B1 (Cytochrome c oxidase subunit VIb isoform 1) (COX VIb-1)	Cox6b1 Cox6b	86
CY1_MOUSE	0.175191	0.175191	0	Q9D0M3	Cytochrome c1, heme protein, mitochondrial (EC 7.1.1.8) (Complex III subunit 4) (Complex III subunit IV) (Cytochrome b-c1 complex subunit 4) (Ubiquinol-cytochrome-c reductase complex cytochrome c1 subunit) (Cytochrome c-1)	Cyc1	325
CY250_MOUSE	0.705207	0.705207	0	Q91X77	Cytochrome P450 2C50 (EC 1.14.14.1) (CYPIIC50)	Cyp2c50	490
CYB5B_MOUSE	0.272142	0.272142	0	Q9CQX2	Cytochrome b5 type B (Cytochrome b5 outer mitochondrial membrane isoform)	Cyb5b Cyb5m	146
CYB5_MOUSE	0.37655	0.384512	0.081507	P56395	Cytochrome b5	Cyb5a Cyb5	134
CYC_MOUSE	0.135422	0.135422	0	P62897	Cytochrome c, somatic	Cycs	105
DCXR_MOUSE	0.161561	0.161561	0	Q91X52	L-xylulose reductase (XR) (EC 1.1.1.10) (Dicarbonyl/L-xylulose reductase)	Dcxr	244
DECR2_MOUSE	0.149594	0.105111	0.138733	Q9WV68	Peroxisomal 2,4-dienoyl-CoA reductase [(3E)-enoyl-CoA-producing] (EC 1.3.1.124) (2,4-dienoyl-CoA reductase 2)	Decr2 Pdcr	292
DECR_MOUSE	0.129009	0.140796	0.031964	Q9CQ62	2,4-dienoyl-CoA reductase [(3E)-enoyl-CoA-producing], mitochondrial (EC 1.3.1.124) (2,4-dienoyl-CoA reductase [NADPH]) (4-enoyl-CoA reductase [NADPH])	Decr1	335
DEST_MOUSE	0.261947	0.261947	0	Q9R0P5	Destrin (Actin-depolymerizing factor) (ADF) (Sid 23)	Dstn Dsn Sid23	165
DHB11_MOUSE	0.115014	0.115014	0	Q9EQ06	Estradiol 17-beta-dehydrogenase 11 (EC 1.1.1.62) (17-beta-hydroxysteroid dehydrogenase 11) (17-beta-HSD 11) (17bHSD11) (17betaHSD11) (17-beta-hydroxysteroid dehydrogenase XI) (17-beta-HSD XI) (17betaHSDXI) (Dehydrogenase/reductase SDR family member 8)	Hsd17b11 Dhrs8 Pan1b	298
DHB12_MOUSE	0.576964	0.8487	0.384293	O70503	Very-long-chain 3-oxoacyl-CoA reductase (EC 1.1.1.330) (17-beta-hydroxysteroid dehydrogenase 12) (17-beta-HSD 12) (3-ketoacyl-CoA reductase) (KAR) (Estradiol 17-beta-dehydrogenase 12) (EC 1.1.1.62) (KIK-I)	Hsd17b12 Kik1	312
DHB13_MOUSE	0.25705	0.278936	0.030952	Q8VCR2	17-beta-hydroxysteroid dehydrogenase 13 (17-beta-HSD 13) (EC 1.1.-.-) (Alcohol dehydrogenase PAN1B-like) (Short-chain dehydrogenase/reductase 9)	Hsd17b13 Scdr9	304
DHB2_MOUSE	0.165142	0.223935	0.083146	P51658	Estradiol 17-beta-dehydrogenase 2 (EC 1.1.1.62) (17-beta-hydroxysteroid dehydrogenase type 2) (17-beta-HSD 2) (Testosterone 17-beta-dehydrogenase) (EC 1.1.1.239)	Hsd17b2 Edh17b2	381
DHB4_MOUSE	0.350539	0.388648	0.095711	P51660	Peroxisomal multifunctional enzyme type 2 (MFE-2) (17-beta-hydroxysteroid dehydrogenase 4) (17-beta-HSD 4) (D-bifunctional protein) (DBP) (Multifunctional protein 2) (MFP-2) [Cleaved into: (3R)-hydroxyacyl-CoA dehydrogenase (EC 1.1.1.n12); Enoyl-CoA hydratase 2 (EC 4.2.1.107) (EC 4.2.1.119) (3-alpha,7-alpha,12-alpha-trihydroxy-5-beta-cholest-24-enoyl-CoA hydratase)]	Hsd17b4 Edh17b4	735
DHB5_MOUSE	0.238621	0.245639	0.071157	P70694	Estradiol 17 beta-dehydrogenase 5 (EC 1.1.1.-) (17-beta-HSD 5)	Akr1c6 Hsd17b5	323
DHB8_MOUSE	0.102683	0.083113	0.046605	P50171	(3R)-3-hydroxyacyl-CoA dehydrogenase (EC 1.1.1.n12) (17-beta-hydroxysteroid dehydrogenase 8) (17-beta-HSD 8) (3-ketoacyl-[acyl-carrier-protein] reductase alpha subunit) (KAR alpha subunit) (3-oxoacyl-[acyl-carrier-protein] reductase) (Estradiol 17-beta-dehydrogenase 8) (EC 1.1.1.62) (Protein Ke6) (Ke-6) (Testosterone 17-beta-dehydrogenase 8) (EC 1.1.1.239)	Hsd17b8 H2-Ke6 Hke6	259
DHDH_MOUSE	0.364316	0.211764	0.286706	Q9DBB8	Trans-1,2-dihydrobenzene-1,2-diol dehydrogenase (EC 1.3.1.20) (D-xylose 1-dehydrogenase) (D-xylose-NADP dehydrogenase) (EC 1.1.1.179) (Dimeric dihydrodiol dehydrogenase)	Dhdh	333
DHE3_MOUSE	0.140434	0.137428	0.036537	P26443	Glutamate dehydrogenase 1, mitochondrial (GDH 1) (EC 1.4.1.3)	Glud1 Glud	558
DHI1_MOUSE	0.33245	0.33245	0	P50172	Corticosteroid 11-beta-dehydrogenase isozyme 1 (EC 1.1.1.146) (11-beta-hydroxysteroid dehydrogenase 1) (11-DH) (11-beta-HSD1) (11beta-HSD1A)	Hsd11b1 Hsd11	292
DHPR_MOUSE	0.133305	0.144776	0.03627	Q8BVI4	Dihydropteridine reductase (EC 1.5.1.34) (HDHPR) (Quinoid dihydropteridine reductase)	Qdpr Dhpr	241
DHRS1_MOUSE	0	0	0	Q99L04	Dehydrogenase/reductase SDR family member 1 (EC 1.1.-.-)	Dhrs1 D14ertd484e	313
DHRS4_MOUSE	0.708953	1.29658	0.831033	Q99LB2	Dehydrogenase/reductase SDR family member 4 (EC 1.1.1.184) (NADPH-dependent carbonyl reductase/NADP-retinol dehydrogenase) (CR) (PHCR) (NADPH-dependent retinol dehydrogenase/reductase) (NDRD) (mouNRDR) (Peroxisomal short-chain alcohol dehydrogenase) (PSCD)	Dhrs4 D14Ucla2	279
DHSO_MOUSE	0.227377	0.213591	0.04482	Q64442	Sorbitol dehydrogenase (SDH) (SORD) (EC 1.1.1.-) (L-iditol 2-dehydrogenase) (EC 1.1.1.14) (Polyol dehydrogenase) (Xylitol dehydrogenase) (XDH) (EC 1.1.1.9)	Sord Sdh1	357
DIC_MOUSE	0.247835	0.203073	0.089022	Q9QZD8	Mitochondrial dicarboxylate carrier (Solute carrier family 25 member 10)	Slc25a10 Dic	287
DLDH_MOUSE	0.126762	0.131345	0.02187	O08749	Dihydrolipoyl dehydrogenase, mitochondrial (EC 1.8.1.4) (Dihydrolipoamide dehydrogenase)	Dld	509
DOPD_MOUSE	0.193337	0.192827	0.053931	O35215	D-dopachrome decarboxylase (EC 4.1.1.84) (D-dopachrome tautomerase)	Ddt	118
DPP4_MOUSE	0	0	0	P28843	Dipeptidyl peptidase 4 (EC 3.4.14.5) (Dipeptidyl peptidase IV) (DPP IV) (T-cell activation antigen CD26) (Thymocyte-activating molecule) (THAM) (CD antigen CD26) [Cleaved into: Dipeptidyl peptidase 4 membrane form (Dipeptidyl peptidase IV membrane form); Dipeptidyl peptidase 4 soluble form (Dipeptidyl peptidase IV soluble form)]	Dpp4 Cd26	760
DPYD_MOUSE	0	0	0	Q8CHR6	Dihydropyrimidine dehydrogenase [NADP(+)] (DHPDHase) (DPD) (EC 1.3.1.2) (Dihydrothymine dehydrogenase) (Dihydrouracil dehydrogenase)	Dpyd	1025
DPYS_MOUSE	0.207935	0.188367	0.080154	Q9EQF5	Dihydropyrimidinase (DHP) (DHPase) (EC 3.5.2.2) (Dihydropyrimidine amidohydrolase) (Hydantoinase)	Dpys	519
DX39B_MOUSE	0.138802	0.19338	0.077185	Q9Z1N5	Spliceosome RNA helicase Ddx39b (EC 3.6.4.13) (56 kDa U2AF65-associated protein) (DEAD box protein UAP56) (HLA-B-associated transcript 1 protein)	Ddx39b Bat1 Bat1a Uap56	428
DYH2_MOUSE	0	0	0	P0C6F1	Dynein axonemal heavy chain 2 (Axonemal beta dynein heavy chain 2) (Ciliary dynein heavy chain 2)	Dnah2 Dnahc2	4456
ECH1_MOUSE	0	0	0	O35459	Delta(3,5)-Delta(2,4)-dienoyl-CoA isomerase, mitochondrial (EC 5.3.3.-)	Ech1	327
ECHA_MOUSE	0.162286	0.152997	0.037586	Q8BMS1	Trifunctional enzyme subunit alpha, mitochondrial (Monolysocardiolipin acyltransferase) (EC 2.3.1.-) (TP-alpha) [Includes: Long-chain enoyl-CoA hydratase (EC 4.2.1.17); Long chain 3-hydroxyacyl-CoA dehydrogenase (EC 1.1.1.211)]	Hadha	763
ECHB_MOUSE	0.16037	0.160563	0.046121	Q99JY0	Trifunctional enzyme subunit beta, mitochondrial (TP-beta) [Includes: 3-ketoacyl-CoA thiolase (EC 2.3.1.155) (EC 2.3.1.16) (Acetyl-CoA acyltransferase) (Beta-ketothiolase)]	Hadhb	475
ECHD2_MOUSE	0.104437	0.107361	0.008808	Q3TLP5	Enoyl-CoA hydratase domain-containing protein 2, mitochondrial	Echdc2 D4Ertd765e	296
ECHD3_MOUSE	0.221969	0.221969	0	Q9D7J9	Enoyl-CoA hydratase domain-containing protein 3, mitochondrial	Echdc3	300
ECHM_MOUSE	0.172004	0.187532	0.042231	Q8BH95	Enoyl-CoA hydratase, mitochondrial (EC 4.2.1.17) (Enoyl-CoA hydratase 1) (Short-chain enoyl-CoA hydratase) (SCEH)	Echs1	290
ECHP_MOUSE	0.163099	0.15205	0.0476	Q9DBM2	Peroxisomal bifunctional enzyme (PBE) (PBFE) (L-peroxisomal bifunctional enzyme) (L-PBE) (Multifunctional enzyme 1) (MFE1) (Multifunctional protein 1) (MFP-1) [Includes: Enoyl-CoA hydratase/3,2-trans-enoyl-CoA isomerase (EC 4.2.1.17) (EC 5.3.3.8); 3-hydroxyacyl-CoA dehydrogenase (EC 1.1.1.35)]	Ehhadh L-pbe	718
ECI1_MOUSE	0.124543	0.141313	0.033113	P42125	Enoyl-CoA delta isomerase 1, mitochondrial (EC 5.3.3.8) (3,2-trans-enoyl-CoA isomerase) (Delta(3),Delta(2)-enoyl-CoA isomerase) (D3,D2-enoyl-CoA isomerase) (Dodecenoyl-CoA isomerase)	Eci1 Dci	289
ECI2_MOUSE	0	0	0	Q9WUR2	Enoyl-CoA delta isomerase 2 (EC 5.3.3.8) (Delta(3),delta(2)-enoyl-CoA isomerase) (D3,D2-enoyl-CoA isomerase) (Dodecenoyl-CoA isomerase) (Peroxisomal 3,2-trans-enoyl-CoA isomerase) (pECI)	Eci2 Peci	391
EF1A1_MOUSE	0.198576	0.207265	0.049698	P10126	Elongation factor 1-alpha 1 (EF-1-alpha-1) (Elongation factor Tu) (EF-Tu) (Eukaryotic elongation factor 1 A-1) (eEF1A-1)	Eef1a1 Eef1a	462
EF1A2_MOUSE	0	0	0	P62631	Elongation factor 1-alpha 2 (EF-1-alpha-2) (Eukaryotic elongation factor 1 A-2) (eEF1A-2) (Statin-S1)	Eef1a2 Eef1al Stn	463
EF1B_MOUSE	0.099095	0.124161	0.035448	O70251	Elongation factor 1-beta (EF-1-beta)	Eef1b Eef1b2	225
EF1D_MOUSE	0.181475	0.201212	0.058617	P57776	Elongation factor 1-delta (EF-1-delta)	Eef1d	281
EF1G_MOUSE	0.110802	0.117728	0.030469	Q9D8N0	Elongation factor 1-gamma (EF-1-gamma) (eEF-1B gamma)	Eef1g	437
EF2_MOUSE	0.276362	0.288086	0.069563	P58252	Elongation factor 2 (EF-2)	Eef2	858
EFTU_MOUSE	0.177302	0.190407	0.048197	Q8BFR5	Elongation factor Tu, mitochondrial	Tufm	452
ENOA_MOUSE	0.167834	0.169772	0.050076	P17182	Alpha-enolase (EC 4.2.1.11) (2-phospho-D-glycerate hydro-lyase) (Enolase 1) (Non-neural enolase) (NNE)	Eno1 Eno-1	434
ENPL_MOUSE	0.351445	0.364585	0.090221	P08113	Endoplasmin (94 kDa glucose-regulated protein) (GRP-94) (Endoplasmic reticulum resident protein 99) (ERp99) (Heat shock protein 90 kDa beta member 1) (Polymorphic tumor rejection antigen 1) (Tumor rejection antigen gp96)	Hsp90b1 Grp94 Tra-1 Tra1	802
EST1C_MOUSE	0	0	0	P23953	Carboxylesterase 1C (EC 3.1.1.1) (Liver carboxylesterase N) (Lung surfactant convertase) (PES-N)	Ces1c Es1	554
EST1_MOUSE	0.015508	0.019218	0.005247	Q8VCC2	Liver carboxylesterase 1 (EC 3.1.1.1) (Acyl-coenzyme A:cholesterol acyltransferase) (Carboxylesterase 1G) (Cholesteryl ester hydrolase) (CEH) (EC 3.1.1.13) (ES-x)	Ces1 Ces1g	565
EST2A_MOUSE	0.25856	0.245098	0.137903	Q8QZR3	Pyrethroid hydrolase Ces2a (EC 3.1.1.88) (Carboxylic ester hydrolase 2A) (EC 3.1.1.-) (carboxylesterase 2A)	Ces2a Ces6	558
EST2C_MOUSE	0.237	0.237	0	Q91WG0	Acylcarnitine hydrolase (ACH M1) (EC 3.1.1.28) (Carboxylesterase 2) (CES 2) (Carboxylic ester hydrolase) (EC 3.1.1.-) (Peroxisome proliferator-inducible acylcarnitine hydrolase)	Ces2c Ces2	561
EST2E_MOUSE	0	0	0	Q8BK48	Pyrethroid hydrolase Ces2e (EC 3.1.1.88) (Carboxylic ester hydrolase) (EC 3.1.1.-) (carboxylesterase 2E)	Ces2e Ces5	559
EST3A_MOUSE	0.317183	0.297545	0.055001	Q63880	Carboxylesterase 3A (EC 3.1.1.1) (ES-male) (Liver carboxylesterase 31) (Esterase-31)	Ces3a Es31	571
EST3B_MOUSE	0.230635	0.236821	0.011822	Q8VCU1	Carboxylesterase 3B (EC 3.1.1.1) (Liver carboxylesterase 31-like)	Ces3b Gm4738	571
ESTD_MOUSE	0.147018	0.121721	0.061244	Q9R0P3	S-formylglutathione hydrolase (FGH) (EC 3.1.2.12) (Esterase 10) (Esterase D) (Sid 478)	Esd Es10 Sid478	282
ETFA_MOUSE	0.144265	0.140957	0.033453	Q99LC5	Electron transfer flavoprotein subunit alpha, mitochondrial (Alpha-ETF)	Etfa	333
ETFB_MOUSE	0.124884	0.101206	0.061812	Q9DCW4	Electron transfer flavoprotein subunit beta (Beta-ETF)	Etfb	255
ETFD_MOUSE	0.167923	0.171497	0.035547	Q921G7	Electron transfer flavoprotein-ubiquinone oxidoreductase, mitochondrial (ETF-QO) (ETF-ubiquinone oxidoreductase) (EC 1.5.5.1) (Electron-transferring-flavoprotein dehydrogenase) (ETF dehydrogenase)	Etfdh	616
F16P1_MOUSE	0.22969	0.239194	0.071157	Q9QXD6	Fructose-1,6-bisphosphatase 1 (FBPase 1) (EC 3.1.3.11) (D-fructose-1,6-bisphosphate 1-phosphohydrolase 1) (Fructose-1,6-bisphosphatase isozyme 3) (FBPase 3) (Liver FBPase)	Fbp1 Fbp Fbp3	338
FAAA_MOUSE	0.190004	0.196122	0.058629	P35505	Fumarylacetoacetase (FAA) (EC 3.7.1.2) (Beta-diketonase) (Fumarylacetoacetate hydrolase)	Fah	419
FABPL_MOUSE	0.194164	0.18203	0.0473	P12710	Fatty acid-binding protein, liver (14 kDa selenium-binding protein) (Fatty acid-binding protein 1) (Liver-type fatty acid-binding protein) (L-FABP)	Fabp1 Fabpl	127
FAS_MOUSE	0.572901	0.511449	0.236883	P19096	Fatty acid synthase (EC 2.3.1.85) (Type I Fatty Acid Synthase) [Includes: [Acyl-carrier-protein] S-acetyltransferase (EC 2.3.1.38); [Acyl-carrier-protein] S-malonyltransferase (EC 2.3.1.39); 3-oxoacyl-[acyl-carrier-protein] synthase (EC 2.3.1.41); 3-oxoacyl-[acyl-carrier-protein] reductase (EC 1.1.1.100); 3-hydroxyacyl-[acyl-carrier-protein] dehydratase (EC 4.2.1.59); Enoyl-[acyl-carrier-protein]…	Fasn	2504
FGGY_MOUSE	0.353749	0.353749	0	A2AJL3	FGGY carbohydrate kinase domain-containing protein (EC 2.7.1.-)	Fggy	552
FIBA_MOUSE	0.603446	0.603446	0	E9PV24	Fibrinogen alpha chain [Cleaved into: Fibrinopeptide A; Fibrinogen alpha chain]	Fga	789
FIBB_MOUSE	0.163142	0.163142	0	Q8K0E8	Fibrinogen beta chain [Cleaved into: Fibrinopeptide B; Fibrinogen beta chain]	Fgb	481
FIBG_MOUSE	1.11932	1.11932	0	Q8VCM7	Fibrinogen gamma chain	Fgg	436
FLNB_MOUSE	0.455875	0.455875	0	Q80X90	Filamin-B (FLN-B) (ABP-280-like protein) (Actin-binding-like protein) (Beta-filamin)	Flnb	2602
FMO1_MOUSE	0.359361	0.359361	0	P50285	Dimethylaniline monooxygenase [N-oxide-forming] 1 (EC 1.14.13.8) (Dimethylaniline oxidase 1) (Hepatic flavin-containing monooxygenase 1) (FMO 1)	Fmo1 Fmo-1	532
FMO5_MOUSE	0.252183	0.271775	0.108045	P97872	Flavin-containing monooxygenase 5 (FMO 5) (Dimethylaniline monooxygenase [N-oxide-forming] 5) (EC 1.14.13.8) (Dimethylaniline oxidase 5) (Hepatic flavin-containing monooxygenase 5) (NAPDH oxidase) (EC 1.6.3.1)	Fmo5	533
FPPS_MOUSE	0.370559	0.370559	0	Q920E5	Farnesyl pyrophosphate synthase (FPP synthase) (FPS) (EC 2.5.1.10) ((2E,6E)-farnesyl diphosphate synthase) (Cholesterol-regulated 39 kDa protein) (CR 39) (Dimethylallyltranstransferase) (EC 2.5.1.1) (Farnesyl diphosphate synthase) (Geranyltranstransferase)	Fdps	353
FRIL1_MOUSE	0.518029	0.525633	0.010753	P29391	Ferritin light chain 1 (Ferritin L subunit 1)	Ftl1 Ftl Ftl-1	183
FSIP2_MOUSE	0	0	0	A2ARZ3	Fibrous sheath-interacting protein 2	Fsip2	6995
FTCD_MOUSE	0.169576	0.167284	0.048443	Q91XD4	Formimidoyltransferase-cyclodeaminase (Formiminotransferase-cyclodeaminase) (FTCD) [Includes: Glutamate formimidoyltransferase (EC 2.1.2.5) (Glutamate formiminotransferase) (Glutamate formyltransferase); Formimidoyltetrahydrofolate cyclodeaminase (EC 4.3.1.4) (Formiminotetrahydrofolate cyclodeaminase)]	Ftcd	541
FUMH_MOUSE	0.143086	0.17641	0.050165	P97807	Fumarate hydratase, mitochondrial (Fumarase) (EC 4.2.1.2) (EF-3)	Fh Fh1	507
G3P_MOUSE	0.19586	0.209887	0.062947	P16858	Glyceraldehyde-3-phosphate dehydrogenase (GAPDH) (EC 1.2.1.12) (Peptidyl-cysteine S-nitrosylase GAPDH) (EC 2.6.99.-)	Gapdh Gapd	333
G6PI_MOUSE	0.198605	0.17883	0.065015	P06745	Glucose-6-phosphate isomerase (GPI) (EC 5.3.1.9) (Autocrine motility factor) (AMF) (Neuroleukin) (NLK) (Phosphoglucose isomerase) (PGI) (Phosphohexose isomerase) (PHI)	Gpi Gpi1	558
GABT_MOUSE	0.180395	0.183165	0.028573	P61922	4-aminobutyrate aminotransferase, mitochondrial (EC 2.6.1.19) ((S)-3-amino-2-methylpropionate transaminase) (EC 2.6.1.22) (GABA aminotransferase) (GABA-AT) (Gamma-amino-N-butyrate transaminase) (GABA transaminase) (GABA-T) (L-AIBAT)	Abat Gabat	500
GAL3A_MOUSE	0.125724	0.125724	0	Q9D172	Glutamine amidotransferase-like class 1 domain-containing protein 3A, mitochondrial	Gatd3a D10Jhu81e	266
GALM_MOUSE	0.219725	0.244295	0.081657	Q8K157	Galactose mutarotase (EC 5.1.3.3) (Aldose 1-epimerase)	Galm	342
GANAB_MOUSE	0.282989	0.282989	0	Q8BHN3	Neutral alpha-glucosidase AB (EC 3.2.1.207) (Alpha-glucosidase 2) (Glucosidase II subunit alpha)	Ganab G2an Kiaa0088	944
GCDH_MOUSE	0.167994	0.221001	0.123185	Q60759	Glutaryl-CoA dehydrogenase, mitochondrial (GCD) (EC 1.3.8.6)	Gcdh	438
GCKR_MOUSE	0.145736	0.172028	0.037182	Q91X44	Glucokinase regulatory protein (GKRP) (Glucokinase regulator)	Gckr	587
GDIB_MOUSE	0.219509	0.219509	0	Q61598	Rab GDP dissociation inhibitor beta (Rab GDI beta) (GDI-3) (Guanosine diphosphate dissociation inhibitor 2) (GDI-2)	Gdi2 Gdi3	445
GGLO_MOUSE	0.188874	0.301462	0.159223	P58710	L-gulonolactone oxidase (LGO) (EC 1.1.3.8) (L-gulono-gamma-lactone oxidase) (GLO)	Gulo	440
GHC1_MOUSE	0	0	0	Q9D6M3	Mitochondrial glutamate carrier 1 (GC-1) (Glutamate/H(+) symporter 1) (Solute carrier family 25 member 22)	Slc25a22 Gc1	323
GLCTK_MOUSE	0	0	0	Q8QZY2	Glycerate kinase (EC 2.7.1.31)	Glyctk	523
GLGB_MOUSE	0.164681	0.172283	0.043214	Q9D6Y9	1,4-alpha-glucan-branching enzyme (EC 2.4.1.18) (Brancher enzyme) (Glycogen-branching enzyme)	Gbe1	702
GLNA_MOUSE	0.219908	0.214759	0.060467	P15105	Glutamine synthetase (GS) (EC 6.3.1.2) (Glutamate--ammonia ligase) (Palmitoyltransferase GLUL) (EC 2.3.1.225)	Glul Glns	373
GLO2_MOUSE	0.306904	0.393436	0.122375	Q99KB8	Hydroxyacylglutathione hydrolase, mitochondrial (EC 3.1.2.6) (Glyoxalase II) (Glx II)	Hagh Glo2	309
GLPK_MOUSE	3.4729	3.4729	0	Q64516	Glycerol kinase (GK) (Glycerokinase) (EC 2.7.1.30) (ATP:glycerol 3-phosphotransferase)	Gk Gyk	559
GLSL_MOUSE	0.19968	0.238382	0.054732	Q571F8	Glutaminase liver isoform, mitochondrial (GLS) (EC 3.5.1.2) (L-glutaminase) (L-glutamine amidohydrolase) (LGA)	Gls2 Kiaa4146	602
GLYAL_MOUSE	0.145699	0.137664	0.033843	Q5FW57	Glycine N-acyltransferase-like protein (EC 2.3.1.13) (Acyl-CoA:glycine N-acyltransferase-like) (AAc-like)	Gm4952	296
GLYAT_MOUSE	0.131989	0.119637	0.035718	Q91XE0	Glycine N-acyltransferase (EC 2.3.1.13) (Acyl-CoA:glycine N-acyltransferase) (AAc) (Aralkyl acyl-CoA N-acyltransferase) (Aralkyl acyl-CoA:amino acid N-acyltransferase) (Benzoyl-coenzyme A:glycine N-acyltransferase) (Glycine N-benzoyltransferase) (EC 2.3.1.71)	Glyat	296
GLYC_MOUSE	0.206592	0.296536	0.1272	P50431	Serine hydroxymethyltransferase, cytosolic (SHMT) (EC 2.1.2.1) (Glycine hydroxymethyltransferase) (Serine methylase)	Shmt1 Shmt	478
GLYM_MOUSE	0.381369	0.532286	0.213428	Q9CZN7	Serine hydroxymethyltransferase, mitochondrial (SHMT) (EC 2.1.2.1) (Glycine hydroxymethyltransferase) (Serine methylase)	Shmt2	504
GNMT_MOUSE	0.226144	0.21495	0.045497	Q9QXF8	Glycine N-methyltransferase (EC 2.1.1.20)	Gnmt	293
GPDA_MOUSE	0.181174	0.18908	0.046307	P13707	Glycerol-3-phosphate dehydrogenase [NAD(+)], cytoplasmic (GPD-C) (GPDH-C) (EC 1.1.1.8)	Gpd1 Gdc-1 Gdc1 Kiaa4010	349
GPX1_MOUSE	0.18238	0.180066	0.045982	P11352	Glutathione peroxidase 1 (GPx-1) (GSHPx-1) (EC 1.11.1.9) (Cellular glutathione peroxidase) (Selenium-dependent glutathione peroxidase 1)	Gpx1	201
GRHPR_MOUSE	0.204394	0.207883	0.048331	Q91Z53	Glyoxylate reductase/hydroxypyruvate reductase (EC 1.1.1.79) (EC 1.1.1.81)	Grhpr Glxr	328
GRP75_MOUSE	0.309023	0.30097	0.089237	P38647	Stress-70 protein, mitochondrial (75 kDa glucose-regulated protein) (GRP-75) (Heat shock 70 kDa protein 9) (Mortalin) (Peptide-binding protein 74) (PBP74) (p66 MOT)	Hspa9 Grp75 Hsp74 Hspa9a	679
GSH1_MOUSE	0.31215	0.31215	0	P97494	Glutamate--cysteine ligase catalytic subunit (EC 6.3.2.2) (GCS heavy chain) (Gamma-ECS) (Gamma-glutamylcysteine synthetase)	Gclc Glclc	637
GSTA1_MOUSE	0.214974	0.184197	0.063879	P13745	Glutathione S-transferase A1 (EC 2.5.1.18) (13-hydroperoxyoctadecadienoate peroxidase) (EC 1.11.1.-) (Androst-5-ene-3,17-dione isomerase) (EC 5.3.3.-) (GST class-alpha member 1) (Glutathione S-transferase Ya) (Glutathione S-transferase Ya1) [Cleaved into: Glutathione S-transferase A1, N-terminally processed]	Gsta1 Gsta Gstya	223
GSTA3_MOUSE	0.23633	0.233937	0.067227	P30115	Glutathione S-transferase A3 (EC 2.5.1.18) (GST class-alpha member 3) (Glutathione S-transferase Ya3) (Glutathione S-transferase Yc)	Gsta3 Gstyc	221
GSTA4_MOUSE	0.119829	0.119829	0	P24472	Glutathione S-transferase A4 (EC 2.5.1.18) (GST A4-4) (GSTA4-4) (GST class-alpha member 4) (Glutathione S-transferase 5.7) (GST 5.7)	Gsta4 Gsta	222
GSTK1_MOUSE	0.180696	0.180696	0	Q9DCM2	Glutathione S-transferase kappa 1 (EC 2.5.1.18) (GST 13-13) (GST class-kappa) (GSTK1-1) (mGSTK1) (Glutathione S-transferase subunit 13)	Gstk1	226
GSTM1_MOUSE	0.174967	0.166354	0.046244	P10649	Glutathione S-transferase Mu 1 (EC 2.5.1.18) (GST 1-1) (GST class-mu 1) (Glutathione S-transferase GT8.7) (pmGT10)	Gstm1	218
GSTM2_MOUSE	0	0	0	P15626	Glutathione S-transferase Mu 2 (EC 2.5.1.18) (GST 5-5) (GST class-mu 2) (Glutathione S-transferase pmGT2)	Gstm2	218
GSTM6_MOUSE	0	0	0	O35660	Glutathione S-transferase Mu 6 (EC 2.5.1.18) (GST class-mu 6) (Glutathione-S-transferase class M5)	Gstm6 Gstm5	218
GSTO1_MOUSE	0.242765	0.242765	0	O09131	Glutathione S-transferase omega-1 (GSTO-1) (EC 2.5.1.18) (Glutathione S-transferase omega 1-1) (GSTO 1-1) (Glutathione-dependent dehydroascorbate reductase) (EC 1.8.5.1) (Monomethylarsonic acid reductase) (MMA(V) reductase) (EC 1.20.4.2) (S-(Phenacyl)glutathione reductase) (SPG-R) (p28)	Gsto1 Gstx Gtsttl	240
GSTP1_MOUSE	0.138369	0.140981	0.033501	P19157	Glutathione S-transferase P 1 (Gst P1) (EC 2.5.1.18) (GST YF-YF) (GST class-pi) (GST-piB) (Preadipocyte growth factor)	Gstp1 Gstpib	210
GSTT1_MOUSE	0.122648	0.135224	0.017786	Q64471	Glutathione S-transferase theta-1 (EC 2.5.1.18) (GST class-theta-1)	Gstt1	240
GSTT2_MOUSE	0.068158	0.068158	0	Q61133	Glutathione S-transferase theta-2 (EC 2.5.1.18) (GST class-theta-2)	Gstt2	244
H10_MOUSE	0.057837	0.060703	0.004053	P10922	Histone H1.0 (Histone H1') (Histone H1(0)) (MyD196) [Cleaved into: Histone H1.0, N-terminally processed]	H1-0 H1f0 H1fv	194
H12_MOUSE	0.067918	0.070612	0.007331	P15864	Histone H1.2 (H1 VAR.1) (H1c)	H1-2 H1f2 Hist1h1c	212
H14_MOUSE	0.113438	0.113438	0	P43274	Histone H1.4 (H1 VAR.2) (H1e)	H1-4 H1f4 Hist1h1e	219
H2A1B_MOUSE	0.037288	0.041909	0.00989	C0HKE1	Histone H2A type 1-B	H2ac4 Hist1h2ab	130
H2A2A_MOUSE	0.044672	0.047066	0.00753	Q6GSS7	Histone H2A type 2-A (H2a-614) (H2a-615) (Histone H2A.2)	Hist2h2aa1; Hist2h2aa2	130
H2AV_MOUSE	0.198266	0.198266	0	Q3THW5	Histone H2A.V (H2A.F/Z) (H2A.Z variant histone 2)	H2az2 H2afv H2av	128
H2B1B_MOUSE	0.032372	0.033029	0.005794	Q64475	Histone H2B type 1-B (H2B-clustered histone 3) (h2B-143)	H2bc3 Hist1h2bb	126
H33_MOUSE	0.018652	0.020986	0.008192	P84244	Histone H3.3	H3-3a H3.3a H3f3a; H3-3b H3.3b H3f3b	136
H3C_MOUSE	0.019488	0.013531	0.013431	P02301	Histone H3.3C (Embryonic)	H3-5 Gm14384 H3f3c	136
H4_MOUSE	0.015684	0.016365	0.006135	P62806	Histone H4	H4c1 Hist1h4a; H4c2 H4-53 Hist1h4b; H4c3 H4-12 Hist1h4c; H4c4 Hist1h4d; H4c6 Hist1h4f; H4c8 Hist1h4h; H4c9 Hist1h4i; H4c11 Hist1h4j; H4c12 Hist1h4k; Hist1h4m; H4c14 Hist2h4 Hist2h4a; H4f16 Hist4h4	103
HACL1_MOUSE	0.365505	0.365505	0	Q9QXE0	2-hydroxyacyl-CoA lyase 1 (EC 4.1.2.n2) (2-hydroxyphytanoyl-CoA lyase) (2-HPCL) (Phytanoyl-CoA 2-hydroxylase 2)	Hacl1 Hpcl Phyh2	581
HBA_MOUSE	0.017393	0.01824	0.004828	P01942	Hemoglobin subunit alpha (Alpha-globin) (Hemoglobin alpha chain)	Hba Hba-a1	142
HBB1_MOUSE	0.020585	0.020603	0.005267	P02088	Hemoglobin subunit beta-1 (Beta-1-globin) (Hemoglobin beta-1 chain) (Hemoglobin beta-major chain)	Hbb-b1	147
HCD2_MOUSE	0.107734	0.118934	0.032383	O08756	3-hydroxyacyl-CoA dehydrogenase type-2 (EC 1.1.1.35) (17-beta-estradiol 17-dehydrogenase) (EC 1.1.1.62) (2-methyl-3-hydroxybutyryl-CoA dehydrogenase) (MHBD) (3-alpha-(17-beta)-hydroxysteroid dehydrogenase (NAD(+))) (EC 1.1.1.239) (3-hydroxy-2-methylbutyryl-CoA dehydrogenase) (EC 1.1.1.178) (3-hydroxyacyl-CoA dehydrogenase type II) (3alpha(or 20beta)-hydroxysteroid dehydrogenase) (EC 1.1.1.53) (7-…	Hsd17b10 Erab Hadh2	261
HCDH_MOUSE	0.207027	0.192491	0.040569	Q61425	Hydroxyacyl-coenzyme A dehydrogenase, mitochondrial (HCDH) (EC 1.1.1.35) (Medium and short-chain L-3-hydroxyacyl-coenzyme A dehydrogenase) (Short-chain 3-hydroxyacyl-CoA dehydrogenase)	Hadh Hadhsc Mschad Schad	314
HEM2_MOUSE	0.220766	0.245744	0.048892	P10518	Delta-aminolevulinic acid dehydratase (ALADH) (EC 4.2.1.24) (Porphobilinogen synthase)	Alad Lv	330
HEM6_MOUSE	0.251362	0.302073	0.071717	P36552	Oxygen-dependent coproporphyrinogen-III oxidase, mitochondrial (COX) (Coprogen oxidase) (Coproporphyrinogenase) (EC 1.3.3.3)	Cpox Cpo	443
HGD_MOUSE	0.200451	0.155636	0.080269	O09173	Homogentisate 1,2-dioxygenase (EC 1.13.11.5) (Homogentisate oxygenase) (Homogentisic acid oxidase) (Homogentisicase)	Hgd Aku Hgo	445
HIBCH_MOUSE	0.138128	0.1771	0.055115	Q8QZS1	3-hydroxyisobutyryl-CoA hydrolase, mitochondrial (EC 3.1.2.4) (3-hydroxyisobutyryl-coenzyme A hydrolase) (HIB-CoA hydrolase) (HIBYL-CoA-H)	Hibch	385
HINT2_MOUSE	0.138381	0.152254	0.01962	Q9D0S9	Histidine triad nucleotide-binding protein 2, mitochondrial (HINT-2) (EC 3.-.-.-) (HINT-3)	Hint2	163
HIUH_MOUSE	0.428435	0.473513	0.06375	Q9CRB3	5-hydroxyisourate hydrolase (HIU hydrolase) (HIUHase) (EC 3.5.2.17) (Transthyretin-related protein)	Urah	118
HMCS2_MOUSE	0.291345	0.303322	0.090005	P54869	Hydroxymethylglutaryl-CoA synthase, mitochondrial (HMG-CoA synthase) (EC 2.3.3.10) (3-hydroxy-3-methylglutaryl coenzyme A synthase)	Hmgcs2	508
HMGB1_MOUSE	0.223609	0.248902	0.03577	P63158	High mobility group protein B1 (High mobility group protein 1) (HMG-1)	Hmgb1 Hmg-1 Hmg1	215
HMGCL_MOUSE	0.199949	0.193099	0.051931	P38060	Hydroxymethylglutaryl-CoA lyase, mitochondrial (HL) (HMG-CoA lyase) (EC 4.1.3.4) (3-hydroxy-3-methylglutarate-CoA lyase)	Hmgcl	325
HNRPD_MOUSE	0.117007	0.128363	0.01606	Q60668	Heterogeneous nuclear ribonucleoprotein D0 (hnRNP D0) (AU-rich element RNA-binding protein 1)	Hnrnpd Auf1 Hnrpd	355
HNRPK_MOUSE	0.364486	0.412728	0.067902	P61979	Heterogeneous nuclear ribonucleoprotein K (hnRNP K)	Hnrnpk Hnrpk	463
HNRPM_MOUSE	0	0	0	Q9D0E1	Heterogeneous nuclear ribonucleoprotein M (hnRNP M)	Hnrnpm Hnrpm	729
HNRPU_MOUSE	0.349798	0.104791	0.487021	Q8VEK3	Heterogeneous nuclear ribonucleoprotein U (hnRNP U) (Scaffold-attachment factor A) (SAF-A)	Hnrnpu Hnrpu	800
HOGA1_MOUSE	0.149417	0.129328	0.077568	Q9DCU9	4-hydroxy-2-oxoglutarate aldolase, mitochondrial (EC 4.1.3.16) (Dihydrodipicolinate synthase-like) (DHDPS-like protein) (Probable 2-keto-4-hydroxyglutarate aldolase) (Probable KHG-aldolase)	Hoga1 Dhdpsl	321
HPPD_MOUSE	0.511521	0.537587	0.156765	P49429	4-hydroxyphenylpyruvate dioxygenase (EC 1.13.11.27) (4-hydroxyphenylpyruvic acid oxidase) (4HPPD) (HPD) (HPPDase) (F Alloantigen) (F protein)	Hpd	393
HS90A_MOUSE	0.253796	0.253307	0.117206	P07901	Heat shock protein HSP 90-alpha (EC 3.6.4.10) (Heat shock 86 kDa) (HSP 86) (HSP86) (Tumor-specific transplantation 86 kDa antigen) (TSTA)	Hsp90aa1 Hsp86 Hsp86-1 Hspca	733
HS90B_MOUSE	0.348031	0.340314	0.101419	P11499	Heat shock protein HSP 90-beta (Heat shock 84 kDa) (HSP 84) (HSP84) (Tumor-specific transplantation 84 kDa antigen) (TSTA)	Hsp90ab1 Hsp84 Hsp84-1 Hspcb	724
HSP7C_MOUSE	0.339715	0.340482	0.100616	P63017	Heat shock cognate 71 kDa protein (EC 3.6.4.10) (Heat shock 70 kDa protein 8)	Hspa8 Hsc70 Hsc73	646
HUTH_MOUSE	0.253006	0.300128	0.081346	P35492	Histidine ammonia-lyase (Histidase) (EC 4.3.1.3)	Hal Hsd Huth	657
HUTI_MOUSE	0.045864	0.086177	0.05701	Q9DBA8	Probable imidazolonepropionase (EC 3.5.2.7) (Amidohydrolase domain-containing protein 1)	Amdhd1	426
HUTU_MOUSE	0.185007	0.179324	0.036505	Q8VC12	Urocanate hydratase (Urocanase) (EC 4.2.1.49) (Imidazolonepropionate hydrolase)	Uroc1	676
HYEP_MOUSE	0.171209	0.171209	0	Q9D379	Epoxide hydrolase 1 (EC 3.3.2.9) (Epoxide hydratase) (Microsomal epoxide hydrolase) (mEH)	Ephx1	455
HYES_MOUSE	0.229085	0.231584	0.055712	P34914	Bifunctional epoxide hydrolase 2 [Includes: Cytosolic epoxide hydrolase 2 (CEH) (EC 3.3.2.10) (Epoxide hydratase) (Soluble epoxide hydrolase) (SEH); Lipid-phosphate phosphatase (EC 3.1.3.76)]	Ephx2 Eph2	554
HYOU1_MOUSE	0.310776	0.334128	0.078782	Q9JKR6	Hypoxia up-regulated protein 1 (GRP-170) (140 kDa Ca(2+)-binding protein) (CBP-140)	Hyou1 Grp170	999
HYPDH_MOUSE	1.27486	1.27486	0	Q8VCZ9	Hydroxyproline dehydrogenase (HYPDH) (EC 1.5.5.3) (Kidney and liver proline oxidase 1) (MmPOX1) (Probable proline dehydrogenase 2) (EC 1.5.5.2) (Probable proline oxidase 2) (Proline oxidase-like protein) (PO) (Proline oxidase)	Prodh2 Hypdh	456
IDH3A_MOUSE	1.02623	1.02623	0	Q9D6R2	Isocitrate dehydrogenase [NAD] subunit alpha, mitochondrial (EC 1.1.1.41) (Isocitric dehydrogenase subunit alpha) (NAD(+)-specific ICDH subunit alpha)	Idh3a	366
IDHC_MOUSE	0.187244	0.175725	0.051027	O88844	Isocitrate dehydrogenase [NADP] cytoplasmic (IDH) (EC 1.1.1.42) (Cytosolic NADP-isocitrate dehydrogenase) (IDP) (NADP(+)-specific ICDH) (Oxalosuccinate decarboxylase)	Idh1	414
IDHP_MOUSE	0.136956	0.132092	0.019324	P54071	Isocitrate dehydrogenase [NADP], mitochondrial (IDH) (EC 1.1.1.42) (ICD-M) (IDP) (NADP(+)-specific ICDH) (Oxalosuccinate decarboxylase)	Idh2	452
IF4A1_MOUSE	0.315181	0.31277	0.073965	P60843	Eukaryotic initiation factor 4A-I (eIF-4A-I) (eIF4A-I) (EC 3.6.4.13) (ATP-dependent RNA helicase eIF4A-1)	Eif4a1 Ddx2a Eif4a	406
IF4A2_MOUSE	0	0	0	P10630	Eukaryotic initiation factor 4A-II (eIF-4A-II) (eIF4A-II) (EC 3.6.4.13) (ATP-dependent RNA helicase eIF4A-2)	Eif4a2 Ddx2b	407
IF5A1_MOUSE	0.367962	0.367939	0.020255	P63242	Eukaryotic translation initiation factor 5A-1 (eIF-5A-1) (eIF-5A1) (Eukaryotic initiation factor 5A isoform 1) (eIF-5A) (eIF-4D)	Eif5a	154
INMT_MOUSE	0.220644	0.187775	0.096154	P40936	Indolethylamine N-methyltransferase (Indolamine N-methyltransferase) (EC 2.1.1.49) (EC 2.1.1.96) (Aromatic alkylamine N-methyltransferase) (Amine N-methyltransferase) (Arylamine N-methyltransferase) (Thioether S-methyltransferase) (TEMT)	Inmt Temt	264
IPYR_MOUSE	0.172182	0.284641	0.159041	Q9D819	Inorganic pyrophosphatase (EC 3.6.1.1) (Pyrophosphate phospho-hydrolase) (PPase)	Ppa1 Pp Pyp	289
IQGA2_MOUSE	0.433551	0.433551	0	Q3UQ44	Ras GTPase-activating-like protein IQGAP2	Iqgap2	1575
IVD_MOUSE	0.189503	0.18518	0.141452	Q9JHI5	Isovaleryl-CoA dehydrogenase, mitochondrial (IVD) (EC 1.3.8.4) (Butyryl-CoA dehydrogenase) (EC 1.3.8.1)	Ivd	424
K1C10_MOUSE	0.046353	0.046353	0	P02535	Keratin, type I cytoskeletal 10 (56 kDa cytokeratin) (Cytokeratin-10) (CK-10) (Keratin, type I cytoskeletal 59 kDa) (Keratin-10) (K10)	Krt10 Krt1-10	570
K1C17_MOUSE	0	0	0	Q9QWL7	Keratin, type I cytoskeletal 17 (Cytokeratin-17) (CK-17) (Keratin-17) (K17)	Krt17 Krt1-17	433
K1C18_MOUSE	0.093521	0.086619	0.045139	P05784	Keratin, type I cytoskeletal 18 (Cytokeratin endo B) (Keratin D) (Cytokeratin-18) (CK-18) (Keratin-18) (K18)	Krt18 Kerd Krt1-18	423
K22E_MOUSE	0.06618	0.06618	0	Q3TTY5	Keratin, type II cytoskeletal 2 epidermal (Cytokeratin-2e) (CK-2e) (Epithelial keratin-2e) (Keratin-2 epidermis) (Keratin-2e) (K2e) (Type-II keratin Kb2)	Krt2 K2e Krt2-17 Krt2a	707
K22O_MOUSE	0	0	0	Q3UV17	Keratin, type II cytoskeletal 2 oral (Keratin-76) (K76) (Type-II keratin Kb9)	Krt76	594
K2C1B_MOUSE	0.000214	0.000214	0	Q6IFZ6	Keratin, type II cytoskeletal 1b (Cytokeratin-1B) (CK-1B) (Embryonic type II keratin-1) (Keratin-77) (K77) (Type-II keratin Kb39)	Krt77 Krt1b	572
K2C1_MOUSE	0.065775	0.065775	0	P04104	Keratin, type II cytoskeletal 1 (67 kDa cytokeratin) (Cytokeratin-1) (CK-1) (Keratin-1) (K1) (Type-II keratin Kb1)	Krt1 Krt2-1	637
K2C5_MOUSE	0.084715	0.14736	0.088594	Q922U2	Keratin, type II cytoskeletal 5 (Cytokeratin-5) (CK-5) (Keratin-5) (K5) (Type-II keratin Kb5)	Krt5 Krt2-5	580
K2C8_MOUSE	0.107076	0.124399	0.029939	P11679	Keratin, type II cytoskeletal 8 (Cytokeratin endo A) (Cytokeratin-8) (CK-8) (Keratin-8) (K8) (Type-II keratin Kb8)	Krt8 Krt2-8	490
KAD2_MOUSE	0.123676	0.131169	0.06727	Q9WTP6	Adenylate kinase 2, mitochondrial (AK 2) (EC 2.7.4.3) (ATP-AMP transphosphorylase 2) (ATP:AMP phosphotransferase) (Adenylate monophosphate kinase)	Ak2	239
KAD3_MOUSE	0.334602	0.209393	0.220203	Q9WTP7	GTP:AMP phosphotransferase AK3, mitochondrial (EC 2.7.4.10) (Adenylate kinase 3) (AK 3) (Adenylate kinase 3 alpha-like 1)	Ak3 Ak3l Ak3l1 Akl3l	227
KAD4_MOUSE	0.887301	1.56918	0.964318	Q9WUR9	Adenylate kinase 4, mitochondrial (AK 4) (EC 2.7.4.10) (EC 2.7.4.6) (Adenylate kinase 3-like) (Adenylate kinase isoenzyme 4) (GTP:AMP phosphotransferase AK4)	Ak4 Ak-4 Ak3b Ak3l1	223
KAT3_MOUSE	0.259102	0.303111	0.119025	Q71RI9	Kynurenine--oxoglutarate transaminase 3 (EC 2.6.1.7) (Cysteine-S-conjugate beta-lyase 2) (EC 4.4.1.13) (Kynurenine aminotransferase 3) (Kynurenine aminotransferase III) (KATIII) (Kynurenine--glyoxylate transaminase) (EC 2.6.1.63) (Kynurenine--oxoglutarate transaminase III)	Kyat3 Ccbl2 Kat3	455
KCRM_MOUSE	0.039606	0.039529	0.00284	P07310	Creatine kinase M-type (EC 2.7.3.2) (Creatine kinase M chain) (Creatine phosphokinase M-type) (CPK-M) (M-CK)	Ckm Ckmm	381
KCRS_MOUSE	0	0	0	Q6P8J7	Creatine kinase S-type, mitochondrial (EC 2.7.3.2) (Basic-type mitochondrial creatine kinase) (Mib-CK) (Sarcomeric mitochondrial creatine kinase) (S-MtCK)	Ckmt2	419
KCY_MOUSE	0.175722	0.183989	0.059945	Q9DBP5	UMP-CMP kinase (EC 2.7.4.14) (Deoxycytidylate kinase) (CK) (dCMP kinase) (Nucleoside-diphosphate kinase) (EC 2.7.4.6) (Uridine monophosphate/cytidine monophosphate kinase) (UMP/CMP kinase) (UMP/CMPK)	Cmpk1 Cmk Cmpk Uck Umk Umpk	196
KEG1_MOUSE	0.710938	0.710938	0	Q9DCY0	Glycine N-acyltransferase-like protein Keg1 (EC 2.3.1.13) (Acyl-CoA:glycine N-acyltransferase protein Keg1) (Kidney-expressed gene 1 protein)	Keg1	295
KHK_MOUSE	1.44606	1.44606	0	P97328	Ketohexokinase (EC 2.7.1.3) (Hepatic fructokinase)	Khk	298
KMO_MOUSE	0.080424	0.080424	0	Q91WN4	Kynurenine 3-monooxygenase (EC 1.14.13.9) (Kynurenine 3-hydroxylase)	Kmo	479
KPYR_MOUSE	0.198245	0.156135	0.095057	P53657	Pyruvate kinase PKLR (EC 2.7.1.40) (L-PK) (Pyruvate kinase isozymes L/R)	Pklr	574
KRT82_MOUSE	0	0	0	Q99M74	Keratin, type II cuticular Hb2 (Keratin-82) (K82) (Type II hair keratin Hb2) (Type-II keratin Kb22)	Krt82 Krt2-20 Krthb2	516
KYNU_MOUSE	0.204186	0.207578	0.007331	Q9CXF0	Kynureninase (EC 3.7.1.3) (L-kynurenine hydrolase)	Kynu	464
L2HDH_MOUSE	0.129734	0.129734	0	Q91YP0	L-2-hydroxyglutarate dehydrogenase, mitochondrial (EC 1.1.99.2) (Duranin)	L2hgdh	464
LACB2_MOUSE	0	0	0	Q99KR3	Endoribonuclease LACTB2 (Beta-lactamase-like protein 2) (EC 3.1.27.-)	Lactb2	288
LACTB_MOUSE	0.142169	0.156706	0.020558	Q9EP89	Serine beta-lactamase-like protein LACTB, mitochondrial (EC 3.4.-.-)	Lactb Lact1	551
LAMP2_MOUSE	0	0	0	P17047	Lysosome-associated membrane glycoprotein 2 (LAMP-2) (Lysosome-associated membrane protein 2) (CD107 antigen-like family member B) (Lysosomal membrane glycoprotein type B) (LGP-B) (CD antigen CD107b)	Lamp2 Lamp-2	415
LASP1_MOUSE	0.735872	0.735871	0	Q61792	LIM and SH3 domain protein 1 (LASP-1) (Metastatic lymph node gene 50 protein) (MLN 50)	Lasp1 Mln50	263
LDHA_MOUSE	0.212185	0.213279	0.059387	P06151	L-lactate dehydrogenase A chain (LDH-A) (EC 1.1.1.27) (LDH muscle subunit) (LDH-M)	Ldha Ldh-1 Ldh1	332
LDHD_MOUSE	0.147524	0.120708	0.094679	Q7TNG8	Probable D-lactate dehydrogenase, mitochondrial (DLD) (Lactate dehydrogenase D) (EC 1.1.2.4)	Ldhd	484
LEG9_MOUSE	0.091284	0.091284	0	O08573	Galectin-9 (Gal-9)	Lgals9	353
LGUL_MOUSE	0.176496	0.217971	0.058654	Q9CPU0	Lactoylglutathione lyase (EC 4.4.1.5) (Aldoketomutase) (Glyoxalase I) (Glx I) (Ketone-aldehyde mutase) (Methylglyoxalase) (S-D-lactoylglutathione methylglyoxal lyase)	Glo1	184
LMNA_MOUSE	0.147708	0.147708	0	P48678	Prelamin-A/C [Cleaved into: Lamin-A/C]	Lmna Lmn1	665
LRC59_MOUSE	0.090023	0.130453	0.056141	Q922Q8	Leucine-rich repeat-containing protein 59 [Cleaved into: Leucine-rich repeat-containing protein 59, N-terminally processed]	Lrrc59	307
LYPA1_MOUSE	0.258204	0.281702	0.033231	P97823	Acyl-protein thioesterase 1 (APT-1) (EC 3.1.2.-) (Lysophospholipase 1) (Lysophospholipase I) (LPL-I) (LysoPLA I)	Lypla1 Apt1 Pla1a	230
M2GD_MOUSE	0.142593	0.150721	0.038507	Q9DBT9	Dimethylglycine dehydrogenase, mitochondrial (EC 1.5.8.4) (ME2GLYDH)	Dmgdh	869
M2OM_MOUSE	0.116831	0.11683	0	Q9CR62	Mitochondrial 2-oxoglutarate/malate carrier protein (OGCP) (Solute carrier family 25 member 11)	Slc25a11	314
MAAI_MOUSE	0.174178	0.167951	0.043572	Q9WVL0	Maleylacetoacetate isomerase (MAAI) (EC 5.2.1.2) (GSTZ1-1) (Glutathione S-transferase zeta 1) (EC 2.5.1.18)	Gstz1 Maai	216
MAOX_MOUSE	0.77867	1.37441	0.842498	P06801	NADP-dependent malic enzyme (NADP-ME) (EC 1.1.1.40) (Malic enzyme 1)	Me1 Mod-1 Mod1	572
MARC2_MOUSE	0.208469	0.239731	0.044211	Q922Q1	Mitochondrial amidoxime reducing component 2 (mARC2) (EC 1.7.-.-) (Molybdenum cofactor sulfurase C-terminal domain-containing protein 2) (MOSC domain-containing protein 2) (Moco sulfurase C-terminal domain-containing protein 2)	Mtarc2 Marc2 Mg87 Mosc2	338
MCAT_MOUSE	0.281462	0.281462	0	Q9Z2Z6	Mitochondrial carnitine/acylcarnitine carrier protein (Carnitine/acylcarnitine translocase) (CAC) (mCAC) (Solute carrier family 25 member 20)	Slc25a20 Cac Cact	301
MCCB_MOUSE	0	0	0	Q3ULD5	Methylcrotonoyl-CoA carboxylase beta chain, mitochondrial (MCCase subunit beta) (EC 6.4.1.4) (3-methylcrotonyl-CoA carboxylase 2) (3-methylcrotonyl-CoA carboxylase non-biotin-containing subunit) (3-methylcrotonyl-CoA:carbon dioxide ligase subunit beta)	Mccc2	563
MDHC_MOUSE	0.192179	0.203258	0.049791	P14152	Malate dehydrogenase, cytoplasmic (EC 1.1.1.37) (Cytosolic malate dehydrogenase)	Mdh1 Mor2	334
MDHM_MOUSE	0.138774	0.132907	0.029585	P08249	Malate dehydrogenase, mitochondrial (EC 1.1.1.37)	Mdh2 Mor1	338
MET7B_MOUSE	0.241525	0.241525	0	Q9DD20	Methyltransferase-like protein 7B (EC 2.1.1.-)	Mettl7b	244
METK1_MOUSE	0.409274	0.395324	0.107436	Q91X83	S-adenosylmethionine synthase isoform type-1 (AdoMet synthase 1) (EC 2.5.1.6) (Methionine adenosyltransferase 1) (MAT 1)	Mat1a	396
MGST1_MOUSE	0.203537	0.215437	0.044341	Q91VS7	Microsomal glutathione S-transferase 1 (Microsomal GST-1) (EC 2.5.1.18) (Microsomal GST-I)	Mgst1	155
MIC19_MOUSE	0.185638	0.185638	0	Q9CRB9	MICOS complex subunit Mic19 (Coiled-coil-helix-coiled-coil-helix domain-containing protein 3)	Chchd3 Mic19	227
MIC27_MOUSE	0	0	0	Q78IK4	MICOS complex subunit Mic27 (Apolipoprotein O-like) (Protein FAM121A)	Apool Fam121a Mic27	265
MIC60_MOUSE	0.088152	0.088152	0	Q8CAQ8	MICOS complex subunit Mic60 (Mitochondrial inner membrane protein) (Mitofilin)	Immt Mic60	757
MICA3_MOUSE	0	0	0	Q8CJ19	[F-actin]-monooxygenase MICAL3 (EC 1.14.13.225) (Molecule interacting with CasL protein 3) (MICAL-3)	Mical3 Kiaa0819 Kiaa1364	1993
MLRS_MOUSE	0.026312	0.026312	0	P97457	Myosin regulatory light chain 2, skeletal muscle isoform (Fast skeletal myosin light chain 2) (MLC2F)	Mylpf	169
MMSA_MOUSE	0.135003	0.13724	0.0352	Q9EQ20	Methylmalonate-semialdehyde dehydrogenase [acylating], mitochondrial (MMSDH) (Malonate-semialdehyde dehydrogenase [acylating]) (EC 1.2.1.18) (EC 1.2.1.27) (Aldehyde dehydrogenase family 6 member A1)	Aldh6a1	535
MOGS_MOUSE	0.172488	0.172488	0	Q80UM7	Mannosyl-oligosaccharide glucosidase (EC 3.2.1.106) (Glucosidase 1) (Glycoprotein-processing glucosidase I)	Mogs Gcs1	834
MOR2B_MOUSE	0	0	0	Q8C5W4	ATPase MORC2B (EC 3.6.1.-) (MORC family CW-type zinc finger protein 2B) (TCE6)	Morc2b Tce6	1022
MPC2_MOUSE	0.230372	0.243091	0.027407	Q9D023	Mitochondrial pyruvate carrier 2 (Brain protein 44)	Mpc2 Brp44	127
MPCP_MOUSE	0.146989	0.196828	0.070483	Q8VEM8	Phosphate carrier protein, mitochondrial (Phosphate transport protein) (PTP) (Solute carrier family 25 member 3)	Slc25a3	357
MSRA_MOUSE	0.128806	0.172571	0.061894	Q9D6Y7	Mitochondrial peptide methionine sulfoxide reductase (EC 1.8.4.11) (Peptide-methionine (S)-S-oxide reductase) (Peptide Met(O) reductase) (Protein-methionine-S-oxide reductase) (PMSR)	Msra	233
MTCH2_MOUSE	0.131106	0.136908	0.008204	Q791V5	Mitochondrial carrier homolog 2	Mtch2	303
MTL26_MOUSE	0.198765	0.206126	0.010409	Q9DCS2	Methyltransferase-like 26	Mettl26	204
MTP_MOUSE	0.187769	0.219051	0.076796	O08601	Microsomal triglyceride transfer protein large subunit	Mttp Mtp	894
MUG1_MOUSE	0.696062	0.872681	0.553895	P28665	Murinoglobulin-1 (MuG1)	Mug1 Mug-1	1476
MUP17_MOUSE	4.30394	6.21328	2.70022	B5X0G2	Major urinary protein 17 (MUP 17)	Mup17 Mup15	180
MUP20_MOUSE	0	0	0	Q5FW60	Major urinary protein 20 (Darcin) (Major urinary protein 24)	Mup20 Mup24	181
MUP2_MOUSE	8.26272	8.6133	0.495783	P11589	Major urinary protein 2 (MUP 2)	Mup2	180
MUP6_MOUSE	0	0	0	P02762	Major urinary protein 6 (MUP 6) (Alpha-2U-globulin) (Group 1, BS6) (allergen Mus m 1)	Mup6	180
MYG_MOUSE	0.036112	0.038706	0.003668	P04247	Myoglobin	Mb	154
MYH11_MOUSE	0.593985	0.593985	0	O08638	Myosin-11 (Myosin heavy chain 11) (Myosin heavy chain, smooth muscle isoform) (SMMHC)	Myh11	1972
MYH1_MOUSE	0.035639	0.037101	0.006284	Q5SX40	Myosin-1 (Myosin heavy chain 1) (Myosin heavy chain 2x) (MyHC-2x) (Myosin heavy chain, skeletal muscle, adult 1)	Myh1	1942
MYH4_MOUSE	0.029963	0.055795	0.036532	Q5SX39	Myosin-4 (Myosin heavy chain 2b) (MyHC-2b) (Myosin heavy chain 4)	Myh4	1939
MYH8_MOUSE	0	0	0	P13542	Myosin-8 (Myosin heavy chain 8) (Myosin heavy chain, skeletal muscle, perinatal) (MyHC-perinatal)	Myh8 Myhsp	1937
MYH9_MOUSE	0.165581	0.239376	0.12847	Q8VDD5	Myosin-9 (Cellular myosin heavy chain, type A) (Myosin heavy chain 9) (Myosin heavy chain, non-muscle IIa) (Non-muscle myosin heavy chain A) (NMMHC-A) (Non-muscle myosin heavy chain IIa) (NMMHC II-a) (NMMHC-IIA)	Myh9	1960
MYL1_MOUSE	0.033063	0.043149	0.014265	P05977	Myosin light chain 1/3, skeletal muscle isoform (MLC1/MLC3) (MLC1F/MLC3F) (Myosin light chain alkali 1/2) (Myosin light chain A1/A2)	Myl1 Mylf	188
NACA_MOUSE	0.270724	0.270724	0	Q60817	Nascent polypeptide-associated complex subunit alpha (Alpha-NAC) (Alpha-NAC/1.9.2)	Naca	215
NADC_MOUSE	0.179265	0.150624	0.069986	Q91X91	Nicotinate-nucleotide pyrophosphorylase [carboxylating] (EC 2.4.2.19) (Quinolinate phosphoribosyltransferase [decarboxylating]) (QAPRTase) (QPRTase)	Qprt	299
NB5R3_MOUSE	0.214007	0.223397	0.029816	Q9DCN2	NADH-cytochrome b5 reductase 3 (B5R) (Cytochrome b5 reductase) (EC 1.6.2.2) (Diaphorase-1) [Cleaved into: NADH-cytochrome b5 reductase 3 membrane-bound form; NADH-cytochrome b5 reductase 3 soluble form]	Cyb5r3 Dia1	301
NCPR_MOUSE	0.532602	0.532602	0	P37040	NADPH--cytochrome P450 reductase (CPR) (P450R) (EC 1.6.2.4)	Por	678
NDKA_MOUSE	0.223634	0.236804	0.054158	P15532	Nucleoside diphosphate kinase A (NDK A) (NDP kinase A) (EC 2.7.4.6) (Metastasis inhibition factor NM23) (NDPK-A) (Tumor metastatic process-associated protein) (nm23-M1)	Nme1 Nm23	152
NDKB_MOUSE	0.193854	0.205064	0.054562	Q01768	Nucleoside diphosphate kinase B (NDK B) (NDP kinase B) (EC 2.7.4.6) (Histidine protein kinase NDKB) (EC 2.7.13.3) (P18) (nm23-M2)	Nme2	152
NDRG2_MOUSE	0.62813	0.62813	0	Q9QYG0	Protein NDRG2 (N-myc downstream-regulated gene 2 protein) (Protein Ndr2)	Ndrg2 Kiaa1248 Ndr2	371
NDUA2_MOUSE	0.216969	0.216969	0	Q9CQ75	NADH dehydrogenase [ubiquinone] 1 alpha subcomplex subunit 2 (Complex I-B8) (CI-B8) (NADH-ubiquinone oxidoreductase B8 subunit)	Ndufa2	99
NDUA4_MOUSE	0.474654	0.474654	0	Q62425	Cytochrome c oxidase subunit NDUFA4	Ndufa4	82
NDUA7_MOUSE	0	0	0	Q9Z1P6	NADH dehydrogenase [ubiquinone] 1 alpha subcomplex subunit 7 (Complex I-B14.5a) (CI-B14.5a) (NADH-ubiquinone oxidoreductase subunit B14.5a)	Ndufa7	113
NDUA9_MOUSE	0.195746	0.210776	0.021256	Q9DC69	NADH dehydrogenase [ubiquinone] 1 alpha subcomplex subunit 9, mitochondrial (Complex I-39kD) (CI-39kD) (NADH-ubiquinone oxidoreductase 39 kDa subunit)	Ndufa9	377
NDUAA_MOUSE	0.113384	0.177072	0.090068	Q99LC3	NADH dehydrogenase [ubiquinone] 1 alpha subcomplex subunit 10, mitochondrial (Complex I-42kD) (CI-42kD) (NADH-ubiquinone oxidoreductase 42 kDa subunit)	Ndufa10	355
NDUAD_MOUSE	0.32866	0.498201	0.239766	Q9ERS2	NADH dehydrogenase [ubiquinone] 1 alpha subcomplex subunit 13 (Cell death regulatory protein GRIM-19) (Complex I-B16.6) (CI-B16.6) (Gene associated with retinoic and interferon-induced mortality 19 protein) (GRIM-19) (Gene associated with retinoic and IFN-induced mortality 19 protein) (NADH-ubiquinone oxidoreductase B16.6 subunit)	Ndufa13 Grim19	144
NDUS1_MOUSE	0.18139	0.157899	0.110543	Q91VD9	NADH-ubiquinone oxidoreductase 75 kDa subunit, mitochondrial (EC 7.1.1.2) (Complex I-75kD) (CI-75kD)	Ndufs1	727
NDUS2_MOUSE	0.107499	0.107499	0	Q91WD5	NADH dehydrogenase [ubiquinone] iron-sulfur protein 2, mitochondrial (EC 7.1.1.2) (Complex I-49kD) (CI-49kD) (NADH-ubiquinone oxidoreductase 49 kDa subunit)	Ndufs2	463
NDUS5_MOUSE	0	0	0	Q99LY9	NADH dehydrogenase [ubiquinone] iron-sulfur protein 5 (Complex I-15 kDa) (CI-15 kDa) (NADH-ubiquinone oxidoreductase 15 kDa subunit)	Ndufs5	106
NDUS7_MOUSE	0.100871	0.100871	0	Q9DC70	NADH dehydrogenase [ubiquinone] iron-sulfur protein 7, mitochondrial (EC 7.1.1.2) (Complex I-20kD) (CI-20kD) (NADH-ubiquinone oxidoreductase 20 kDa subunit)	Ndufs7	224
NHRF1_MOUSE	0	0	0	P70441	Na(+)/H(+) exchange regulatory cofactor NHE-RF1 (NHERF-1) (Ezrin-radixin-moesin-binding phosphoprotein 50) (EBP50) (Regulatory cofactor of Na(+)/H(+) exchanger) (Sodium-hydrogen exchanger regulatory factor 1) (Solute carrier family 9 isoform A3 regulatory factor 1)	Slc9a3r1 Nherf Nherf1	355
NIPS1_MOUSE	0.164632	0.177709	0.023254	O55125	Protein NipSnap homolog 1 (NipSnap1)	Nipsnap1	284
NIT2_MOUSE	0.156825	0.152141	0.043863	Q9JHW2	Omega-amidase NIT2 (EC 3.5.1.3) (Nitrilase homolog 2)	Nit2 D16Ertd502e	276
NLTP_MOUSE	0.711505	0.661541	0.30553	P32020	Sterol carrier protein 2 (SCP-2) (Acetyl-CoA C-myristoyltransferase) (EC 2.3.1.155) (Non-specific lipid-transfer protein) (NSL-TP) (Propanoyl-CoA C-acyltransferase) (EC 2.3.1.176) (SCP-2/3-oxoacyl-CoA thiolase) (SCP-2/thiolase) (EC 2.3.1.16) (SCP-chi) (Sterol carrier protein X) (SCP-X) (Straight-chain acyl-CoA oxidase) (SCPX)	Scp2 Scp-2	547
NPS3B_MOUSE	0	0	0	Q9CQE1	Protein NipSnap homolog 3B (NipSnap3B) (NipSnap-related protein) (Protein NipSnap homolog 3A) (NipSnap3A)	Nipsnap3b Nipsnap3a	247
NQO2_MOUSE	0.262247	0.387061	0.176514	Q9JI75	Ribosyldihydronicotinamide dehydrogenase [quinone] (EC 1.10.5.1) (NRH dehydrogenase [quinone] 2) (NRH:quinone oxidoreductase 2) (Quinone reductase 2) (QR2)	Nqo2 Nmor2	231
NT8F2_MOUSE	0.66491	0.66491	0	Q8CHQ9	N-acetyltransferase family 8 member 2 (EC 2.3.1.-) (Camello-like protein 2) (N-acetyltransferase-like protein CML2)	Nat8f2 Cml2	238
NUCL_MOUSE	0.683659	0.984597	0.425591	P09405	Nucleolin (Protein C23)	Ncl Nuc	707
NUDT7_MOUSE	0.416568	0.416568	0	Q99P30	Peroxisomal coenzyme A diphosphatase NUDT7 (EC 3.6.1.-) (Nucleoside diphosphate-linked moiety X motif 7) (Nudix motif 7)	Nudt7	236
OAT_MOUSE	0.356958	0.532572	0.242798	P29758	Ornithine aminotransferase, mitochondrial (EC 2.6.1.13) (Ornithine--oxo-acid aminotransferase)	Oat	439
ODB2_MOUSE	0.223189	0.346915	0.174976	P53395	Lipoamide acyltransferase component of branched-chain alpha-keto acid dehydrogenase complex, mitochondrial (EC 2.3.1.168) (Branched-chain alpha-keto acid dehydrogenase complex component E2) (BCKAD-E2) (BCKADE2) (Dihydrolipoamide acetyltransferase component of branched-chain alpha-keto acid dehydrogenase complex) (Dihydrolipoamide branched chain transacylase) (Dihydrolipoyllysine-residue (2-methyl…	Dbt	482
ODO1_MOUSE	0	0	0	Q60597	2-oxoglutarate dehydrogenase, mitochondrial (EC 1.2.4.2) (2-oxoglutarate dehydrogenase complex component E1) (OGDC-E1) (Alpha-ketoglutarate dehydrogenase)	Ogdh Kiaa4192	1023
ODO2_MOUSE	1.00951	0.172217	1.54249	Q9D2G2	Dihydrolipoyllysine-residue succinyltransferase component of 2-oxoglutarate dehydrogenase complex, mitochondrial (EC 2.3.1.61) (2-oxoglutarate dehydrogenase complex component E2) (OGDC-E2) (Dihydrolipoamide succinyltransferase component of 2-oxoglutarate dehydrogenase complex) (E2K)	Dlst	454
ODP2_MOUSE	0.095709	0.10967	0.019743	Q8BMF4	Dihydrolipoyllysine-residue acetyltransferase component of pyruvate dehydrogenase complex, mitochondrial (EC 2.3.1.12) (Dihydrolipoamide acetyltransferase component of pyruvate dehydrogenase complex) (Pyruvate dehydrogenase complex component E2) (PDC-E2) (PDCE2)	Dlat	642
ODPB_MOUSE	0.595824	1.07993	0.684634	Q9D051	Pyruvate dehydrogenase E1 component subunit beta, mitochondrial (PDHE1-B) (EC 1.2.4.1)	Pdhb	359
ORNT1_MOUSE	0.123443	0.152163	0.073861	Q9WVD5	Mitochondrial ornithine transporter 1 (Solute carrier family 25 member 15)	Slc25a15 Ornt1	301
OST48_MOUSE	0.197407	0.205094	0.010871	O54734	Dolichyl-diphosphooligosaccharide--protein glycosyltransferase 48 kDa subunit (DDOST 48 kDa subunit) (Oligosaccharyl transferase 48 kDa subunit)	Ddost	441
OTC_MOUSE	0.142653	0.129266	0.039927	P11725	Ornithine transcarbamylase, mitochondrial (OTCase) (EC 2.1.3.3) (Ornithine carbamoyltransferase, mitochondrial)	Otc	354
P20D1_MOUSE	0.532034	0.532034	0	Q8C165	N-fatty-acyl-amino acid synthase/hydrolase PM20D1 (EC 3.5.1.114) (EC 3.5.1.14) (Peptidase M20 domain-containing protein 1) (PM20D1)	Pm20d1	503
P5CR3_MOUSE	0.128087	0.128087	0	Q9DCC4	Pyrroline-5-carboxylate reductase 3 (P5C reductase 3) (P5CR 3) (EC 1.5.1.2) (Pyrroline-5-carboxylate reductase-like protein)	Pycr3 Pycrl	274
PABP1_MOUSE	0	0	0	P29341	Polyadenylate-binding protein 1 (PABP-1) (Poly(A)-binding protein 1)	Pabpc1 Pabp1	636
PARK7_MOUSE	0.171628	0.162252	0.040265	Q99LX0	Parkinson disease protein 7 homolog (Maillard deglycase) (Parkinsonism-associated deglycase) (Protein DJ-1) (DJ-1) (Protein/nucleic acid deglycase DJ-1) (EC 3.1.2.-) (EC 3.5.1.-) (EC 3.5.1.124)	Park7	189
PBLD1_MOUSE	0.154439	0.173826	0.038586	Q9DCG6	Phenazine biosynthesis-like domain-containing protein 1 (EC 5.1.-.-)	Pbld1 Mawbp2 Pbld	288
PBLD2_MOUSE	0	0	0	Q9CXN7	Phenazine biosynthesis-like domain-containing protein 2 (EC 5.1.-.-)	Pbld2 Mawbp1	288
PCCA_MOUSE	0.101821	0.183608	0.115665	Q91ZA3	Propionyl-CoA carboxylase alpha chain, mitochondrial (PCCase subunit alpha) (EC 6.4.1.3) (Propanoyl-CoA:carbon dioxide ligase subunit alpha)	Pcca	724
PCCB_MOUSE	0.124444	0.12593	0.025066	Q99MN9	Propionyl-CoA carboxylase beta chain, mitochondrial (PCCase subunit beta) (EC 6.4.1.3) (Propanoyl-CoA:carbon dioxide ligase subunit beta)	Pccb	541
PCKGC_MOUSE	0.782375	1.51904	1.0418	Q9Z2V4	Phosphoenolpyruvate carboxykinase, cytosolic [GTP] (PEPCK-C) (EC 4.1.1.32) (Serine-protein kinase PCK1) (EC 2.7.11.-)	Pck1 Pepck	622
PDIA1_MOUSE	0.249118	0.231566	0.087574	P09103	Protein disulfide-isomerase (PDI) (EC 5.3.4.1) (Cellular thyroid hormone-binding protein) (Endoplasmic reticulum resident protein 59) (ER protein 59) (ERp59) (Prolyl 4-hydroxylase subunit beta) (p55)	P4hb Pdia1	509
PDIA3_MOUSE	0.262106	0.267596	0.061018	P27773	Protein disulfide-isomerase A3 (EC 5.3.4.1) (58 kDa glucose-regulated protein) (58 kDa microsomal protein) (p58) (Disulfide isomerase ER-60) (Endoplasmic reticulum resident protein 57) (ER protein 57) (ERp57) (Endoplasmic reticulum resident protein 60) (ER protein 60) (ERp60)	Pdia3 Erp Erp60 Grp58	505
PDIA4_MOUSE	0.206704	0.247209	0.097852	P08003	Protein disulfide-isomerase A4 (EC 5.3.4.1) (Endoplasmic reticulum resident protein 72) (ER protein 72) (ERp-72) (ERp72)	Pdia4 Cai Erp72	638
PDIA5_MOUSE	0.117044	0.117044	0	Q921X9	Protein disulfide-isomerase A5 (EC 5.3.4.1) (Protein disulfide isomerase-related protein)	Pdia5 Pdir	517
PDIA6_MOUSE	0.254985	0.255715	0.047548	Q922R8	Protein disulfide-isomerase A6 (EC 5.3.4.1) (Thioredoxin domain-containing protein 7)	Pdia6 Txndc7	440
PEBP1_MOUSE	0.157423	0.177356	0.028189	P70296	Phosphatidylethanolamine-binding protein 1 (PEBP-1) (HCNPpp) [Cleaved into: Hippocampal cholinergic neurostimulating peptide (HCNP)]	Pebp1 Pbp Pebp	187
PECR_MOUSE	0.466594	0.474383	0.039247	Q99MZ7	Peroxisomal trans-2-enoyl-CoA reductase (TERP) (EC 1.3.1.38)	Pecr	303
PGAM1_MOUSE	0.145714	0.155495	0.037299	Q9DBJ1	Phosphoglycerate mutase 1 (EC 5.4.2.11) (EC 5.4.2.4) (BPG-dependent PGAM 1) (Phosphoglycerate mutase isozyme B) (PGAM-B)	Pgam1	254
PGK1_MOUSE	0.195848	0.199469	0.043779	P09411	Phosphoglycerate kinase 1 (EC 2.7.2.3)	Pgk1 Pgk-1	417
PGM1_MOUSE	0.147229	0.15347	0.032898	Q9D0F9	Phosphoglucomutase-1 (PGM 1) (EC 5.4.2.2) (Glucose phosphomutase 1) (Phosphoglucomutase-2)	Pgm1 Pgm2	562
PGRC1_MOUSE	0.424206	0.462831	0.082928	O55022	Membrane-associated progesterone receptor component 1 (mPR)	Pgrmc1 Pgrmc	195
PH4H_MOUSE	0.976001	1.28073	0.761742	P16331	Phenylalanine-4-hydroxylase (PAH) (EC 1.14.16.1) (Phe-4-monooxygenase)	Pah	453
PHB2_MOUSE	0.132093	0.133138	0.029955	O35129	Prohibitin-2 (B-cell receptor-associated protein BAP37) (Repressor of estrogen receptor activity)	Phb2 Bap Bcap37 Rea	299
PHB_MOUSE	0.132821	0.131816	0.026235	P67778	Prohibitin (B-cell receptor-associated protein 32) (BAP 32)	Phb	272
PHS_MOUSE	0.092778	0.092778	0	P61458	Pterin-4-alpha-carbinolamine dehydratase (PHS) (EC 4.2.1.96) (4-alpha-hydroxy-tetrahydropterin dehydratase) (Dimerization cofactor of hepatocyte nuclear factor 1-alpha) (DCoH) (Dimerization cofactor of HNF1) (Phenylalanine hydroxylase-stimulating protein) (Pterin carbinolamine dehydratase) (PCD)	Pcbd1 Dcoh Pcbd	104
PLPHP_MOUSE	0	0	0	Q9Z2Y8	Pyridoxal phosphate homeostasis protein (PLP homeostasis protein) (Proline synthase co-transcribed bacterial homolog protein) (Pyridoxal phosphate-binding protein)	Plpbp Prosc	274
PLST_MOUSE	0	0	0	Q99K51	Plastin-3 (T-plastin)	Pls3	630
PNCB_MOUSE	0.178342	0.178342	0	Q8CC86	Nicotinate phosphoribosyltransferase (NAPRTase) (EC 6.3.4.21) (Nicotinate phosphoribosyltransferase domain-containing protein 1)	Naprt Naprt1	538
PNPH_MOUSE	0.119064	0.167794	0.103326	P23492	Purine nucleoside phosphorylase (PNP) (EC 2.4.2.1) (Inosine phosphorylase) (Inosine-guanosine phosphorylase)	Pnp Np Pnp1	289
PON1_MOUSE	0.820663	1.57325	1.06431	P52430	Serum paraoxonase/arylesterase 1 (PON 1) (EC 3.1.1.2) (EC 3.1.1.81) (EC 3.1.8.1) (Aromatic esterase 1) (A-esterase 1) (Serum aryldialkylphosphatase 1)	Pon1 Pon	355
PPIA_MOUSE	0.267571	0.264346	0.036943	P17742	Peptidyl-prolyl cis-trans isomerase A (PPIase A) (EC 5.2.1.8) (Cyclophilin A) (Cyclosporin A-binding protein) (Rotamase A) (SP18) [Cleaved into: Peptidyl-prolyl cis-trans isomerase A, N-terminally processed]	Ppia	164
PPIB_MOUSE	0.324495	0.342782	0.086718	P24369	Peptidyl-prolyl cis-trans isomerase B (PPIase B) (EC 5.2.1.8) (CYP-S1) (Cyclophilin B) (Rotamase B) (S-cyclophilin) (SCYLP)	Ppib	216
PRDX1_MOUSE	0.255342	0.237915	0.06737	P35700	Peroxiredoxin-1 (EC 1.11.1.24) (Macrophage 23 kDa stress protein) (Osteoblast-specific factor 3) (OSF-3) (Thioredoxin peroxidase 2) (Thioredoxin-dependent peroxide reductase 2) (Thioredoxin-dependent peroxiredoxin 1)	Prdx1 Msp23 Paga Tdpx2	199
PRDX2_MOUSE	0.160709	0.152371	0.027208	Q61171	Peroxiredoxin-2 (EC 1.11.1.24) (Thiol-specific antioxidant protein) (TSA) (Thioredoxin peroxidase 1) (Thioredoxin-dependent peroxide reductase 1) (Thioredoxin-dependent peroxiredoxin 2)	Prdx2 Tdpx1 Tpx	198
PRDX3_MOUSE	0.24682	0.329456	0.116865	P20108	Thioredoxin-dependent peroxide reductase, mitochondrial (EC 1.11.1.24) (Antioxidant protein 1) (AOP-1) (PRX III) (Perioredoxin-3) (Protein MER5) (Thioredoxin-dependent peroxiredoxin 3)	Prdx3 Aop1 Mer5	257
PRDX4_MOUSE	0	0	0	O08807	Peroxiredoxin-4 (EC 1.11.1.24) (Antioxidant enzyme AOE372) (Peroxiredoxin IV) (Prx-IV) (Thioredoxin peroxidase AO372) (Thioredoxin-dependent peroxide reductase A0372) (Thioredoxin-dependent peroxiredoxin 4)	Prdx4	274
PRDX5_MOUSE	0.196526	0.194232	0.049153	P99029	Peroxiredoxin-5, mitochondrial (EC 1.11.1.24) (Antioxidant enzyme B166) (AOEB166) (Liver tissue 2D-page spot 2D-0014IV) (PLP) (Peroxiredoxin V) (Prx-V) (Peroxisomal antioxidant enzyme) (Thioredoxin peroxidase PMP20) (Thioredoxin-dependent peroxiredoxin 5)	Prdx5 Prdx6	210
PRDX6_MOUSE	0.187443	0.19202	0.048089	O08709	Peroxiredoxin-6 (EC 1.11.1.27) (1-Cys peroxiredoxin) (1-Cys PRX) (Acidic calcium-independent phospholipase A2) (aiPLA2) (EC 3.1.1.4) (Antioxidant protein 2) (Glutathione-dependent peroxiredoxin) (Lysophosphatidylcholine acyltransferase 5) (LPC acyltransferase 5) (LPCAT-5) (Lyso-PC acyltransferase 5) (EC 2.3.1.23) (Non-selenium glutathione peroxidase) (NSGPx)	Prdx6 Aop2 Ltw4 Prdx5	224
PROF1_MOUSE	0.174125	0.250627	0.111868	P62962	Profilin-1 (Profilin I)	Pfn1	140
PRS10_MOUSE	0.972054	1.07287	0.142574	P62334	26S proteasome regulatory subunit 10B (26S proteasome AAA-ATPase subunit RPT4) (Proteasome 26S subunit ATPase 6) (Proteasome subunit p42)	Psmc6 Sug2	389
PRS4_MOUSE	0	0	0	P62192	26S proteasome regulatory subunit 4 (P26s4) (26S proteasome AAA-ATPase subunit RPT2) (Proteasome 26S subunit ATPase 1)	Psmc1	440
PSA1_MOUSE	0	0	0	Q9R1P4	Proteasome subunit alpha type-1 (Macropain subunit C2) (Multicatalytic endopeptidase complex subunit C2) (Proteasome component C2) (Proteasome nu chain)	Psma1	263
PSA4_MOUSE	5.76867	5.76867	0	Q9R1P0	Proteasome subunit alpha type-4 (Macropain subunit C9) (Multicatalytic endopeptidase complex subunit C9) (Proteasome component C9) (Proteasome subunit L)	Psma4	261
PSA5_MOUSE	0	0	0	Q9Z2U1	Proteasome subunit alpha type-5 (Macropain zeta chain) (Multicatalytic endopeptidase complex zeta chain) (Proteasome zeta chain)	Psma5	241
PSA6_MOUSE	0.220772	0.220772	0	Q9QUM9	Proteasome subunit alpha type-6 (Macropain iota chain) (Multicatalytic endopeptidase complex iota chain) (Proteasome iota chain)	Psma6	246
PSA7_MOUSE	0.235718	0.235718	0	Q9Z2U0	Proteasome subunit alpha type-7 (Proteasome subunit RC6-1)	Psma7	248
PSB5_MOUSE	0.409761	0.409761	0	O55234	Proteasome subunit beta type-5 (EC 3.4.25.1) (Macropain epsilon chain) (Multicatalytic endopeptidase complex epsilon chain) (Proteasome chain 6) (Proteasome epsilon chain) (Proteasome subunit X)	Psmb5	264
PSMD2_MOUSE	0	0	0	Q8VDM4	26S proteasome non-ATPase regulatory subunit 2 (26S proteasome regulatory subunit RPN1) (26S proteasome regulatory subunit S2) (26S proteasome subunit p97)	Psmd2	908
PSMD3_MOUSE	0.258524	0.258524	0	P14685	26S proteasome non-ATPase regulatory subunit 3 (26S proteasome regulatory subunit RPN3) (26S proteasome regulatory subunit S3) (Proteasome subunit p58) (Transplantation antigen P91A) (Tum-P91A antigen)	Psmd3 P91a Tstap91a	530
PSME1_MOUSE	0	0	0	P97371	Proteasome activator complex subunit 1 (11S regulator complex subunit alpha) (REG-alpha) (Activator of multicatalytic protease subunit 1) (Proteasome activator 28 subunit alpha) (PA28a) (PA28alpha)	Psme1	249
PTBP1_MOUSE	0.276578	0.276578	0	P17225	Polypyrimidine tract-binding protein 1 (PTB) (Heterogeneous nuclear ribonucleoprotein I) (hnRNP I)	Ptbp1 Ptb	527
PTGR3_MOUSE	0.030536	0.030536	0	Q8BGC4	Prostaglandin reductase-3 (PTGR-3) (EC 1.3.1.48) (15-oxoprostaglandin 13-reductase) (Zinc-binding alcohol dehydrogenase domain-containing protein 2)	Zadh2 Ptgr3	377
PYC_MOUSE	0.175929	0.180217	0.043502	Q05920	Pyruvate carboxylase, mitochondrial (EC 6.4.1.1) (Pyruvic carboxylase) (PCB)	Pc Pcx	1178
PYGL_MOUSE	0.164292	0.169006	0.048646	Q9ET01	Glycogen phosphorylase, liver form (EC 2.4.1.1)	Pygl	850
PZP_MOUSE	0.433491	0.433491	0	Q61838	Pregnancy zone protein (Alpha-2-macroglobulin) (Alpha-2-M) [Cleaved into: Alpha-2-macroglobulin 165 kDa subunit; Alpha-2-macroglobulin 35 kDa subunit]	Pzp A2m	1495
QCR1_MOUSE	0.135456	0.150244	0.043215	Q9CZ13	Cytochrome b-c1 complex subunit 1, mitochondrial (Complex III subunit 1) (Core protein I) (Ubiquinol-cytochrome-c reductase complex core protein 1)	Uqcrc1	480
QCR2_MOUSE	0.133211	0.120806	0.066597	Q9DB77	Cytochrome b-c1 complex subunit 2, mitochondrial (Complex III subunit 2) (Core protein II) (Ubiquinol-cytochrome-c reductase complex core protein 2)	Uqcrc2	453
QCR7_MOUSE	0.261134	0.271094	0.014086	Q9D855	Cytochrome b-c1 complex subunit 7 (Complex III subunit 7) (Complex III subunit VII) (Ubiquinol-cytochrome c reductase complex 14 kDa protein)	Uqcrb	111
QCR8_MOUSE	0.228969	0.362743	0.189186	Q9CQ69	Cytochrome b-c1 complex subunit 8 (Complex III subunit 8) (Complex III subunit VIII) (Ubiquinol-cytochrome c reductase complex 9.5 kDa protein) (Ubiquinol-cytochrome c reductase complex ubiquinone-binding protein QP-C)	Uqcrq	82
QCR9_MOUSE	0.206294	0.252725	0.065663	Q8R1I1	Cytochrome b-c1 complex subunit 9 (Complex III subunit 9) (Complex III subunit X) (Cytochrome c1 non-heme 7 kDa protein) (Ubiquinol-cytochrome c reductase complex 7.2 kDa protein)	Uqcr10	64
QOR_MOUSE	0.17453	0.186492	0.016915	P47199	Quinone oxidoreductase (EC 1.6.5.5) (NADPH:quinone reductase) (Zeta-crystallin)	Cryz	331
RACK1_MOUSE	0.101312	0.109855	0.028482	P68040	Receptor of activated protein C kinase 1 (12-3) (Guanine nucleotide-binding protein subunit beta-2-like 1) (Receptor for activated C kinase) (Receptor of activated protein kinase C 1) (p205) [Cleaved into: Receptor of activated protein C kinase 1, N-terminally processed (Guanine nucleotide-binding protein subunit beta-2-like 1, N-terminally processed)]	Rack1 Gnb2-rs1 Gnb2l1	317
RADI_MOUSE	0.208247	0.225439	0.024314	P26043	Radixin (ESP10)	Rdx	583
RAN_MOUSE	0.341226	0.41655	0.106524	P62827	GTP-binding nuclear protein Ran (GTPase Ran) (Ras-like protein TC4) (Ras-related nuclear protein)	Ran Rasl2-8	216
RAP1A_MOUSE	0.259033	0.259033	0	P62835	Ras-related protein Rap-1A (EC 3.6.5.2) (Ras-related protein Krev-1)	Rap1a Krev-1	184
RDH7_MOUSE	0.384662	0.431796	0.076262	O88451	Retinol dehydrogenase 7 (EC 1.1.1.105) (Cis-retinol/3alpha-hydroxysterol short-chain dehydrogenase isozyme 2) (Cis-retinol/androgen dehydrogenase type 2) (CRAD-2)	Rdh7 Crad2	316
REEP6_MOUSE	0.336169	0.364034	0.039407	Q9JM62	Receptor expression-enhancing protein 6 (Polyposis locus protein 1-like 1) (TB2 protein-like 1)	Reep6 Dp1l1 Tb2l1	201
RGN_MOUSE	0.189352	0.188102	0.051661	Q64374	Regucalcin (RC) (Gluconolactonase) (GNL) (EC 3.1.1.17) (Senescence marker protein 30) (SMP-30)	Rgn Smp30	299
RHG05_MOUSE	0	0	0	P97393	Rho GTPase-activating protein 5 (Rho-type GTPase-activating protein 5) (p190-B)	Arhgap5 Rhogap5	1501
RIDA_MOUSE	0.151849	0.160851	0.040247	P52760	2-iminobutanoate/2-iminopropanoate deaminase (EC 3.5.99.10) (Heat-responsive protein 12) (Reactive intermediate imine deaminase A homolog) (Translation inhibitor L-PSP ribonuclease)	Rida Hrp12	135
RL10A_MOUSE	0.112642	0.114561	0.023062	P53026	60S ribosomal protein L10a (CSA-19) (Neural precursor cell expressed developmentally down-regulated protein 6) (NEDD-6)	Rpl10a Nedd-6 Nedd6	217
RL10_MOUSE	0.164359	0.156508	0.060091	Q6ZWV3	60S ribosomal protein L10 (Protein QM homolog) (Ribosomal protein L10)	Rpl10 Qm	214
RL11_MOUSE	0.223336	0.192644	0.104432	Q9CXW4	60S ribosomal protein L11	Rpl11	178
RL12_MOUSE	0.142098	0.14431	0.021274	P35979	60S ribosomal protein L12	Rpl12	165
RL13_MOUSE	0.138631	0.147932	0.05356	P47963	60S ribosomal protein L13 (A52)	Rpl13	211
RL14_MOUSE	0.1305	0.1783	0.067599	Q9CR57	60S ribosomal protein L14	Rpl14	217
RL15_MOUSE	0	0	0	Q9CZM2	60S ribosomal protein L15	Rpl15	204
RL18A_MOUSE	0	0	0	P62717	60S ribosomal protein L18a	Rpl18a	176
RL18_MOUSE	0.137829	0.160121	0.031525	P35980	60S ribosomal protein L18	Rpl18	188
RL19_MOUSE	0.222377	0.222377	0	P84099	60S ribosomal protein L19	Rpl19	196
RL21_MOUSE	0.149851	0.149851	0	O09167	60S ribosomal protein L21	Rpl21	160
RL22_MOUSE	0.092701	0.092701	0	P67984	60S ribosomal protein L22 (Heparin-binding protein HBp15)	Rpl22	128
RL23A_MOUSE	0.070342	0.070342	0	P62751	60S ribosomal protein L23a	Rpl23a	156
RL23_MOUSE	0.078099	0.080422	0.003285	P62830	60S ribosomal protein L23	Rpl23	140
RL24_MOUSE	0.117416	0.117416	0	Q8BP67	60S ribosomal protein L24	Rpl24	157
RL27_MOUSE	0.061893	0.061893	0	P61358	60S ribosomal protein L27	Rpl27	136
RL28_MOUSE	0.129471	0.1654	0.050811	P41105	60S ribosomal protein L28	Rpl28	137
RL30_MOUSE	0.099805	0.099805	0	P62889	60S ribosomal protein L30	Rpl30	115
RL31_MOUSE	0.07188	0.07188	0	P62900	60S ribosomal protein L31	Rpl31	125
RL34_MOUSE	0	0	0	Q9D1R9	60S ribosomal protein L34	Rpl34	117
RL35_MOUSE	0.086944	0.086944	0	Q6ZWV7	60S ribosomal protein L35	Rpl35	123
RL38_MOUSE	0.126429	0.126429	0	Q9JJI8	60S ribosomal protein L38	Rpl38	70
RL3_MOUSE	0.131625	0.178949	0.066926	P27659	60S ribosomal protein L3 (J1 protein)	Rpl3	403
RL40_MOUSE	1.38399	2.00568	0.879201	P62984	Ubiquitin-60S ribosomal protein L40 (Ubiquitin A-52 residue ribosomal protein fusion product 1) [Cleaved into: Ubiquitin; 60S ribosomal protein L40 (CEP52)]	Uba52 Ubcep2	128
RL4_MOUSE	0.090811	0.098237	0.014393	Q9D8E6	60S ribosomal protein L4	Rpl4	419
RL5_MOUSE	0.146196	0.202661	0.104183	P47962	60S ribosomal protein L5	Rpl5	297
RL6_MOUSE	0.100022	0.10696	0.024037	P47911	60S ribosomal protein L6 (TAX-responsive enhancer element-binding protein 107) (TAXREB107)	Rpl6	296
RL7A_MOUSE	0.123758	0.183763	0.081145	P12970	60S ribosomal protein L7a (Surfeit locus protein 3)	Rpl7a Surf-3 Surf3	266
RL7_MOUSE	0.097598	0.090818	0.030135	P14148	60S ribosomal protein L7	Rpl7	270
RL8_MOUSE	0.131096	0.142218	0.01573	P62918	60S ribosomal protein L8	Rpl8	257
RL9_MOUSE	0.103676	0.103676	0	P51410	60S ribosomal protein L9	Rpl9	192
RLA0_MOUSE	0.099846	0.101186	0.019286	P14869	60S acidic ribosomal protein P0 (60S ribosomal protein L10E)	Rplp0 Arbp	317
RLA2_MOUSE	0.102097	0.1293	0.058287	P99027	60S acidic ribosomal protein P2	Rplp2	115
RMD3_MOUSE	0.094841	0.094841	0	Q3UJU9	Regulator of microtubule dynamics protein 3 (RMD-3) (mRMD-3) (Protein FAM82A2) (Protein FAM82C)	Rmdn3 Fam82a2 Fam82c	470
RNF17_MOUSE	0.215917	0.215917	0	Q99MV7	RING finger protein 17 (Mad member-interacting protein 2) (Mmip-2)	Rnf17	1640
ROA2_MOUSE	0.181119	0.195289	0.02004	O88569	Heterogeneous nuclear ribonucleoproteins A2/B1 (hnRNP A2/B1)	Hnrnpa2b1 Hnrpa2b1	353
ROA3_MOUSE	0.189722	0.236396	0.066008	Q8BG05	Heterogeneous nuclear ribonucleoprotein A3 (hnRNP A3)	Hnrnpa3 Hnrpa3	379
ROAA_MOUSE	0.179884	0.179884	0	Q99020	Heterogeneous nuclear ribonucleoprotein A/B (hnRNP A/B) (CArG-binding factor-A) (CBF-A)	Hnrnpab Cbf-a Cgbfa Hnrpab	285
RPN1_MOUSE	0.14754	0.152231	0.038325	Q91YQ5	Dolichyl-diphosphooligosaccharide--protein glycosyltransferase subunit 1 (Dolichyl-diphosphooligosaccharide--protein glycosyltransferase 67 kDa subunit) (Ribophorin I) (RPN-I) (Ribophorin-1)	Rpn1	608
RPN2_MOUSE	0.087064	0.075573	0.051659	Q9DBG6	Dolichyl-diphosphooligosaccharide--protein glycosyltransferase subunit 2 (Dolichyl-diphosphooligosaccharide--protein glycosyltransferase 63 kDa subunit) (Ribophorin II) (RPN-II) (Ribophorin-2)	Rpn2	631
RRBP1_MOUSE	0.219265	0.219265	0	Q99PL5	Ribosome-binding protein 1 (Ribosome receptor protein) (RRp) (mRRp)	Rrbp1	1605
RS10_MOUSE	0.115775	0.115775	0	P63325	40S ribosomal protein S10	Rps10	165
RS11_MOUSE	0.203282	0.174234	0.149639	P62281	40S ribosomal protein S11	Rps11	158
RS12_MOUSE	0	0	0	P63323	40S ribosomal protein S12	Rps12	132
RS13_MOUSE	0.138654	0.126903	0.055848	P62301	40S ribosomal protein S13	Rps13	151
RS14_MOUSE	0.134097	0.124646	0.036883	P62264	40S ribosomal protein S14	Rps14	151
RS15A_MOUSE	7.06689	7.06689	0	P62245	40S ribosomal protein S15a	Rps15a	130
RS15_MOUSE	0.784517	1.47818	0.980986	P62843	40S ribosomal protein S15 (RIG protein)	Rps15 Rig	145
RS16_MOUSE	0.133477	0.151162	0.02363	P14131	40S ribosomal protein S16	Rps16	146
RS17_MOUSE	0.145278	0.133897	0.051124	P63276	40S ribosomal protein S17	Rps17	135
RS18_MOUSE	0.072908	0.066177	0.043013	P62270	40S ribosomal protein S18 (Ke-3) (Ke3)	Rps18	152
RS19_MOUSE	0.138281	0.155032	0.071934	Q9CZX8	40S ribosomal protein S19	Rps19	145
RS20_MOUSE	0.227766	0.227766	0	P60867	40S ribosomal protein S20	Rps20	119
RS23_MOUSE	0.07696	0.07696	0	P62267	40S ribosomal protein S23	Rps23	143
RS24_MOUSE	0.134912	0.134912	0	P62849	40S ribosomal protein S24	Rps24	133
RS25_MOUSE	0.188366	0.246	0.081506	P62852	40S ribosomal protein S25	Rps25	125
RS27A_MOUSE	1.41733	1.65145	0.331092	P62983	Ubiquitin-40S ribosomal protein S27a (Ubiquitin carboxyl extension protein 80) [Cleaved into: Ubiquitin; 40S ribosomal protein S27a]	Rps27a Uba80 Ubcep1	156
RS27L_MOUSE	0.168165	0.168165	0	Q6ZWY3	40S ribosomal protein S27-like	Rps27l	84
RS27_MOUSE	0.284539	0.284539	0	Q6ZWU9	40S ribosomal protein S27	Rps27	84
RS2_MOUSE	0.091777	0.098905	0.032667	P25444	40S ribosomal protein S2 (40S ribosomal protein S4) (Protein LLRep3)	Rps2 Llrep3 Rps4	293
RS3A_MOUSE	0.157732	0.156825	0.036588	P97351	40S ribosomal protein S3a (Protein TU-11)	Rps3a Rps3a1	264
RS3_MOUSE	0.106344	0.102132	0.02957	P62908	40S ribosomal protein S3 (EC 4.2.99.18)	Rps3	243
RS4X_MOUSE	0.15652	0.180508	0.04517	P62702	40S ribosomal protein S4, X isoform	Rps4x Rps4	263
RS5_MOUSE	0.167573	0.193322	0.036415	P97461	40S ribosomal protein S5 [Cleaved into: 40S ribosomal protein S5, N-terminally processed]	Rps5	204
RS6_MOUSE	0.088441	0.114967	0.037513	P62754	40S ribosomal protein S6 (Phosphoprotein NP33)	Rps6	249
RS7_MOUSE	0.109736	0.098594	0.020764	P62082	40S ribosomal protein S7	Rps7	194
RS8_MOUSE	0.152567	0.142092	0.038912	P62242	40S ribosomal protein S8	Rps8	208
RS9_MOUSE	0.148421	0.253894	0.149162	Q6ZWN5	40S ribosomal protein S9	Rps9	194
RSSA_MOUSE	0.087594	0.093354	0.025557	P14206	40S ribosomal protein SA (37 kDa laminin receptor precursor) (37LRP) (37 kDa oncofetal antigen) (37/67 kDa laminin receptor) (LRP/LR) (67 kDa laminin receptor) (67LR) (Laminin receptor 1) (LamR) (Laminin-binding protein precursor p40) (LBP/p40) (OFA/iLRP)	Rpsa Lamr1 P40-8	295
S14L2_MOUSE	0.279504	0.284733	0.047566	Q99J08	SEC14-like protein 2 (Alpha-tocopherol-associated protein) (TAP)	Sec14l2	403
S14L4_MOUSE	0.293624	0.358255	0.116194	Q8R0F9	SEC14-like protein 4	Sec14l4	403
S27A2_MOUSE	0.640479	0.882553	0.342345	O35488	Very long-chain acyl-CoA synthetase (VLACS) (VLCS) (EC 6.2.1.-) (Arachidonate--CoA ligase) (EC 6.2.1.15) (Fatty acid transport protein 2) (FATP-2) (Fatty-acid-coenzyme A ligase, very long-chain 1) (Long-chain-fatty-acid--CoA ligase) (EC 6.2.1.3) (Phytanate--CoA ligase) (EC 6.2.1.24) (Solute carrier family 27 member 2) (THCA-CoA ligase) (EC 6.2.1.7) (Very long-chain-fatty-acid-CoA ligase)	Slc27a2 Acsvl1 Facvl1 Fatp2 Vlacs Vlcs	620
S27A5_MOUSE	0.707046	0.453108	0.443389	Q4LDG0	Bile acyl-CoA synthetase (BACS) (EC 6.2.1.7) (Bile acid-CoA ligase) (BA-CoA ligase) (BAL) (Cholate--CoA ligase) (Fatty acid transport protein 5) (FATP-5) (Solute carrier family 27 member 5) (Very long-chain acyl-CoA synthetase-related protein) (VLACS-related) (VLACSR)	Slc27a5 Acsb Acsvl6 Fatp5 Vlacsr	689
S61A1_MOUSE	0	0	0	P61620	Protein transport protein Sec61 subunit alpha isoform 1 (Sec61 alpha-1)	Sec61a1 Sec61a	476
SAHH_MOUSE	0.20628	0.222735	0.057365	P50247	Adenosylhomocysteinase (AdoHcyase) (EC 3.3.1.1) (CUBP) (Liver copper-binding protein) (S-adenosyl-L-homocysteine hydrolase)	Ahcy	432
SAR1B_MOUSE	0.138609	0.138609	0	Q9CQC9	GTP-binding protein SAR1b	Sar1b Sara1b Sara2	198
SARDH_MOUSE	0.17029	0.168561	0.046542	Q99LB7	Sarcosine dehydrogenase, mitochondrial (SarDH) (EC 1.5.8.3)	Sardh	919
SBP1_MOUSE	0.230741	0.24448	0.0705	P17563	Methanethiol oxidase (MTO) (EC 1.8.3.4) (56 kDa selenium-binding protein) (SBP56) (SP56) (Selenium-binding protein 1)	Selenbp1 Lpsb	472
SBP2_MOUSE	0.273286	0.299198	0.031331	Q63836	Selenium-binding protein 2 (56 kDa acetaminophen-binding protein) (AP56)	Selenbp2 Lpsb2	472
SC22B_MOUSE	0	0	0	O08547	Vesicle-trafficking protein SEC22b (ER-Golgi SNARE of 24 kDa) (ERS-24) (ERS24) (SEC22 vesicle-trafficking protein homolog B) (SEC22 vesicle-trafficking protein-like 1) (mSec22b)	Sec22b Sec22l1	215
SC23A_MOUSE	0.1786	0.1786	0	Q01405	Protein transport protein Sec23A (SEC23-related protein A)	Sec23a Sec23 Sec23r	765
SC61B_MOUSE	0.257104	0.257104	0	Q9CQS8	Protein transport protein Sec61 subunit beta	Sec61b	96
SDHA_MOUSE	0.164425	0.201108	0.069072	Q8K2B3	Succinate dehydrogenase [ubiquinone] flavoprotein subunit, mitochondrial (EC 1.3.5.1) (Flavoprotein subunit of complex II) (Fp)	Sdha	664
SDHB_MOUSE	0.292663	0.292663	0	Q9CQA3	Succinate dehydrogenase [ubiquinone] iron-sulfur subunit, mitochondrial (EC 1.3.5.1) (Iron-sulfur subunit of complex II) (Ip)	Sdhb	282
SDHL_MOUSE	0.259322	0.259322	0	Q8VBT2	L-serine dehydratase/L-threonine deaminase (SDH) (EC 4.3.1.17) (L-serine deaminase) (L-threonine dehydratase) (TDH) (EC 4.3.1.19)	Sds	327
SFPQ_MOUSE	0.386415	0.386415	0	Q8VIJ6	Splicing factor, proline- and glutamine-rich (DNA-binding p52/p100 complex, 100 kDa subunit) (Polypyrimidine tract-binding protein-associated-splicing factor) (PSF) (PTB-associated-splicing factor)	Sfpq Psf	699
SFXN1_MOUSE	0.164911	0.164911	0	Q99JR1	Sideroflexin-1	Sfxn1	322
SHPK_MOUSE	0.227533	0.227533	0	Q9D5J6	Sedoheptulokinase (SHK) (EC 2.7.1.14) (Carbohydrate kinase-like protein)	Shpk Carkl	476
SND1_MOUSE	0.095413	0.124359	0.056662	Q78PY7	Staphylococcal nuclease domain-containing protein 1 (EC 3.1.31.1) (100 kDa coactivator) (p100 co-activator)	Snd1	910
SO1A1_MOUSE	0	0	0	Q9QXZ6	Solute carrier organic anion transporter family member 1A1 (Sodium-independent organic anion-transporting polypeptide 1) (OATP-1) (Solute carrier family 21 member 1)	Slco1a1 Oatp1a1 Slc21a1	670
SODC_MOUSE	0.148048	0.158644	0.045563	P08228	Superoxide dismutase [Cu-Zn] (EC 1.15.1.1)	Sod1	154
SODM_MOUSE	0.13041	0.120973	0.050435	P09671	Superoxide dismutase [Mn], mitochondrial (EC 1.15.1.1)	Sod2 Sod-2	222
SOX_MOUSE	0.207102	0.207102	0	Q9D826	Peroxisomal sarcosine oxidase (PSO) (EC 1.5.3.1) (EC 1.5.3.7) (L-pipecolate oxidase) (L-pipecolic acid oxidase)	Pipox Pso	390
SPA3K_MOUSE	0.6036	0.828341	0.317832	P07759	Serine protease inhibitor A3K (Serpin A3K) (Contrapsin) (SPI-2)	Serpina3k Mcm2 Spi2	418
SPEB_MOUSE	0.036454	0.072558	0.051058	A2AS89	Agmatinase, mitochondrial (EC 3.5.3.11) (Agmatine ureohydrolase) (AUH)	Agmat	358
SPRE_MOUSE	0.196737	0.203463	0.013939	Q64105	Sepiapterin reductase (SPR) (EC 1.1.1.153)	Spr	261
SPS2_MOUSE	0.20728	0.208856	0.015592	P97364	Selenide, water dikinase 2 (EC 2.7.9.3) (Selenium donor protein 2) (Selenophosphate synthase 2)	Sephs2 Sps2	452
SPTN1_MOUSE	0.086587	0.103801	0.024343	P16546	Spectrin alpha chain, non-erythrocytic 1 (Alpha-II spectrin) (Fodrin alpha chain)	Sptan1 Spna2 Spta2	2472
SPYA_MOUSE	0.238591	0.22341	0.036118	O35423	Serine--pyruvate aminotransferase, mitochondrial (SPT) (EC 2.6.1.51) (Alanine--glyoxylate aminotransferase) (AGT) (EC 2.6.1.44)	Agxt Agxt1	414
SQOR_MOUSE	0	0	0	Q9R112	Sulfide:quinone oxidoreductase, mitochondrial (SQOR) (EC 1.8.5.8) (Sulfide quinone oxidoreductase)	Sqor Sqrdl	450
SSDH_MOUSE	0.129798	0.129798	0	Q8BWF0	Succinate-semialdehyde dehydrogenase, mitochondrial (EC 1.2.1.24) (Aldehyde dehydrogenase family 5 member A1) (NAD(+)-dependent succinic semialdehyde dehydrogenase)	Aldh5a1	523
SSRD_MOUSE	0.247291	0.333532	0.121963	Q62186	Translocon-associated protein subunit delta (TRAP-delta) (Signal sequence receptor subunit delta) (SSR-delta)	Ssr4	172
ST1A1_MOUSE	0.276551	0.309417	0.098321	P52840	Sulfotransferase 1A1 (ST1A1) (EC 2.8.2.1) (Aryl sulfotransferase) (Phenol sulfotransferase) (Phenol/aryl sulfotransferase) (mSTp1) (ST1A4) (Sulfokinase)	Sult1a1 St1a1 Stp Stp1	291
ST1D1_MOUSE	0	0	0	Q3UZZ6	Sulfotransferase 1 family member D1 (ST1D1) (EC 2.8.2.-) (Amine N-sulfotransferase) (SULT-N) (Dopamine sulfotransferase Sult1d1) (Tyrosine-ester sulfotransferase)	Sult1d1 St1d1	295
STA10_MOUSE	0.338746	0.406498	0.095816	Q9JMD3	START domain-containing protein 10 (StARD10) (PCTP-like protein) (PCTP-L) (Serologically defined colon cancer antigen 28 homolog) (StAR-related lipid transfer protein 10)	Stard10 Pctpl Sdccag28 Sdccagg28	291
STIP1_MOUSE	0	0	0	Q60864	Stress-induced-phosphoprotein 1 (STI1) (mSTI1) (Hsc70/Hsp90-organizing protein) (Hop)	Stip1	543
SUCA_MOUSE	0.156561	0.175702	0.058244	Q9WUM5	Succinate--CoA ligase [ADP/GDP-forming] subunit alpha, mitochondrial (EC 6.2.1.4) (EC 6.2.1.5) (Succinyl-CoA synthetase subunit alpha) (SCS-alpha)	Suclg1	346
SUCB1_MOUSE	0.189792	0.150291	0.082033	Q9Z2I9	Succinate--CoA ligase [ADP-forming] subunit beta, mitochondrial (EC 6.2.1.5) (ATP-specific succinyl-CoA synthetase subunit beta) (A-SCS) (Succinyl-CoA synthetase beta-A chain) (SCS-betaA)	Sucla2	463
SUCB2_MOUSE	0.243664	0.204522	0.097249	Q9Z2I8	Succinate--CoA ligase [GDP-forming] subunit beta, mitochondrial (EC 6.2.1.4) (GTP-specific succinyl-CoA synthetase subunit beta) (G-SCS) (GTPSCS) (Succinyl-CoA synthetase beta-G chain) (SCS-betaG)	Suclg2	433
SUOX_MOUSE	0.10001	0.10001	0	Q8R086	Sulfite oxidase, mitochondrial (EC 1.8.3.1)	Suox	546
SYDC_MOUSE	0	0	0	Q922B2	Aspartate--tRNA ligase, cytoplasmic (EC 6.1.1.12) (Aspartyl-tRNA synthetase) (AspRS)	Dars1 Dars	501
SYEP_MOUSE	0.214193	0.261424	0.066796	Q8CGC7	Bifunctional glutamate/proline--tRNA ligase (Bifunctional aminoacyl-tRNA synthetase) [Includes: Glutamate--tRNA ligase (EC 6.1.1.17) (Glutamyl-tRNA synthetase) (GluRS); Proline--tRNA ligase (EC 6.1.1.15) (Prolyl-tRNA synthetase) (ProRS)]	Eprs1 Eprs Qprs	1512
SYTC_MOUSE	0.227	0.279775	0.070882	Q9D0R2	Threonine--tRNA ligase 1, cytoplasmic (EC 6.1.1.3) (Threonine--tRNA ligase, cytoplasmic) (Threonyl-tRNA synthetase) (ThrRS) (Threonyl-tRNA synthetase 1)	Tars1 Tars	722
SYVC_MOUSE	0	0	0	Q9Z1Q9	Valine--tRNA ligase (EC 6.1.1.9) (Protein G7a) (Valyl-tRNA synthetase) (ValRS)	Vars1 Bat6 G7a Vars Vars2	1263
TADBP_MOUSE	0.253068	0.437259	0.260485	Q921F2	TAR DNA-binding protein 43 (TDP-43)	Tardbp Tdp43	414
TALDO_MOUSE	0.276222	0.288092	0.065108	Q93092	Transaldolase (EC 2.2.1.2)	Taldo1 Tal Taldo	337
TBA1B_MOUSE	0.172955	0.176302	0.039814	P05213	Tubulin alpha-1B chain (Alpha-tubulin 2) (Alpha-tubulin isotype M-alpha-2) (Tubulin alpha-2 chain) [Cleaved into: Detyrosinated tubulin alpha-1B chain]	Tuba1b Tuba2	451
TBA1C_MOUSE	0.111347	0.115783	0.075965	P68373	Tubulin alpha-1C chain (Alpha-tubulin 6) (Alpha-tubulin isotype M-alpha-6) (Tubulin alpha-6 chain) [Cleaved into: Detyrosinated tubulin alpha-1C chain]	Tuba1c Tuba6	449
TBA4A_MOUSE	0.221508	0.221508	0	P68368	Tubulin alpha-4A chain (Alpha-tubulin 4) (Alpha-tubulin isotype M-alpha-4) (Tubulin alpha-4 chain)	Tuba4a Tuba4	448
TBB2A_MOUSE	0.151528	0.141256	0.047559	Q7TMM9	Tubulin beta-2A chain	Tubb2a Tubb2	445
TBB4B_MOUSE	0.10968	0.119962	0.021627	P68372	Tubulin beta-4B chain (Tubulin beta-2C chain)	Tubb4b Tubb2c	445
TCPA_MOUSE	0.067756	0.067756	0	P11983	T-complex protein 1 subunit alpha (TCP-1-alpha) (CCT-alpha) (Tailless complex polypeptide 1A) (TCP-1-A) (Tailless complex polypeptide 1B) (TCP-1-B)	Tcp1 Cct1 Ccta	556
TCPB_MOUSE	0.201015	0.263832	0.088837	P80314	T-complex protein 1 subunit beta (TCP-1-beta) (CCT-beta)	Cct2 Cctb	535
TCPD_MOUSE	0.189731	0.283179	0.132154	P80315	T-complex protein 1 subunit delta (TCP-1-delta) (A45) (CCT-delta)	Cct4 Cctd	539
TCPE_MOUSE	0	0	0	P80316	T-complex protein 1 subunit epsilon (TCP-1-epsilon) (CCT-epsilon)	Cct5 Ccte Kiaa0098	541
TCPG_MOUSE	0.15172	0.15172	0	P80318	T-complex protein 1 subunit gamma (TCP-1-gamma) (CCT-gamma) (Matricin) (mTRiC-P5)	Cct3 Cctg	545
TCPH_MOUSE	0	0	0	P80313	T-complex protein 1 subunit eta (TCP-1-eta) (CCT-eta)	Cct7 Ccth	544
TCPQ_MOUSE	0.478624	0.22447	0.448675	P42932	T-complex protein 1 subunit theta (TCP-1-theta) (CCT-theta)	Cct8 Cctq	548
TCPZ_MOUSE	0.722017	0.722017	0	P80317	T-complex protein 1 subunit zeta (TCP-1-zeta) (CCT-zeta-1)	Cct6a Cct6 Cctz Cctz1	531
TCTP_MOUSE	0.371876	0.626056	0.359465	P63028	Translationally-controlled tumor protein (TCTP) (21 kDa polypeptide) (p21) (p23)	Tpt1 Trt	172
TECR_MOUSE	0.567507	0.567507	0	Q9CY27	Very-long-chain enoyl-CoA reductase (EC 1.3.1.93) (Synaptic glycoprotein SC2) (Trans-2,3-enoyl-CoA reductase) (TER)	Tecr Gpsn2	308
TERA_MOUSE	0.251129	0.274652	0.082639	Q01853	Transitional endoplasmic reticulum ATPase (TER ATPase) (EC 3.6.4.6) (15S Mg(2+)-ATPase p97 subunit) (Valosin-containing protein) (VCP)	Vcp	806
TGM2_MOUSE	0	0	0	P21981	Protein-glutamine gamma-glutamyltransferase 2 (EC 2.3.2.13) (Isopeptidase TGM2) (EC 3.4.-.-) (Protein-glutamine deamidase TGM2) (EC 3.5.1.44) (Protein-glutamine dopaminyltransferase TGM2) (EC 2.3.1.-) (Protein-glutamine histaminyltransferase TGM2) (EC 2.3.1.-) (Protein-glutamine noradrenalinyltransferase TGM2) (EC 2.3.1.-) (Protein-glutamine serotonyltransferase TGM2) (EC 2.3.1.-) (Tissue transgl…	Tgm2	686
THIC_MOUSE	0.23046	0.214669	0.038607	Q8CAY6	Acetyl-CoA acetyltransferase, cytosolic (EC 2.3.1.9) (Cytosolic acetoacetyl-CoA thiolase)	Acat2	397
THIKA_MOUSE	0.326648	0.570082	0.344269	Q921H8	3-ketoacyl-CoA thiolase A, peroxisomal (EC 2.3.1.16) (Acetyl-CoA C-myristoyltransferase) (EC 2.3.1.155) (Acetyl-CoA acyltransferase A) (EC 2.3.1.9) (Beta-ketothiolase A) (Peroxisomal 3-oxoacyl-CoA thiolase A)	Acaa1a Acaa1	424
THIL_MOUSE	0.17552	0.181997	0.04511	Q8QZT1	Acetyl-CoA acetyltransferase, mitochondrial (EC 2.3.1.9) (Acetoacetyl-CoA thiolase)	Acat1	424
THIM_MOUSE	0.122146	0.119932	0.035894	Q8BWT1	3-ketoacyl-CoA thiolase, mitochondrial (EC 2.3.1.16) (Acetyl-CoA acetyltransferase) (EC 2.3.1.9) (Acetyl-CoA acyltransferase) (Acyl-CoA hydrolase, mitochondrial) (EC 3.1.2.-) (EC 3.1.2.1) (EC 3.1.2.2) (Beta-ketothiolase) (Mitochondrial 3-oxoacyl-CoA thiolase)	Acaa2	397
THIO_MOUSE	0	0	0	P10639	Thioredoxin (Trx) (ATL-derived factor) (ADF)	Txn Txn1	105
THTM_MOUSE	0	0	0	Q99J99	3-mercaptopyruvate sulfurtransferase (MST) (EC 2.8.1.2)	Mpst	297
THTR_MOUSE	0.189921	0.182516	0.046527	P52196	Thiosulfate sulfurtransferase (EC 2.8.1.1) (Rhodanese)	Tst	297
TITIN_MOUSE	1.02623	1.02623	0	A2ASS6	Titin (EC 2.7.11.1) (Connectin)	Ttn	35213
TKFC_MOUSE	0.175358	0.175498	0.048966	Q8VC30	Triokinase/FMN cyclase (Bifunctional ATP-dependent dihydroxyacetone kinase/FAD-AMP lyase (cyclizing)) [Includes: ATP-dependent dihydroxyacetone kinase (DHA kinase) (EC 2.7.1.28) (EC 2.7.1.29) (Glycerone kinase) (Triokinase) (Triose kinase); FAD-AMP lyase (cyclizing) (EC 4.6.1.15) (FAD-AMP lyase (cyclic FMN forming)) (FMN cyclase)]	Tkfc Dak	578
TKT_MOUSE	0.118511	0.113602	0.032495	P40142	Transketolase (TK) (EC 2.2.1.1) (P68)	Tkt	623
TLN1_MOUSE	0.145672	0.171261	0.071242	P26039	Talin-1	Tln1 Tln	2541
TMEDA_MOUSE	0.205643	0.205643	0	Q9D1D4	Transmembrane emp24 domain-containing protein 10 (Protein Tmed10) (21 kDa transmembrane-trafficking protein) (Transmembrane protein Tmp21) (p24 family protein delta-1) (p24delta1)	Tmed10 Tmp21	219
TNNT3_MOUSE	0	0	0	Q9QZ47	Troponin T, fast skeletal muscle (TnTf) (Fast skeletal muscle troponin T) (fTnT)	Tnnt3	272
TPIS_MOUSE	0.157536	0.168462	0.033885	P17751	Triosephosphate isomerase (TIM) (EC 5.3.1.1) (Methylglyoxal synthase) (EC 4.2.3.3) (Triose-phosphate isomerase)	Tpi1 Tpi	249
TPM1_MOUSE	0.073293	0.073293	0	P58771	Tropomyosin alpha-1 chain (Alpha-tropomyosin) (Tropomyosin-1)	Tpm1 Tpm-1 Tpma	284
TPM2_MOUSE	0	0	0	P58774	Tropomyosin beta chain (Beta-tropomyosin) (Tropomyosin-2)	Tpm2 Tpm-2	284
TPM3_MOUSE	0	0	0	P21107	Tropomyosin alpha-3 chain (Gamma-tropomyosin) (Tropomyosin-3)	Tpm3 Tpm-5 Tpm5	285
TPMT_MOUSE	0.213552	0.233885	0.028755	O55060	Thiopurine S-methyltransferase (EC 2.1.1.67) (Thiopurine methyltransferase)	Tpmt	240
TPP1_MOUSE	0.219528	0.219528	0	O89023	Tripeptidyl-peptidase 1 (TPP-1) (EC 3.4.14.9) (Lysosomal pepstatin-insensitive protease) (LPIC) (Tripeptidyl aminopeptidase) (Tripeptidyl-peptidase I) (TPP-I)	Tpp1 Cln2	562
TRAP1_MOUSE	0.241815	0.341692	0.185089	Q9CQN1	Heat shock protein 75 kDa, mitochondrial (HSP 75) (TNFR-associated protein 1) (Tumor necrosis factor type 1 receptor-associated protein) (TRAP-1)	Trap1 Hsp75	706
TRFE_MOUSE	0.253318	0.205187	0.17466	Q921I1	Serotransferrin (Transferrin) (Beta-1 metal-binding globulin) (Siderophilin)	Tf Trf	697
TTC36_MOUSE	0	0	0	Q8VBW8	Tetratricopeptide repeat protein 36 (TPR repeat protein 36)	Ttc36	186
TTC38_MOUSE	0	0	0	A3KMP2	Tetratricopeptide repeat protein 38 (TPR repeat protein 38)	Ttc38	465
TTHY_MOUSE	0	0	0	P07309	Transthyretin (Prealbumin)	Ttr	147
TTPA_MOUSE	0.171225	0.290061	0.16806	Q8BWP5	Alpha-tocopherol transfer protein (Alpha-TTP)	Ttpa	278
TXTP_MOUSE	0.226229	0.3067	0.113803	Q8JZU2	Tricarboxylate transport protein, mitochondrial (Citrate transport protein) (CTP) (Solute carrier family 25 member 1) (Tricarboxylate carrier protein)	Slc25a1	311
UBA1_MOUSE	0.98435	0.98435	0	Q02053	Ubiquitin-like modifier-activating enzyme 1 (EC 6.2.1.45) (Ubiquitin-activating enzyme E1) (Ubiquitin-activating enzyme E1 X) (Ubiquitin-like modifier-activating enzyme 1 X)	Uba1 Sbx Ube1 Ube1ax Ube1x	1058
UCRI_MOUSE	0.150387	0.150387	0	Q9CR68	Cytochrome b-c1 complex subunit Rieske, mitochondrial (EC 7.1.1.8) (Complex III subunit 5) (Cytochrome b-c1 complex subunit 5) (Rieske iron-sulfur protein) (RISP) (Rieske protein UQCRFS1) (Ubiquinol-cytochrome c reductase iron-sulfur subunit) [Cleaved into: Cytochrome b-c1 complex subunit 9 (Su9) (Subunit 9) (8 kDa subunit 9) (Complex III subunit IX) (Cytochrome b-c1 complex subunit 11) (UQCRFS1 …	Uqcrfs1	274
UD11_MOUSE	0.275586	0.260631	0.068703	Q63886	UDP-glucuronosyltransferase 1A1 (UGT1A1) (EC 2.4.1.17) (UDP-glucuronosyltransferase 1-1) (UDPGT 1-1) (UGT1*1) (UGT1-01) (UGT1.1) (UGTBR1)	Ugt1a1 Ugt1	535
UD16_MOUSE	1.44808	2.57705	1.5966	Q64435	UDP-glucuronosyltransferase 1-6 (UDPGT 1-6) (UGT1*6) (UGT1-06) (UGT1.6) (EC 2.4.1.17) (Phenol UDP-glucuronosyltransferase) (UDP-glucuronosyltransferase 1A6) (UGT1A6) (UGP1A1) (UGT1A7)	Ugt1a6 Ugt1 Ugt1a6a Ugt1a7	531
UD2A3_MOUSE	0.153831	0.169408	0.022029	Q8BWQ1	UDP-glucuronosyltransferase 2A3 (UDPGT 2A3) (EC 2.4.1.17)	Ugt2a3	534
UD3A2_MOUSE	0	0	0	Q8JZZ0	UDP-glucuronosyltransferase 3A2 (UDPGT 3A2) (EC 2.4.1.17)	Ugt3a2	523
UDB17_MOUSE	0.280672	0.268822	0.051944	P17717	UDP-glucuronosyltransferase 2B17 (UGT2B17) (EC 2.4.1.17) (M-1) (UDP-glucuronosyltransferase 2B5) (UDPGT 2B5)	Ugt2b17 Ugt2b5	530
UGDH_MOUSE	0.302789	0.323337	0.064245	O70475	UDP-glucose 6-dehydrogenase (UDP-Glc dehydrogenase) (UDP-GlcDH) (UDPGDH) (EC 1.1.1.22)	Ugdh	493
UGPA_MOUSE	0.206306	0.248764	0.155497	Q91ZJ5	UTP--glucose-1-phosphate uridylyltransferase (EC 2.7.7.9) (UDP-glucose pyrophosphorylase) (UDPGP) (UGPase)	Ugp2	508
URIC_MOUSE	0.32517	0.319821	0.078925	P25688	Uricase (EC 1.7.3.3) (Urate oxidase)	Uox	303
VAPA_MOUSE	0	0	0	Q9WV55	Vesicle-associated membrane protein-associated protein A (VAMP-A) (VAMP-associated protein A) (VAP-A) (33 kDa VAMP-associated protein) (VAP-33)	Vapa Vap33	249
VDAC1_MOUSE	0.134124	0.236621	0.144953	Q60932	Voltage-dependent anion-selective channel protein 1 (VDAC-1) (mVDAC1) (Outer mitochondrial membrane protein porin 1) (Plasmalemmal porin) (Voltage-dependent anion-selective channel protein 5) (VDAC-5) (mVDAC5)	Vdac1 Vdac5	296
VDAC2_MOUSE	0.201482	0.201482	0	Q60930	Voltage-dependent anion-selective channel protein 2 (VDAC-2) (mVDAC2) (Outer mitochondrial membrane protein porin 2) (Voltage-dependent anion-selective channel protein 6) (VDAC-6) (mVDAC6)	Vdac2 Vdac6	295
VDAC3_MOUSE	0.125505	0.217977	0.130775	Q60931	Voltage-dependent anion-selective channel protein 3 (VDAC-3) (mVDAC3) (Outer mitochondrial membrane protein porin 3)	Vdac3	283
VIGLN_MOUSE	0.409948	0.548525	0.195978	Q8VDJ3	Vigilin (High density lipoprotein-binding protein) (HDL-binding protein)	Hdlbp	1268
VIME_MOUSE	0.191831	0.191831	0	P20152	Vimentin	Vim	466
VINC_MOUSE	1.2634	1.2634	0	Q64727	Vinculin (Metavinculin)	Vcl	1066
VWA8_MOUSE	0	0	0	Q8CC88	von Willebrand factor A domain-containing protein 8	Vwa8 Kiaa0564	1905
WDR1_MOUSE	0.140185	0.160891	0.029282	O88342	WD repeat-containing protein 1 (Actin-interacting protein 1) (AIP1)	Wdr1	606
XDH_MOUSE	2.78958	2.78958	0	Q00519	Xanthine dehydrogenase/oxidase [Includes: Xanthine dehydrogenase (XD) (EC 1.17.1.4); Xanthine oxidase (XO) (EC 1.17.3.2) (Xanthine oxidoreductase) (XOR)]	Xdh	1335
XYLB_MOUSE	0	0	0	Q3TNA1	Xylulose kinase (Xylulokinase) (EC 2.7.1.17)	Xylb	551

## Sheet: HFS
protein_name	mean	median	sd	uniprotid	proteinname	genename	length
1433B_MOUSE	0.161521	0.168403	0.02879	Q9CQV8	14-3-3 protein beta/alpha (Protein kinase C inhibitor protein 1) (KCIP-1) [Cleaved into: 14-3-3 protein beta/alpha, N-terminally processed]	Ywhab	246
1433E_MOUSE	0	0	0	P62259	14-3-3 protein epsilon (14-3-3E)	Ywhae	255
1433G_MOUSE	0.123479	0.144151	0.029234	P61982	14-3-3 protein gamma [Cleaved into: 14-3-3 protein gamma, N-terminally processed]	Ywhag	247
1433T_MOUSE	0.216249	0.216249	0	P68254	14-3-3 protein theta (14-3-3 protein tau)	Ywhaq	245
1433Z_MOUSE	0.142946	0.170314	0.038704	P63101	14-3-3 protein zeta/delta (Protein kinase C inhibitor protein 1) (KCIP-1) (SEZ-2)	Ywhaz	245
3BHS3_MOUSE	0.620091	1.05275	0.611876	P26150	3 beta-hydroxysteroid dehydrogenase/Delta 5-->4-isomerase type 3 (3 beta-hydroxysteroid dehydrogenase/Delta 5-->4-isomerase type III) (3-beta-HSD III) [Includes: 3-beta-hydroxy-Delta(5)-steroid dehydrogenase (EC 1.1.1.145) (3-beta-hydroxy-5-ene steroid dehydrogenase) (Progesterone reductase); Steroid Delta-isomerase (EC 5.3.3.1) (Delta-5-3-ketosteroid isomerase)]	Hsd3b3	373
3BHS5_MOUSE	0.069368	0.069368	0	Q61694	NADPH-dependent 3-keto-steroid reductase Hsd3b5 (3 beta-hydroxysteroid dehydrogenase type 5) (3 beta-hydroxysteroid dehydrogenase type V) (3 beta-HSD V) (EC 1.1.1.270) (Dihydrotestosterone 3-ketoreductase) (EC 1.1.1.210)	Hsd3b5	373
3HAO_MOUSE	0.161201	0.130848	0.123164	Q78JT3	3-hydroxyanthranilate 3,4-dioxygenase (EC 1.13.11.6) (3-hydroxyanthranilate oxygenase) (3-HAO) (3-hydroxyanthranilic acid dioxygenase) (HAD)	Haao	286
3HIDH_MOUSE	0.141431	0.145926	0.032298	Q99L13	3-hydroxyisobutyrate dehydrogenase, mitochondrial (HIBADH) (EC 1.1.1.31)	Hibadh	335
A16A1_MOUSE	0	0	0	Q571I9	Aldehyde dehydrogenase family 16 member A1	Aldh16a1	802
A1AT1_MOUSE	0.967514	0.967514	0	P07758	Alpha-1-antitrypsin 1-1 (AAT) (Alpha-1 protease inhibitor 1) (Alpha-1-antiproteinase) (Serine protease inhibitor 1-1) (Serine protease inhibitor A1a) (Serpin A1a)	Serpina1a Dom1 Spi1-1	413
A1AT2_MOUSE	0.46269	0.388104	0.13803	P22599	Alpha-1-antitrypsin 1-2 (AAT) (Alpha-1 protease inhibitor 2) (Alpha-1-antiproteinase) (Serine protease inhibitor 1-2) (Serine protease inhibitor A1b) (Serpin A1b)	Serpina1b Aat2 Dom2 Spi1-2	413
A1AT4_MOUSE	0	0	0	Q00897	Alpha-1-antitrypsin 1-4 (Alpha-1 protease inhibitor 4) (Serine protease inhibitor 1-4) (Serine protease inhibitor A1d) (Serpin A1d)	Serpina1d Dom4 Spi1-4	413
AAAD_MOUSE	2.0179	2.0179	0	Q99PG0	Arylacetamide deacetylase (EC 3.1.1.3)	Aadac Aada	398
AADAT_MOUSE	0.0601	0.0601	0	Q9WVM8	Kynurenine/alpha-aminoadipate aminotransferase, mitochondrial (KAT/AadAT) (2-aminoadipate aminotransferase) (2-aminoadipate transaminase) (EC 2.6.1.39) (Alpha-aminoadipate aminotransferase) (AadAT) (Kynurenine aminotransferase II) (Kynurenine--oxoglutarate aminotransferase II) (Kynurenine--oxoglutarate transaminase 2) (EC 2.6.1.7) (Kynurenine--oxoglutarate transaminase II)	Aadat Kat2	425
AASS_MOUSE	0.136051	0.177995	0.084517	Q99K67	Alpha-aminoadipic semialdehyde synthase, mitochondrial (LKR/SDH) [Includes: Lysine ketoglutarate reductase (LKR) (LOR) (EC 1.5.1.8); Saccharopine dehydrogenase (SDH) (EC 1.5.1.9)]	Aass Lorsdh	926
AATC_MOUSE	0.160995	0.161259	0.045094	P05201	Aspartate aminotransferase, cytoplasmic (cAspAT) (EC 2.6.1.1) (EC 2.6.1.3) (Cysteine aminotransferase, cytoplasmic) (Cysteine transaminase, cytoplasmic) (cCAT) (Glutamate oxaloacetate transaminase 1) (Transaminase A)	Got1	413
AATM_MOUSE	0.120924	0.121092	0.034559	P05202	Aspartate aminotransferase, mitochondrial (mAspAT) (EC 2.6.1.1) (EC 2.6.1.7) (Fatty acid-binding protein) (FABP-1) (Glutamate oxaloacetate transaminase 2) (Kynurenine aminotransferase 4) (Kynurenine aminotransferase IV) (Kynurenine--oxoglutarate transaminase 4) (Kynurenine--oxoglutarate transaminase IV) (Plasma membrane-associated fatty acid-binding protein) (FABPpm) (Transaminase A)	Got2 Got-2	430
ABCBB_MOUSE	0.287809	0.287809	0	Q9QY30	Bile salt export pump (EC 7.6.2.-) (ATP-binding cassette sub-family B member 11) (Sister of P-glycoprotein)	Abcb11 Bsep Spgp	1321
ABCD3_MOUSE	0.224598	0.234513	0.061695	P55096	ATP-binding cassette sub-family D member 3 (68 kDa peroxisomal membrane protein) (PMP68) (70 kDa peroxisomal membrane protein) (PMP70)	Abcd3 Pmp70 Pxmp1	659
ABHEB_MOUSE	0.141815	0.127819	0.032695	Q8VCR7	Protein ABHD14B (EC 3.-.-.-) (Alpha/beta hydrolase domain-containing protein 14B) (Abhydrolase domain-containing protein 14B) (CCG1-interacting factor B)	Abhd14b Cib	210
ACAD8_MOUSE	0	0	0	Q9D7B6	Isobutyryl-CoA dehydrogenase, mitochondrial (EC 1.3.8.-) (Acyl-CoA dehydrogenase family member 8) (ACAD-8)	Acad8	413
ACADL_MOUSE	0.085976	0.093707	0.019462	P51174	Long-chain specific acyl-CoA dehydrogenase, mitochondrial (LCAD) (EC 1.3.8.8)	Acadl	430
ACADM_MOUSE	0.174552	0.195624	0.038634	P45952	Medium-chain specific acyl-CoA dehydrogenase, mitochondrial (MCAD) (EC 1.3.8.7)	Acadm	421
ACADS_MOUSE	0.114713	0.130407	0.036639	Q07417	Short-chain specific acyl-CoA dehydrogenase, mitochondrial (SCAD) (EC 1.3.8.1) (Butyryl-CoA dehydrogenase)	Acads	412
ACADV_MOUSE	0.341619	0.369717	0.098692	P50544	Very long-chain specific acyl-CoA dehydrogenase, mitochondrial (EC 1.3.8.9) (MVLCAD) (VLCAD)	Acadvl Vlcad	656
ACBP_MOUSE	0.177871	0.16818	0.042668	P31786	Acyl-CoA-binding protein (ACBP) (Diazepam-binding inhibitor) (DBI) (Endozepine) (EP)	Dbi	87
ACD11_MOUSE	0	0	0	Q80XL6	Acyl-CoA dehydrogenase family member 11 (ACAD-11) (EC 1.3.8.-)	Acad11	779
ACLY_MOUSE	0	0	0	Q91V92	ATP-citrate synthase (EC 2.3.3.8) (ATP-citrate (pro-S-)-lyase) (Citrate cleavage enzyme)	Acly	1091
ACOC_MOUSE	0.145491	0.161273	0.039125	P28271	Cytoplasmic aconitate hydratase (Aconitase) (EC 4.2.1.3) (Citrate hydro-lyase) (Iron regulatory protein 1) (IRP1) (Iron-responsive element-binding protein 1) (IRE-BP 1)	Aco1 Ireb1 Irebp	889
ACON_MOUSE	0.12223	0.118201	0.035196	Q99KI0	Aconitate hydratase, mitochondrial (Aconitase) (EC 4.2.1.3) (Citrate hydro-lyase)	Aco2	780
ACOX1_MOUSE	0.963011	0.995256	0.24773	Q9R0H0	Peroxisomal acyl-coenzyme A oxidase 1 (AOX) (EC 1.3.3.6) (Palmitoyl-CoA oxidase) [Cleaved into: Peroxisomal acyl-CoA oxidase 1, A chain; Peroxisomal acyl-CoA oxidase 1, B chain; Peroxisomal acyl-CoA oxidase 1, C chain]	Acox1 Acox Paox	661
ACOX2_MOUSE	0.576897	0.69714	0.170048	Q9QXD1	Peroxisomal acyl-coenzyme A oxidase 2 (EC 1.17.99.3) (3-alpha,7-alpha,12-alpha-trihydroxy-5-beta-cholestanoyl-CoA 24-hydroxylase) (3-alpha,7-alpha,12-alpha-trihydroxy-5-beta-cholestanoyl-CoA oxidase) (Trihydroxycoprostanoyl-CoA oxidase) (THCA-CoA oxidase) (THCCox)	Acox2	681
ACSF2_MOUSE	0.168428	0.143345	0.045744	Q8VCW8	Medium-chain acyl-CoA ligase ACSF2, mitochondrial (EC 6.2.1.2)	Acsf2	615
ACSL1_MOUSE	0.247536	0.243599	0.056431	P41216	Long-chain-fatty-acid--CoA ligase 1 (EC 6.2.1.3) (Arachidonate--CoA ligase) (EC 6.2.1.15) (Long-chain acyl-CoA synthetase 1) (LACS 1) (Phytanate--CoA ligase) (EC 6.2.1.24)	Acsl1 Acsl2 Facl2	699
ACSL5_MOUSE	0.132176	0.185028	0.074744	Q8JZR0	Long-chain-fatty-acid--CoA ligase 5 (EC 6.2.1.3) (Arachidonate--CoA ligase) (EC 6.2.1.15) (Long-chain acyl-CoA synthetase 5) (LACS 5)	Acsl5 Facl5	683
ACSM1_MOUSE	0.165579	0.147571	0.066916	Q91VA0	Acyl-coenzyme A synthetase ACSM1, mitochondrial (EC 6.2.1.2) (Acyl-CoA synthetase medium-chain family member 1) (Benzoate--CoA ligase) (EC 6.2.1.25) (Butyrate--CoA ligase 1) (Butyryl-coenzyme A synthetase 1) (Lipoate-activating enzyme) (Middle-chain acyl-CoA synthetase 1)	Acsm1 Bucs1 Lae Macs1	573
ACTB_MOUSE	0.120004	0.115237	0.032795	P60710	Actin, cytoplasmic 1 (Beta-actin) [Cleaved into: Actin, cytoplasmic 1, N-terminally processed]	Actb	375
ACTN1_MOUSE	0.081147	0.073794	0.084296	Q7TPR4	Alpha-actinin-1 (Alpha-actinin cytoskeletal isoform) (F-actin cross-linking protein) (Non-muscle alpha-actinin-1)	Actn1	892
ACTN4_MOUSE	0.184825	0.194688	0.013948	P57780	Alpha-actinin-4 (Non-muscle alpha-actinin 4)	Actn4	912
ADH1_MOUSE	0.170838	0.174466	0.042641	P00329	Alcohol dehydrogenase 1 (EC 1.1.1.1) (ADH-A2) (Alcohol dehydrogenase A subunit)	Adh1 Adh-1	375
ADHX_MOUSE	0.137025	0.106056	0.058334	P28474	Alcohol dehydrogenase class-3 (EC 1.1.1.1) (Alcohol dehydrogenase 2) (Alcohol dehydrogenase 5) (Alcohol dehydrogenase B2) (ADH-B2) (Alcohol dehydrogenase class-III) (Glutathione-dependent formaldehyde dehydrogenase) (FALDH) (FDH) (GSH-FDH) (EC 1.1.1.-) (S-(hydroxymethyl)glutathione dehydrogenase) (EC 1.1.1.284)	Adh5 Adh-2 Adh2	374
ADK_MOUSE	0.263701	0.263701	0	P55264	Adenosine kinase (AK) (EC 2.7.1.20) (Adenosine 5'-phosphotransferase)	Adk	361
ADT2_MOUSE	0.143376	0.148125	0.040657	P51881	ADP/ATP translocase 2 (ADP,ATP carrier protein 2) (Adenine nucleotide translocator 2) (ANT 2) (Solute carrier family 25 member 5) [Cleaved into: ADP/ATP translocase 2, N-terminally processed]	Slc25a5 Aac2 Ant2	298
AGT2_MOUSE	0.445079	0.445079	0	Q3UEG6	Alanine--glyoxylate aminotransferase 2, mitochondrial (AGT 2) (EC 2.6.1.44) ((R)-3-amino-2-methylpropionate--pyruvate transaminase) (EC 2.6.1.40) (Beta-ALAAT II) (Beta-alanine-pyruvate aminotransferase) (D-AIBAT)	Agxt2	513
AIFM1_MOUSE	0.113504	0.106736	0.019768	Q9Z0X1	Apoptosis-inducing factor 1, mitochondrial (EC 1.6.99.-) (Programmed cell death protein 8)	Aifm1 Aif Pdcd8	612
AK1A1_MOUSE	0.197516	0.194707	0.01089	Q9JII6	Aldo-keto reductase family 1 member A1 (EC 1.1.1.2) (EC 1.1.1.33) (EC 1.1.1.372) (EC 1.1.1.54) (Alcohol dehydrogenase [NADP(+)]) (Aldehyde reductase) (Glucuronate reductase) (EC 1.1.1.19) (Glucuronolactone reductase) (EC 1.1.1.20)	Akr1a1 Akr1a4	325
AK1CD_MOUSE	0.206925	0.175906	0.084168	Q8VC28	Aldo-keto reductase family 1 member C13 (EC 1.1.1.-)	Akr1c13	323
AL1A1_MOUSE	0.182318	0.204908	0.051621	P24549	Retinal dehydrogenase 1 (RALDH 1) (RalDH1) (EC 1.2.1.-) (EC 1.2.1.36) (ALDH-E1) (ALHDII) (Aldehyde dehydrogenase family 1 member A1) (Aldehyde dehydrogenase, cytosolic)	Aldh1a1 Ahd-2 Ahd2 Aldh1	501
AL1A7_MOUSE	0.105946	0.211618	0.149443	O35945	Aldehyde dehydrogenase, cytosolic 1 (EC 1.2.1.3) (ALDH class 1) (ALDH-E1) (ALHDII) (Aldehyde dehydrogenase family 1 member A7) (Aldehyde dehydrogenase phenobarbital-inducible)	Aldh1a7 Aldh-pb	501
AL1B1_MOUSE	0.131278	0.13036	0.027868	Q9CZS1	Aldehyde dehydrogenase X, mitochondrial (EC 1.2.1.3) (Aldehyde dehydrogenase family 1 member B1)	Aldh1b1 Aldhx	519
AL1L1_MOUSE	0.165983	0.168503	0.050534	Q8R0Y6	Cytosolic 10-formyltetrahydrofolate dehydrogenase (10-FTHFDH) (FDH) (EC 1.5.1.6) (Aldehyde dehydrogenase family 1 member L1)	Aldh1l1 Fthfd	902
AL3A2_MOUSE	0.191432	0.162799	0.052389	P47740	Aldehyde dehydrogenase family 3 member A2 (EC 1.2.1.3) (EC 1.2.1.94) (Aldehyde dehydrogenase 3) (Fatty aldehyde dehydrogenase)	Aldh3a2 Ahd-3 Ahd3 Aldh3 Aldh4	484
AL4A1_MOUSE	0.126675	0.128163	0.032673	Q8CHT0	Delta-1-pyrroline-5-carboxylate dehydrogenase, mitochondrial (P5C dehydrogenase) (EC 1.2.1.88) (Aldehyde dehydrogenase family 4 member A1) (L-glutamate gamma-semialdehyde dehydrogenase)	Aldh4a1	562
AL7A1_MOUSE	0.140715	0.133662	0.044031	Q9DBF1	Alpha-aminoadipic semialdehyde dehydrogenase (Alpha-AASA dehydrogenase) (EC 1.2.1.31) (Aldehyde dehydrogenase family 7 member A1) (EC 1.2.1.3) (Antiquitin-1) (Betaine aldehyde dehydrogenase) (EC 1.2.1.8) (Delta1-piperideine-6-carboxylate dehydrogenase) (P6c dehydrogenase)	Aldh7a1 Ald7a1	539
AL8A1_MOUSE	0.11119	0.096128	0.048041	Q8BH00	2-aminomuconic semialdehyde dehydrogenase (EC 1.2.1.32) (Aldehyde dehydrogenase family 8 member A1) (Retinal dehydrogenase 4)	Aldh8a1 Raldh4	487
AL9A1_MOUSE	0.184967	0.211998	0.049513	Q9JLJ2	4-trimethylaminobutyraldehyde dehydrogenase (TMABA-DH) (TMABADH) (EC 1.2.1.47) (Aldehyde dehydrogenase family 9 member A1) (EC 1.2.1.3)	Aldh9a1	494
ALAT1_MOUSE	0	0	0	Q8QZR5	Alanine aminotransferase 1 (ALT1) (EC 2.6.1.2) (Glutamate pyruvate transaminase 1) (GPT 1) (Glutamic--alanine transaminase 1) (Glutamic--pyruvic transaminase 1)	Gpt Gpt1	496
ALAT2_MOUSE	0	0	0	Q8BGT5	Alanine aminotransferase 2 (ALT2) (EC 2.6.1.2) (Glutamate pyruvate transaminase 2) (GPT 2) (Glutamic--alanine transaminase 2) (Glutamic--pyruvic transaminase 2)	Gpt2 Aat2	522
ALBU_MOUSE	0.151838	0.159487	0.039536	P07724	Albumin	Alb Alb-1 Alb1	608
ALDH2_MOUSE	0.328978	0.340033	0.085625	P47738	Aldehyde dehydrogenase, mitochondrial (EC 1.2.1.3) (AHD-M1) (ALDH class 2) (ALDH-E2) (ALDHI)	Aldh2 Ahd-1 Ahd1	519
ALDOA_MOUSE	0.205965	0.205965	0	P05064	Fructose-bisphosphate aldolase A (EC 4.1.2.13) (Aldolase 1) (Muscle-type aldolase)	Aldoa Aldo1	364
ALDOB_MOUSE	0.295896	0.296889	0.058834	Q91Y97	Fructose-bisphosphate aldolase B (EC 4.1.2.13) (Aldolase 2) (Liver-type aldolase)	Aldob Aldo2	364
ALDR_MOUSE	0.111942	0.111942	0	P45376	Aldo-keto reductase family 1 member B1 (EC 1.1.1.300) (EC 1.1.1.372) (EC 1.1.1.54) (Aldehyde reductase) (Aldo-keto reductase family 1 member B3) (Aldose reductase) (AR) (EC 1.1.1.21)	Akr1b1 Akr1b3 Aldor1 Aldr1 Alr2	316
AMACR_MOUSE	0.081275	0.147213	0.093251	O09174	Alpha-methylacyl-CoA racemase (EC 5.1.99.4) (2-methylacyl-CoA racemase)	Amacr Macr1	381
AMPL_MOUSE	0.17724	0.191865	0.056358	Q9CPY7	Cytosol aminopeptidase (EC 3.4.11.1) (Cysteinylglycine-S-conjugate dipeptidase) (EC 3.4.13.23) (Leucine aminopeptidase 3) (LAP-3) (Leucyl aminopeptidase) (Peptidase S) (Proline aminopeptidase) (EC 3.4.11.5) (Prolyl aminopeptidase)	Lap3 Lapep	519
ANXA2_MOUSE	0.05611	0.071492	0.021753	P07356	Annexin A2 (Annexin II) (Annexin-2) (Calpactin I heavy chain) (Calpactin-1 heavy chain) (Chromobindin-8) (Lipocortin II) (Placental anticoagulant protein IV) (PAP-IV) (Protein I) (p36)	Anxa2 Anx2 Cal1h	339
ANXA5_MOUSE	0.183166	0.189882	0.047082	P48036	Annexin A5 (Anchorin CII) (Annexin V) (Annexin-5) (Calphobindin I) (CBP-I) (Endonexin II) (Lipocortin V) (Placental anticoagulant protein 4) (PP4) (Placental anticoagulant protein I) (PAP-I) (Thromboplastin inhibitor) (Vascular anticoagulant-alpha) (VAC-alpha)	Anxa5 Anx5	319
ANXA6_MOUSE	0.21105	0.215121	0.052125	P14824	Annexin A6 (67 kDa calelectrin) (Annexin VI) (Annexin-6) (Calphobindin-II) (CPB-II) (Chromobindin-20) (Lipocortin VI) (Protein III) (p68) (p70)	Anxa6 Anx6	673
AOFB_MOUSE	0.06528	0.068832	0.036123	Q8BW75	Amine oxidase [flavin-containing] B (EC 1.4.3.4) (Monoamine oxidase type B) (MAO-B)	Maob	520
AOXC_MOUSE	0.188561	0.220337	0.053214	G3X982	Aldehyde oxidase 3 (EC 1.2.3.1) (Aldehyde oxidase homolog 1) (Azaheterocycle hydroxylase 3) (EC 1.17.3.-)	Aox3 Aoh1	1335
AP2A2_MOUSE	0.593775	0.593775	0	P17427	AP-2 complex subunit alpha-2 (100 kDa coated vesicle protein C) (Adaptor protein complex AP-2 subunit alpha-2) (Adaptor-related protein complex 2 subunit alpha-2) (Alpha-adaptin C) (Alpha2-adaptin) (Clathrin assembly protein complex 2 alpha-C large chain) (Plasma membrane adaptor HA2/AP2 adaptin alpha C subunit)	Ap2a2 Adtab	938
AP2M1_MOUSE	0	0	0	P84091	AP-2 complex subunit mu (AP-2 mu chain) (Adaptor protein complex AP-2 subunit mu) (Adaptor-related protein complex 2 subunit mu) (Clathrin assembly protein complex 2 mu medium chain) (Clathrin coat assembly protein AP50) (Clathrin coat-associated protein AP50) (Mu2-adaptin) (Plasma membrane adaptor AP-2 50 kDa protein)	Ap2m1 Clapm1	435
APOA1_MOUSE	0.343263	0.486642	0.252529	Q00623	Apolipoprotein A-I (Apo-AI) (ApoA-I) (Apolipoprotein A1) [Cleaved into: Proapolipoprotein A-I (ProapoA-I); Truncated apolipoprotein A-I]	Apoa1	264
APOE_MOUSE	0.671034	0.671034	0	P08226	Apolipoprotein E (Apo-E)	Apoe	311
ARF1_MOUSE	0.875157	0.875157	0	P84078	ADP-ribosylation factor 1	Arf1	181
ARF4_MOUSE	0	0	0	P61750	ADP-ribosylation factor 4	Arf4	180
ARF5_MOUSE	0	0	0	P84084	ADP-ribosylation factor 5	Arf5	180
ARGI1_MOUSE	0.145428	0.156251	0.044512	Q61176	Arginase-1 (EC 3.5.3.1) (Liver-type arginase) (Type I arginase)	Arg1	323
ARK72_MOUSE	0.158963	0.214727	0.099221	Q8CG76	Aflatoxin B1 aldehyde reductase member 2 (EC 1.1.1.n11) (Succinic semialdehyde reductase) (SSA reductase)	Akr7a2 Afar Akr7a5	367
ARLY_MOUSE	0.163599	0.168241	0.046525	Q91YI0	Argininosuccinate lyase (ASAL) (EC 4.3.2.1) (Arginosuccinase)	Asl	464
ARP2_MOUSE	0.134875	0.134875	0	P61161	Actin-related protein 2 (Actin-like protein 2)	Actr2 Arp2	394
ARPC3_MOUSE	0.031198	0.031198	0	Q9JM76	Actin-related protein 2/3 complex subunit 3 (Arp2/3 complex 21 kDa subunit) (p21-ARC)	Arpc3	178
ASGR1_MOUSE	0.692297	1.19723	0.714077	P34927	Asialoglycoprotein receptor 1 (ASGP-R 1) (ASGPR 1) (Hepatic lectin 1) (HL-1) (mHL-1)	Asgr1 Asgr-1	284
ASPD_MOUSE	0.019748	0.019748	0	Q9DCQ2	Putative L-aspartate dehydrogenase (EC 1.4.1.21) (Aspartate dehydrogenase domain-containing protein)	Aspdh	287
ASSY_MOUSE	0.140791	0.126899	0.036555	P16460	Argininosuccinate synthase (EC 6.3.4.5) (Citrulline--aspartate ligase)	Ass1 Ass	412
AT11C_MOUSE	0.193441	0.193441	0	Q9QZW0	Phospholipid-transporting ATPase 11C (EC 7.6.2.1) (ATPase class VI type 11C) (P4-ATPase flippase complex alpha subunit ATP11C)	Atp11c	1129
AT1A1_MOUSE	0.122552	0.125549	0.020717	Q8VDN2	Sodium/potassium-transporting ATPase subunit alpha-1 (Na(+)/K(+) ATPase alpha-1 subunit) (EC 7.2.2.13) (Sodium pump subunit alpha-1)	Atp1a1	1023
AT1B1_MOUSE	0	0	0	P14094	Sodium/potassium-transporting ATPase subunit beta-1 (Sodium/potassium-dependent ATPase subunit beta-1)	Atp1b1 Atp4b	304
AT5F1_MOUSE	0.105963	0.103743	0.01183	Q9CQQ7	ATP synthase F(0) complex subunit B1, mitochondrial (ATP synthase peripheral stalk-membrane subunit b) (ATP synthase subunit b) (ATPase subunit b)	Atp5pb Atp5f1	256
ATP4A_MOUSE	0	0	0	Q64436	Potassium-transporting ATPase alpha chain 1 (EC 7.2.2.19) (Gastric H(+)/K(+) ATPase subunit alpha) (Proton pump)	Atp4a	1033
ATP5H_MOUSE	0.08755	0.09863	0.028306	Q9DCX2	ATP synthase subunit d, mitochondrial (ATPase subunit d) (ATP synthase peripheral stalk subunit d)	Atp5pd Atp5h	161
ATP5I_MOUSE	0.084609	0.09925	0.020707	Q06185	ATP synthase subunit e, mitochondrial (ATPase subunit e) (ATP synthase membrane subunit e)	Atp5me Atp5i Atp5k Lfm-1 Lfm1	71
ATP5L_MOUSE	0.070294	0.070294	0	Q9CPQ8	ATP synthase subunit g, mitochondrial (ATPase subunit g) (ATP synthase membrane subunit g)	Atp5mg Atp5l	103
ATPA_MOUSE	0.108617	0.108609	0.030718	Q03265	ATP synthase subunit alpha, mitochondrial (ATP synthase F1 subunit alpha)	Atp5f1a Atp5a1	553
ATPB_MOUSE	0.09435	0.098495	0.028764	P56480	ATP synthase subunit beta, mitochondrial (EC 7.1.2.2) (ATP synthase F1 subunit beta)	Atp5f1b Atp5b	529
ATPD_MOUSE	0.089394	0.089394	0	Q9D3D9	ATP synthase subunit delta, mitochondrial (ATP synthase F1 subunit delta) (F-ATPase delta subunit)	Atp5f1d Atp5d	168
ATPG_MOUSE	0.111948	0.133571	0.036023	Q91VR2	ATP synthase subunit gamma, mitochondrial (ATP synthase F1 subunit gamma) (F-ATPase gamma subunit)	Atp5f1c Atp5c1	298
ATPK_MOUSE	0.171825	0.171825	0	P56135	ATP synthase subunit f, mitochondrial (ATP synthase membrane subunit f)	Atp5mf Atp5j2	88
ATPMD_MOUSE	0.393936	0.393936	0	Q78IK2	ATP synthase membrane subunit K, mitochondrial (ATP synthase membrane subunit DAPIT, mitochondrial) (Diabetes-associated protein in insulin-sensitive tissues) (Up-regulated during skeletal muscle growth protein 5)	Atp5mk Atp5md Dapit Usmg5	58
ATPO_MOUSE	0.096657	0.108466	0.028883	Q9DB20	ATP synthase subunit O, mitochondrial (ATP synthase peripheral stalk subunit OSCP) (Oligomycin sensitivity conferral protein) (OSCP)	Atp5po Atp5o D12Wsu28e	213
B3AT_MOUSE	0	0	0	P04919	Band 3 anion transport protein (Anion exchange protein 1) (AE 1) (Anion exchanger 1) (MEB3) (Solute carrier family 4 member 1) (CD antigen CD233)	Slc4a1 Ae1	929
BDH_MOUSE	0.127031	0.120754	0.032798	Q80XN0	D-beta-hydroxybutyrate dehydrogenase, mitochondrial (EC 1.1.1.30) (3-hydroxybutyrate dehydrogenase) (BDH)	Bdh1 Bdh	343
BHMT1_MOUSE	0.099521	0.113008	0.02956	O35490	Betaine--homocysteine S-methyltransferase 1 (EC 2.1.1.5)	Bhmt	407
BIP_MOUSE	0.261892	0.269588	0.079643	P20029	Endoplasmic reticulum chaperone BiP (EC 3.6.4.10) (78 kDa glucose-regulated protein) (GRP-78) (Binding-immunoglobulin protein) (BiP) (Heat shock protein 70 family protein 5) (HSP70 family protein 5) (Heat shock protein family A member 5) (Immunoglobulin heavy chain-binding protein)	Hspa5 Grp78	655
BLVRB_MOUSE	0.098253	0.119849	0.03054	Q923D2	Flavin reductase (NADPH) (FR) (EC 1.5.1.30) (Biliverdin reductase B) (BVR-B) (EC 1.3.1.24) (Biliverdin-IX beta-reductase) (NADPH-dependent diaphorase) (NADPH-flavin reductase) (FLR)	Blvrb	206
BODG_MOUSE	0	0	0	Q924Y0	Gamma-butyrobetaine dioxygenase (EC 1.14.11.1) (Gamma-butyrobetaine hydroxylase) (Gamma-BBH) (Gamma-butyrobetaine,2-oxoglutarate dioxygenase)	Bbox1	387
BPHL_MOUSE	0.123757	0.100239	0.053902	Q8R164	Valacyclovir hydrolase (VACVase) (Valacyclovirase) (EC 3.1.-.-) (Biphenyl hydrolase-like protein)	Bphl	291
C1TC_MOUSE	0.183564	0.193152	0.038408	Q922D8	C-1-tetrahydrofolate synthase, cytoplasmic (C1-THF synthase) [Cleaved into: C-1-tetrahydrofolate synthase, cytoplasmic, N-terminally processed] [Includes: Methylenetetrahydrofolate dehydrogenase (EC 1.5.1.5); Methenyltetrahydrofolate cyclohydrolase (EC 3.5.4.9); Formyltetrahydrofolate synthetase (EC 6.3.4.3)]	Mthfd1	935
CAH2_MOUSE	0.015404	0.018139	0.00569	P00920	Carbonic anhydrase 2 (EC 4.2.1.1) (Carbonate dehydratase II) (Carbonic anhydrase II) (CA-II)	Ca2 Car2	260
CAH3_MOUSE	0.141171	0.151061	0.041961	P16015	Carbonic anhydrase 3 (EC 4.2.1.1) (Carbonate dehydratase III) (Carbonic anhydrase III) (CA-III)	Ca3 Car3	260
CALR_MOUSE	0.236603	0.233372	0.036707	P14211	Calreticulin (CRP55) (Calregulin) (Endoplasmic reticulum resident protein 60) (ERp60) (HACBP)	Calr	416
CALX_MOUSE	0.609149	0.849563	0.339998	P35564	Calnexin	Canx	591
CAND1_MOUSE	0.183567	0.189544	0.008453	Q6ZQ38	Cullin-associated NEDD8-dissociated protein 1 (Cullin-associated and neddylation-dissociated protein 1) (p120 CAND1)	Cand1 D10Ertd516e Kiaa0829	1230
CATA_MOUSE	0.771973	0.793338	0.069783	P24270	Catalase (EC 1.11.1.6)	Cat Cas-1 Cas1	527
CATB_MOUSE	0.275296	0.27874	0.154648	P10605	Cathepsin B (EC 3.4.22.1) (Cathepsin B1) [Cleaved into: Cathepsin B light chain; Cathepsin B heavy chain]	Ctsb	339
CATD_MOUSE	0.440797	0.632241	0.270743	P18242	Cathepsin D (EC 3.4.23.5)	Ctsd	410
CATZ_MOUSE	0.160612	0.160612	0	Q9WUU7	Cathepsin Z (EC 3.4.18.1)	Ctsz	306
CBR1_MOUSE	0.16232	0.181266	0.026793	P48758	Carbonyl reductase [NADPH] 1 (EC 1.1.1.184) (15-hydroxyprostaglandin dehydrogenase [NADP(+)]) (EC 1.1.1.196) (EC 1.1.1.197) (20-beta-hydroxysteroid dehydrogenase) (NADPH-dependent carbonyl reductase 1) (Prostaglandin 9-ketoreductase) (PG-9-KR) (Prostaglandin-E(2) 9-reductase) (EC 1.1.1.189)	Cbr1 Cbr	277
CBR4_MOUSE	0.109379	0.109379	0	Q91VT4	3-oxoacyl-[acyl-carrier-protein] reductase (EC 1.1.1.100) (3-ketoacyl-[acyl-carrier-protein] reductase beta subunit) (KAR beta subunit) (Carbonyl reductase family member 4) (CBR4) (Quinone reductase CBR4) (EC 1.6.5.10)	Cbr4	236
CBS_MOUSE	0.44565	0.44565	0	Q91WT9	Cystathionine beta-synthase (EC 4.2.1.22) (Beta-thionase) (Serine sulfhydrase)	Cbs	561
CENPV_MOUSE	0.079592	0.079592	0	Q9CXS4	Centromere protein V (CENP-V) (Proline-rich protein 6)	Cenpv Prr6	252
CES1D_MOUSE	0.223479	0.260385	0.072448	Q8VCT4	Carboxylesterase 1D (Carboxylesterase 3) (EC 3.1.1.1) (EC 3.1.1.67) (Fatty acid ethyl ester synthase) (FAEE synthase) (Triacylglycerol hydrolase) (TGH)	Ces1d Ces1 Ces3	565
CES1F_MOUSE	0.20169	0.213986	0.043287	Q91WU0	Carboxylesterase 1F (EC 3.1.1.1) (Carboxylic ester hydrolase) (Triacylglycerol hydrolase 2) (TGH-2)	Ces1f CesML1	561
CGL_MOUSE	0.216199	0.236458	0.055718	Q8VCN5	Cystathionine gamma-lyase (EC 4.4.1.1) (Cysteine-protein sulfhydrase) (Gamma-cystathionase)	Cth	398
CH10_MOUSE	0.178769	0.181104	0.02311	Q64433	10 kDa heat shock protein, mitochondrial (Hsp10) (10 kDa chaperonin) (Chaperonin 10) (CPN10)	Hspe1	102
CH60_MOUSE	0.125251	0.127253	0.028662	P63038	60 kDa heat shock protein, mitochondrial (EC 5.6.1.7) (60 kDa chaperonin) (Chaperonin 60) (CPN60) (HSP-65) (Heat shock protein 60) (HSP-60) (Hsp60) (Mitochondrial matrix protein P1)	Hspd1 Hsp60	573
CHDH_MOUSE	0.126629	0.126629	0	Q8BJ64	Choline dehydrogenase, mitochondrial (CDH) (CHD) (EC 1.1.99.1)	Chdh	596
CISD1_MOUSE	0.150368	0.161374	0.015565	Q91WS0	CDGSH iron-sulfur domain-containing protein 1 (MitoNEET)	Cisd1 D10Ertd214e Zcd1	108
CISY_MOUSE	0.113513	0.126491	0.02747	Q9CZU6	Citrate synthase, mitochondrial (EC 2.3.3.1) (Citrate (Si)-synthase)	Cs	464
CK054_MOUSE	0.126209	0.207446	0.114888	Q91V76	Ester hydrolase C11orf54 homolog (EC 3.1.-.-)		315
CLH1_MOUSE	0.12708	0.13654	0.040665	Q68FD5	Clathrin heavy chain 1	Cltc	1675
CMBL_MOUSE	0.080139	0.080139	0	Q8R1G2	Carboxymethylenebutenolidase homolog (EC 3.1.-.-)	Cmbl	245
CMC2_MOUSE	0.117883	0.114749	0.028822	Q9QXX4	Calcium-binding mitochondrial carrier protein Aralar2 (Citrin) (Mitochondrial aspartate glutamate carrier 2) (Solute carrier family 25 member 13)	Slc25a13 Aralar2	676
CO1A1_MOUSE	0	0	0	P11087	Collagen alpha-1(I) chain (Alpha-1 type I collagen)	Col1a1 Cola1	1453
CO1A2_MOUSE	0.008212	0.008212	0	Q01149	Collagen alpha-2(I) chain (Alpha-2 type I collagen)	Col1a2 Cola2	1372
CO3_MOUSE	1.01769	1.90002	1.2478	P01027	Complement C3 (HSE-MSF) [Cleaved into: Complement C3 beta chain; C3-beta-c (C3bc); Complement C3 alpha chain; C3a anaphylatoxin; Acylation stimulating protein (ASP) (C3adesArg); Complement C3b alpha' chain; Complement C3c alpha' chain fragment 1; Complement C3dg fragment; Complement C3g fragment; Complement C3d fragment; Complement C3f fragment; Complement C3c alpha' chain fragment 2]	C3	1663
COASY_MOUSE	0.228733	0.228733	0	Q9DBL7	Bifunctional coenzyme A synthase (CoA synthase) [Includes: Phosphopantetheine adenylyltransferase (EC 2.7.7.3) (Dephospho-CoA pyrophosphorylase) (Pantetheine-phosphate adenylyltransferase) (PPAT); Dephospho-CoA kinase (DPCK) (EC 2.7.1.24) (Dephosphocoenzyme A kinase) (DPCOAK)]	Coasy Ukr1	563
COF1_MOUSE	0.868449	0.534847	0.771052	P18760	Cofilin-1 (Cofilin, non-muscle isoform)	Cfl1	166
COMT_MOUSE	0.466776	0.466776	0	O88587	Catechol O-methyltransferase (EC 2.1.1.6)	Comt Comt1	265
COX2_MOUSE	0.123061	0.123776	0.027168	P00405	Cytochrome c oxidase subunit 2 (EC 7.1.1.9) (Cytochrome c oxidase polypeptide II)	Mtco2 COII COX2 mt-Co2	227
COX41_MOUSE	0.114681	0.123685	0.018467	P19783	Cytochrome c oxidase subunit 4 isoform 1, mitochondrial (Cytochrome c oxidase polypeptide IV) (Cytochrome c oxidase subunit IV isoform 1) (COX IV-1)	Cox4i1 Cox4 Cox4a	169
COX5A_MOUSE	0.134175	0.124202	0.020829	P12787	Cytochrome c oxidase subunit 5A, mitochondrial (Cytochrome c oxidase polypeptide Va)	Cox5a	146
COX6C_MOUSE	0.161246	0.111733	0.108399	Q9CPQ1	Cytochrome c oxidase subunit 6C (Cytochrome c oxidase polypeptide VIc)	Cox6c	76
CP1A2_MOUSE	0.609204	0.658762	0.166998	P00186	Cytochrome P450 1A2 (EC 1.14.14.1) (CYPIA2) (Cholesterol 25-hydroxylase) (Cytochrome P450-P2) (Cytochrome P450-P3) (Hydroperoxy icosatetraenoate dehydratase) (EC 4.2.1.152)	Cyp1a2 Cyp1a-2	513
CP237_MOUSE	0.597284	0.369282	0.429323	P56654	Cytochrome P450 2C37 (EC 1.14.14.1) (CYPIIC37)	Cyp2c37	490
CP240_MOUSE	0.329343	0.329343	0	P56657	Cytochrome P450 2C40 (EC 1.14.14.-) (CYPIIC40)	Cyp2c40	491
CP254_MOUSE	0.772286	0.671231	0.550126	Q6XVG2	Cytochrome P450 2C54 (EC 1.14.14.1) (CYPIIC54)	Cyp2c54	490
CP27A_MOUSE	0.262415	0.262415	0	Q9DBG1	Sterol 26-hydroxylase, mitochondrial (EC 1.14.15.15) (5-beta-cholestane-3-alpha,7-alpha,12-alpha-triol 26-hydroxylase) (Cytochrome P-450C27/25) (Cytochrome P450 27) (Sterol 27-hydroxylase) (Vitamin D(3) 25-hydroxylase)	Cyp27a1	533
CP2A5_MOUSE	0.296406	0.373565	0.109118	P20852	Cytochrome P450 2A5 (EC 1.14.14.1) (CYPIIA5) (Coumarin 7-hydroxylase) (Cytochrome P450-15-COH) (Cytochrome P450-IIA3.2)	Cyp2a5 Cyp2a-5	494
CP2AC_MOUSE	0.400624	0.401043	0.095671	P56593	Cytochrome P450 2A12 (EC 1.14.14.1) (CYPIIA12) (Steroid hormones 7-alpha-hydroxylase) (Testosterone 7-alpha-hydroxylase)	Cyp2a12	492
CP2CT_MOUSE	0.149594	0.149594	0	Q64458	Cytochrome P450 2C29 (EC 1.14.14.1) (Aldehyde oxygenase) (CYPIIC29) (Cytochrome P-450 MUT-2)	Cyp2c29	490
CP2D9_MOUSE	0.423351	0.292723	0.39125	P11714	Cytochrome P450 2D9 (EC 1.14.14.1) (CYPIID9) (Cytochrome P450-16-alpha) (Cytochrome P450CA) (Testosterone 16-alpha hydroxylase)	Cyp2d9 Cyp2d-9	504
CP2DA_MOUSE	0.409409	0.447176	0.132557	P24456	Cytochrome P450 2D10 (EC 1.14.14.1) (CYPIID10) (Cytochrome P450-16-alpha) (Cytochrome P450CB) (Testosterone 16-alpha hydroxylase)	Cyp2d10 Cyp2d-10	504
CP2DB_MOUSE	0	0	0	P24457	Cytochrome P450 2D11 (EC 1.14.14.1) (CYPIID11) (Cytochrome P450-16-alpha) (Cytochrome P450CC) (Testosterone 16-alpha hydroxylase)	Cyp2d11 Cyp2d-11	504
CP2DQ_MOUSE	0.529361	0.558226	0.040822	Q8CIM7	Cytochrome P450 2D26 (EC 1.14.14.1) (CYPIID26)	Cyp2d26 Cyp2d-26	500
CP2E1_MOUSE	0.727848	1.10775	0.600914	Q05421	Cytochrome P450 2E1 (EC 1.14.14.1) (4-nitrophenol 2-hydroxylase) (EC 1.14.13.n7) (CYPIIE1) (Cytochrome P450-ALC) (Cytochrome P450-J)	Cyp2e1 Cyp2e Cyp2e-1	493
CP2F2_MOUSE	0.666462	0.679431	0.175832	P33267	Cytochrome P450 2F2 (EC 1.14.14.-) (CYPIIF2) (Cytochrome P450-NAH-2) (Naphthalene dehydrogenase) (Naphthalene hydroxylase)	Cyp2f2 Cyp2f-2	491
CP4FE_MOUSE	0.360758	0.360758	0	Q9EP75	Leukotriene-B4 omega-hydroxylase 3 (EC 1.14.14.94) (Cyp4f-14) (Cytochrome P450 4F14) (Cytochrome P450-LTB-omega) (Leukotriene-B4 20-monooxygenase 3)	Cyp4f14	524
CP7B1_MOUSE	1.21097	1.84881	0.90204	Q60991	Cytochrome P450 7B1 (24-hydroxycholesterol 7-alpha-hydroxylase) (EC 1.14.14.26) (25/26-hydroxycholesterol 7-alpha-hydroxylase) (EC 1.14.14.29) (3-hydroxysteroid 7-alpha hydroxylase) (Hippocampal transcript 1 protein) (HCT-1) (Oxysterol 7-alpha-hydroxylase)	Cyp7b1	507
CP8B1_MOUSE	0	0	0	O88962	7-alpha-hydroxycholest-4-en-3-one 12-alpha-hydroxylase (EC 1.14.14.139) (7-alpha-hydroxy-4-cholesten-3-one 12-alpha-hydroxylase) (CYPVIIIB1) (Cytochrome P450 8B1) (Sterol 12-alpha-hydroxylase)	Cyp8b1 Cyp12	500
CPSM_MOUSE	0.123722	0.124912	0.037106	Q8C196	Carbamoyl-phosphate synthase [ammonia], mitochondrial (EC 6.3.4.16) (Carbamoyl-phosphate synthetase I) (CPSase I)	Cps1	1500
CPT1A_MOUSE	0.29956	0.29956	0	P97742	Carnitine O-palmitoyltransferase 1, liver isoform (CPT1-L) (EC 2.3.1.21) (Carnitine O-palmitoyltransferase I, liver isoform) (CPT I) (CPTI-L) (Carnitine palmitoyltransferase 1A)	Cpt1a Cpt-1 Cpt1	773
CPT2_MOUSE	0.176835	0.186833	0.052643	P52825	Carnitine O-palmitoyltransferase 2, mitochondrial (EC 2.3.1.21) (Carnitine palmitoyltransferase II) (CPT II)	Cpt2 Cpt-2	658
CSAD_MOUSE	0.244985	0.244985	0	Q9DBE0	Cysteine sulfinic acid decarboxylase (EC 4.1.1.29) (Aspartate 1-decarboxylase) (EC 4.1.1.11) (Cysteine-sulfinate decarboxylase) (Sulfinoalanine decarboxylase)	Csad	493
CX6B1_MOUSE	0.167649	0.177748	0.028225	P56391	Cytochrome c oxidase subunit 6B1 (Cytochrome c oxidase subunit VIb isoform 1) (COX VIb-1)	Cox6b1 Cox6b	86
CY1_MOUSE	0.085812	0.12033	0.048816	Q9D0M3	Cytochrome c1, heme protein, mitochondrial (EC 7.1.1.8) (Complex III subunit 4) (Complex III subunit IV) (Cytochrome b-c1 complex subunit 4) (Ubiquinol-cytochrome-c reductase complex cytochrome c1 subunit) (Cytochrome c-1)	Cyc1	325
CY250_MOUSE	0.705832	0.705832	0	Q91X77	Cytochrome P450 2C50 (EC 1.14.14.1) (CYPIIC50)	Cyp2c50	490
CYB5_MOUSE	0.325929	0.362847	0.08085	P56395	Cytochrome b5	Cyb5a Cyb5	134
CYC_MOUSE	0.112462	0.153742	0.05838	P62897	Cytochrome c, somatic	Cycs	105
DCXR_MOUSE	0	0	0	Q91X52	L-xylulose reductase (XR) (EC 1.1.1.10) (Dicarbonyl/L-xylulose reductase)	Dcxr	244
DDX17_MOUSE	1.07123	1.07123	0	Q501J6	Probable ATP-dependent RNA helicase DDX17 (EC 3.6.4.13) (DEAD box protein 17)	Ddx17	650
DECR2_MOUSE	0.271102	0.271102	0	Q9WV68	Peroxisomal 2,4-dienoyl-CoA reductase [(3E)-enoyl-CoA-producing] (EC 1.3.1.124) (2,4-dienoyl-CoA reductase 2)	Decr2 Pdcr	292
DECR_MOUSE	0.126636	0.133759	0.032835	Q9CQ62	2,4-dienoyl-CoA reductase [(3E)-enoyl-CoA-producing], mitochondrial (EC 1.3.1.124) (2,4-dienoyl-CoA reductase [NADPH]) (4-enoyl-CoA reductase [NADPH])	Decr1	335
DEST_MOUSE	0.216682	0.216682	0	Q9R0P5	Destrin (Actin-depolymerizing factor) (ADF) (Sid 23)	Dstn Dsn Sid23	165
DHB11_MOUSE	0.179886	0.179886	0	Q9EQ06	Estradiol 17-beta-dehydrogenase 11 (EC 1.1.1.62) (17-beta-hydroxysteroid dehydrogenase 11) (17-beta-HSD 11) (17bHSD11) (17betaHSD11) (17-beta-hydroxysteroid dehydrogenase XI) (17-beta-HSD XI) (17betaHSDXI) (Dehydrogenase/reductase SDR family member 8)	Hsd17b11 Dhrs8 Pan1b	298
DHB12_MOUSE	0.145576	0.18322	0.10448	O70503	Very-long-chain 3-oxoacyl-CoA reductase (EC 1.1.1.330) (17-beta-hydroxysteroid dehydrogenase 12) (17-beta-HSD 12) (3-ketoacyl-CoA reductase) (KAR) (Estradiol 17-beta-dehydrogenase 12) (EC 1.1.1.62) (KIK-I)	Hsd17b12 Kik1	312
DHB13_MOUSE	0.452756	0.406315	0.088768	Q8VCR2	17-beta-hydroxysteroid dehydrogenase 13 (17-beta-HSD 13) (EC 1.1.-.-) (Alcohol dehydrogenase PAN1B-like) (Short-chain dehydrogenase/reductase 9)	Hsd17b13 Scdr9	304
DHB2_MOUSE	0.664708	0.664708	0	P51658	Estradiol 17-beta-dehydrogenase 2 (EC 1.1.1.62) (17-beta-hydroxysteroid dehydrogenase type 2) (17-beta-HSD 2) (Testosterone 17-beta-dehydrogenase) (EC 1.1.1.239)	Hsd17b2 Edh17b2	381
DHB4_MOUSE	0.292429	0.28647	0.07518	P51660	Peroxisomal multifunctional enzyme type 2 (MFE-2) (17-beta-hydroxysteroid dehydrogenase 4) (17-beta-HSD 4) (D-bifunctional protein) (DBP) (Multifunctional protein 2) (MFP-2) [Cleaved into: (3R)-hydroxyacyl-CoA dehydrogenase (EC 1.1.1.n12); Enoyl-CoA hydratase 2 (EC 4.2.1.107) (EC 4.2.1.119) (3-alpha,7-alpha,12-alpha-trihydroxy-5-beta-cholest-24-enoyl-CoA hydratase)]	Hsd17b4 Edh17b4	735
DHB5_MOUSE	0.205655	0.193088	0.041874	P70694	Estradiol 17 beta-dehydrogenase 5 (EC 1.1.1.-) (17-beta-HSD 5)	Akr1c6 Hsd17b5	323
DHB8_MOUSE	0.094609	0.106582	0.082363	P50171	(3R)-3-hydroxyacyl-CoA dehydrogenase (EC 1.1.1.n12) (17-beta-hydroxysteroid dehydrogenase 8) (17-beta-HSD 8) (3-ketoacyl-[acyl-carrier-protein] reductase alpha subunit) (KAR alpha subunit) (3-oxoacyl-[acyl-carrier-protein] reductase) (Estradiol 17-beta-dehydrogenase 8) (EC 1.1.1.62) (Protein Ke6) (Ke-6) (Testosterone 17-beta-dehydrogenase 8) (EC 1.1.1.239)	Hsd17b8 H2-Ke6 Hke6	259
DHDH_MOUSE	0.171572	0.181804	0.01447	Q9DBB8	Trans-1,2-dihydrobenzene-1,2-diol dehydrogenase (EC 1.3.1.20) (D-xylose 1-dehydrogenase) (D-xylose-NADP dehydrogenase) (EC 1.1.1.179) (Dimeric dihydrodiol dehydrogenase)	Dhdh	333
DHE3_MOUSE	0.111811	0.108965	0.027461	P26443	Glutamate dehydrogenase 1, mitochondrial (GDH 1) (EC 1.4.1.3)	Glud1 Glud	558
DHI1_MOUSE	0.255229	0.255229	0	P50172	Corticosteroid 11-beta-dehydrogenase isozyme 1 (EC 1.1.1.146) (11-beta-hydroxysteroid dehydrogenase 1) (11-DH) (11-beta-HSD1) (11beta-HSD1A)	Hsd11b1 Hsd11	292
DHPR_MOUSE	0.107079	0.112615	0.011608	Q8BVI4	Dihydropteridine reductase (EC 1.5.1.34) (HDHPR) (Quinoid dihydropteridine reductase)	Qdpr Dhpr	241
DHRS4_MOUSE	0.191132	0.112649	0.173618	Q99LB2	Dehydrogenase/reductase SDR family member 4 (EC 1.1.1.184) (NADPH-dependent carbonyl reductase/NADP-retinol dehydrogenase) (CR) (PHCR) (NADPH-dependent retinol dehydrogenase/reductase) (NDRD) (mouNRDR) (Peroxisomal short-chain alcohol dehydrogenase) (PSCD)	Dhrs4 D14Ucla2	279
DHSO_MOUSE	0.182859	0.174113	0.046415	Q64442	Sorbitol dehydrogenase (SDH) (SORD) (EC 1.1.1.-) (L-iditol 2-dehydrogenase) (EC 1.1.1.14) (Polyol dehydrogenase) (Xylitol dehydrogenase) (XDH) (EC 1.1.1.9)	Sord Sdh1	357
DLDH_MOUSE	0.113108	0.113366	0.021809	O08749	Dihydrolipoyl dehydrogenase, mitochondrial (EC 1.8.1.4) (Dihydrolipoamide dehydrogenase)	Dld	509
DOPD_MOUSE	0.160001	0.156097	0.040392	O35215	D-dopachrome decarboxylase (EC 4.1.1.84) (D-dopachrome tautomerase)	Ddt	118
DPP4_MOUSE	0.77519	0.77519	0	P28843	Dipeptidyl peptidase 4 (EC 3.4.14.5) (Dipeptidyl peptidase IV) (DPP IV) (T-cell activation antigen CD26) (Thymocyte-activating molecule) (THAM) (CD antigen CD26) [Cleaved into: Dipeptidyl peptidase 4 membrane form (Dipeptidyl peptidase IV membrane form); Dipeptidyl peptidase 4 soluble form (Dipeptidyl peptidase IV soluble form)]	Dpp4 Cd26	760
DPYD_MOUSE	0.886964	0.886964	0	Q8CHR6	Dihydropyrimidine dehydrogenase [NADP(+)] (DHPDHase) (DPD) (EC 1.3.1.2) (Dihydrothymine dehydrogenase) (Dihydrouracil dehydrogenase)	Dpyd	1025
DPYS_MOUSE	0.277971	0.169102	0.273085	Q9EQF5	Dihydropyrimidinase (DHP) (DHPase) (EC 3.5.2.2) (Dihydropyrimidine amidohydrolase) (Hydantoinase)	Dpys	519
[truncated: 458 more rows]
