# Supplementary material for: Kinetic proteomics identifies targeted changes in liver metabolism and the ribo-interactome by dietary sulfur amino acid restriction
Source: GeroScience. 2023 Mar 28;45(4):2425–41. doi: 10.1007/s11357-023-00758-w (PMC10651627; doi:10.1007/s11357-023-00758-w)
Supplement: Supplementary file 12 — Table S6 Unique proteins identified using kinetic proteomics. List of select kinetic proteomics data for unique lists of proteins found in only one group (XLSX 24.9 KB) [file 11357_2023_758_MOESM12_ESM.xlsx]

## Sheet: Sheet1
Table S6. Unique proteins identified using
kinetic proteomics.
List of select kinetic proteomics data for unique
lists of proteins found in only one group.
RF.Ctrl	RF.SAAR	HF.Ctrl	HF.SAAR
Q9D2R0	P00688	Q8R146	Q00897
Q8BGA8	Q04857	O54749	P55050
Q61335	P23116	A2ARZ3	P26883
Q8CIE6	Q9Z2X1	Q99M74	Q99L20
Q9JIF7	O88986	Q78IK4	Q9WU19
Q91W64	Q9D6J6	Q8CJ19	Q99MR8
Q64459	Q61233	Q9CQE1	P61027
O88533	O09061	P62192	Q91V41
Q80Y14	Q8BG32	P68134	Q9JJL3
Q07133	P27048	Q9D1A2	P62855
Q5SF07	Q91W90	Q9DBL1	Q9CY50
Q8VCF0	Q9D384	Q6ZWV7	Q9DC50
Q91YT0	Q64525	Q9CQC9
Q6NSR8	P22315	Q61767
Q9CXW2	Q8BGZ7	Q9CQ75
Q8BGQ7	Q8K1Z0	Q91WG0
Q9D7G0	P16125	P62835
Q9QUH0	Q9WV54	Q6ZWU9
P56399	P26231	Q8C165
P14115	P56371	Q9CY27
Q61990	Q00724
P97372
P47754
P47757
Q8VDQ1
Q61316
Q8CFX1
Q283N4
P58044
O08997
P09528
P17426
Q9D0F3

## Sheet: Notes
Date	Comment
20220207	Added clarifying statement of what this document contains, as follows: these are the proteins that constitue the unique proteins identified in figure 4B (UpSet plot)
