# Supplementary material for: Kinetic proteomics identifies targeted changes in liver metabolism and the ribo-interactome by dietary sulfur amino acid restriction
Source: GeroScience. 2023 Mar 28;45(4):2425–41. doi: 10.1007/s11357-023-00758-w (PMC10651627; doi:10.1007/s11357-023-00758-w)
Supplement: Supplementary file 13 — Table S7 Pathway enrichment data. List of WikiPathway (WP) terms associated to the respective comparisons. Comparisons are indicated by the respective tabs in the file (XLSX 24.8 KB) [file 11357_2023_758_MOESM13_ESM.xlsx]

## Sheet: RFS_v_RFC_increased
#term ID	term description	observed gene count	background gene count	strength	false discovery rate	matching proteins in your network (IDs)	matching proteins in your network (labels)
WP163	Cytoplasmic ribosomal proteins	12	77	1.42	3.34e-10	10090.ENSMUSP00000008812,10090.ENSMUSP00000025511,10090.ENSMUSP00000048469,10090.ENSMUSP00000071616,10090.ENSMUSP00000079180,10090.ENSMUSP00000083705,10090.ENSMUSP00000084807,10090.ENSMUSP00000086614,10090.ENSMUSP00000102213,10090.ENSMUSP00000106014,10090.ENSMUSP00000109399,10090.ENSMUSP00000119975	Rps18,Rps14,Rpl10a,Rpl7,Rps25,Rplp0,Gm9396,Rpl34,Rpl38,Rpl30,Rpl9,Rps15a
WP79	Tryptophan metabolism	5	44	1.28	0.0093	10090.ENSMUSP00000000687,10090.ENSMUSP00000026538,10090.ENSMUSP00000026552,10090.ENSMUSP00000028004,10090.ENSMUSP00000050478	Haao,Echs1,Cyp2e1,Aldh9a1,Cyp4f14
WP2318	Fatty acid oxidation	3	10	1.7	0.0329	10090.ENSMUSP00000026538,10090.ENSMUSP00000072483,10090.ENSMUSP00000096179	Echs1,Acadm,Mttp
WP1269	Fatty acid beta-oxidation	4	34	1.29	0.033	10090.ENSMUSP00000026538,10090.ENSMUSP00000034046,10090.ENSMUSP00000072483,10090.ENSMUSP00000110434	Echs1,Acsl1,Acadm,Hadhb
WP310	mRNA processing	11	439	0.62	0.033	10090.ENSMUSP00000000804,10090.ENSMUSP00000001809,10090.ENSMUSP00000023805,10090.ENSMUSP00000025511,10090.ENSMUSP00000027438,10090.ENSMUSP00000037583,10090.ENSMUSP00000071616,10090.ENSMUSP00000084807,10090.ENSMUSP00000100038,10090.ENSMUSP00000102213,10090.ENSMUSP00000109399	Ddx3x,Pabpc1,Csad,Rps14,Ncl,Tmed10,Rpl7,Gm9396,Aco1,Rpl38,Rpl9
WP1274	Oxidation by cytochrome P450	4	40	1.22	0.0394	10090.ENSMUSP00000005651,10090.ENSMUSP00000018186,10090.ENSMUSP00000026552,10090.ENSMUSP00000027356	Por,Cyb5r3,Cyp2e1,Cyp27a1
WP2316	PPAR signaling pathway	5	81	1.01	0.0409	10090.ENSMUSP00000027356,10090.ENSMUSP00000029017,10090.ENSMUSP00000032539,10090.ENSMUSP00000034046,10090.ENSMUSP00000072483	Cyp27a1,Pck1,Slc27a5,Acsl1,Acadm

## Sheet: RFS_v_RFC_decreased
#term ID	term description	observed gene count	background gene count	strength	false discovery rate	matching proteins in your network (IDs)	matching proteins in your network (labels)
WP662	Amino acid metabolism	28	95	1.41	2.19e-25	10090.ENSMUSP00000004232,10090.ENSMUSP00000005826,10090.ENSMUSP00000005964,10090.ENSMUSP00000019323,10090.ENSMUSP00000022062,10090.ENSMUSP00000023116,10090.ENSMUSP00000026196,10090.ENSMUSP00000027144,10090.ENSMUSP00000030432,10090.ENSMUSP00000031788,10090.ENSMUSP00000032865,10090.ENSMUSP00000034097,10090.ENSMUSP00000034903,10090.ENSMUSP00000042351,10090.ENSMUSP00000043061,10090.ENSMUSP00000045606…	Adh1,Cs,Adh5,Mdh2,Sdha,Aco2,Got1,Cps1,Hmgcl,Hibadh,Fah,Got2,Gsta4,Acaa1a,Mpst,Hibch,Pcx,Cbs,Oat,Glul,Bhmt,Ass1,Acly,Dld,Cth,Hal,Asl,Aldh7a1
WP163	Cytoplasmic ribosomal proteins	24	77	1.43	3.17e-22	10090.ENSMUSP00000000756,10090.ENSMUSP00000003521,10090.ENSMUSP00000023269,10090.ENSMUSP00000029722,10090.ENSMUSP00000031617,10090.ENSMUSP00000032597,10090.ENSMUSP00000032998,10090.ENSMUSP00000033683,10090.ENSMUSP00000035105,10090.ENSMUSP00000073880,10090.ENSMUSP00000079628,10090.ENSMUSP00000080354,10090.ENSMUSP00000090305,10090.ENSMUSP00000092502,10090.ENSMUSP00000099541,10090.ENSMUSP00000099595…	Rpl13,Rps11,Rpl24,Rps3a1,Rpl6,Rpl28,Rps3,Rps4x,Rpsa,Rps7,Rps17,Rpl3,Rpl27,Rps2,Rpl23a,Rpl11,Rps8,Rps6,Rpl7a,Rps16,Rps19,Rps10,Rps20,Rpl31
WP295	Electron transport chain	17	97	1.18	8.64e-12	10090.ENSMUSP00000010007,10090.ENSMUSP00000014457,10090.ENSMUSP00000021993,10090.ENSMUSP00000022062,10090.ENSMUSP00000023677,10090.ENSMUSP00000027111,10090.ENSMUSP00000033176,10090.ENSMUSP00000043543,10090.ENSMUSP00000047960,10090.ENSMUSP00000051222,10090.ENSMUSP00000074600,10090.ENSMUSP00000075150,10090.ENSMUSP00000085523,10090.ENSMUSP00000102147,10090.ENSMUSP00000110547,10090.ENSMUSP00000113022…	Sdhb,Cox6c,Uqcrb,Sdha,Atp5o,Ndufs1,Uqcrc2,Ndufb10,Atp5l,Atp5k,Ndufs8,Cox6b1,Ndufa9,Atp5h,Atp5c1,Atp5f1,Atp5j2
WP157	Glycolysis and gluconeogenesis	13	49	1.36	8.82e-11	10090.ENSMUSP00000019323,10090.ENSMUSP00000026196,10090.ENSMUSP00000027853,10090.ENSMUSP00000029987,10090.ENSMUSP00000034097,10090.ENSMUSP00000034567,10090.ENSMUSP00000035417,10090.ENSMUSP00000049355,10090.ENSMUSP00000063825,10090.ENSMUSP00000075513,10090.ENSMUSP00000106481,10090.ENSMUSP00000113942,10090.ENSMUSP00000130858	Mdh2,Got1,Mpc2,Aldob,Got2,Dlat,Pklr,Gpi1,Pcx,Eno1b,Dld,Gapdh,Tpi1
WP434	TCA cycle	10	31	1.45	8.84e-09	10090.ENSMUSP00000005826,10090.ENSMUSP00000010007,10090.ENSMUSP00000019323,10090.ENSMUSP00000022062,10090.ENSMUSP00000023116,10090.ENSMUSP00000034567,10090.ENSMUSP00000063825,10090.ENSMUSP00000103007,10090.ENSMUSP00000106481,10090.ENSMUSP00000123765	Cs,Sdhb,Mdh2,Sdha,Aco2,Dlat,Pcx,Idh2,Dld,Sucla2
WP1248	Oxidative phosphorylation	10	58	1.18	1.46e-06	10090.ENSMUSP00000023677,10090.ENSMUSP00000027111,10090.ENSMUSP00000043543,10090.ENSMUSP00000047960,10090.ENSMUSP00000051222,10090.ENSMUSP00000074600,10090.ENSMUSP00000085523,10090.ENSMUSP00000102147,10090.ENSMUSP00000113022,10090.ENSMUSP00000125504	Atp5o,Ndufs1,Ndufb10,Atp5l,Atp5k,Ndufs8,Ndufa9,Atp5h,Atp5f1,Atp5j2
WP1269	Fatty acid beta-oxidation	8	34	1.31	5.35e-06	10090.ENSMUSP00000025835,10090.ENSMUSP00000029877,10090.ENSMUSP00000030345,10090.ENSMUSP00000034547,10090.ENSMUSP00000046585,10090.ENSMUSP00000099634,10090.ENSMUSP00000106481,10090.ENSMUSP00000130858	Cpt1a,Decr1,Cpt2,Acat1,Acsl5,Acadvl,Dld,Tpi1
WP4466	Oxidative stress and redox pathway	11	92	1.02	5.83e-06	10090.ENSMUSP00000001713,10090.ENSMUSP00000007012,10090.ENSMUSP00000025904,10090.ENSMUSP00000025961,10090.ENSMUSP00000026050,10090.ENSMUSP00000031897,10090.ENSMUSP00000034903,10090.ENSMUSP00000034905,10090.ENSMUSP00000040222,10090.ENSMUSP00000066878,10090.ENSMUSP00000103007	Gstt1,Sod2,Prdx5,Prdx3,Gsto1,Gstk1,Gsta4,Gclc,Lap3,Cbs,Idh2
WP2316	PPAR signaling pathway	10	81	1.03	1.71e-05	10090.ENSMUSP00000025835,10090.ENSMUSP00000030340,10090.ENSMUSP00000030345,10090.ENSMUSP00000034588,10090.ENSMUSP00000034989,10090.ENSMUSP00000042351,10090.ENSMUSP00000046585,10090.ENSMUSP00000057595,10090.ENSMUSP00000064655,10090.ENSMUSP00000114705	Cpt1a,Scp2,Cpt2,Apoa1,Me1,Acaa1a,Acsl5,Slc27a2,Fabp1,Dbi
WP240	Alanine and aspartate metabolism	6	15	1.54	1.71e-05	10090.ENSMUSP00000026196,10090.ENSMUSP00000034097,10090.ENSMUSP00000063548,10090.ENSMUSP00000063825,10090.ENSMUSP00000099904,10090.ENSMUSP00000124274	Got1,Got2,Abat,Pcx,Ass1,Asl
WP336	Fatty acid biosynthesis	6	22	1.37	9.98e-05	10090.ENSMUSP00000027381,10090.ENSMUSP00000029877,10090.ENSMUSP00000046585,10090.ENSMUSP00000052872,10090.ENSMUSP00000063825,10090.ENSMUSP00000103012	Pecr,Decr1,Acsl5,Fasn,Pcx,Acly
WP1251	Metapathway biotransformation	11	139	0.84	0.00018	10090.ENSMUSP00000001713,10090.ENSMUSP00000003569,10090.ENSMUSP00000026050,10090.ENSMUSP00000031897,10090.ENSMUSP00000034860,10090.ENSMUSP00000034903,10090.ENSMUSP00000037487,10090.ENSMUSP00000053540,10090.ENSMUSP00000073459,10090.ENSMUSP00000101981,10090.ENSMUSP00000102665	Gstt1,Inmt,Gsto1,Gstk1,Cyp1a2,Gsta4,Cyp7b1,Gstz1,Akr7a5,Sult1a1,Fmo5
WP79	Tryptophan metabolism	7	44	1.14	0.00023	10090.ENSMUSP00000003569,10090.ENSMUSP00000026289,10090.ENSMUSP00000028223,10090.ENSMUSP00000034547,10090.ENSMUSP00000034860,10090.ENSMUSP00000037487,10090.ENSMUSP00000078436	Inmt,Hsd17b10,Kynu,Acat1,Cyp1a2,Cyp7b1,Aadat
WP401	Mitochondrial long chain fatty acid beta-oxidation	5	16	1.43	0.0004	10090.ENSMUSP00000025835,10090.ENSMUSP00000027381,10090.ENSMUSP00000030340,10090.ENSMUSP00000030345,10090.ENSMUSP00000099634	Cpt1a,Pecr,Scp2,Cpt2,Acadvl
WP1770	One-carbon metabolism and related pathways	7	52	1.07	0.00055	10090.ENSMUSP00000002846,10090.ENSMUSP00000007012,10090.ENSMUSP00000034905,10090.ENSMUSP00000039663,10090.ENSMUSP00000066878,10090.ENSMUSP00000096912,10090.ENSMUSP00000113672	Gnmt,Sod2,Gclc,Dmgdh,Cbs,Bhmt,Cth
WP1265	Polyol pathway	3	4	1.81	0.0054	10090.ENSMUSP00000029987,10090.ENSMUSP00000031053,10090.ENSMUSP00000106180	Aldob,Khk,Sord
WP730	Glutathione and one-carbon metabolism	5	31	1.15	0.0054	10090.ENSMUSP00000034905,10090.ENSMUSP00000061851,10090.ENSMUSP00000066878,10090.ENSMUSP00000096912,10090.ENSMUSP00000113672	Gclc,Ahcy,Cbs,Bhmt,Cth
WP1262	Aflatoxin B1 metabolism	3	5	1.72	0.0076	10090.ENSMUSP00000001713,10090.ENSMUSP00000034860,10090.ENSMUSP00000073459	Gstt1,Cyp1a2,Akr7a5
WP543	Synthesis and degradation of ketone bodies	3	5	1.72	0.0076	10090.ENSMUSP00000030432,10090.ENSMUSP00000034547,10090.ENSMUSP00000110882	Hmgcl,Acat1,Bdh1
WP108	Selenium metabolism / selenoproteins	5	47	0.97	0.027	10090.ENSMUSP00000064655,10090.ENSMUSP00000081009,10090.ENSMUSP00000088349,10090.ENSMUSP00000088358,10090.ENSMUSP00000113672	Fabp1,Sephs2,Selenbp1,Selenbp2,Cth
WP2318	Fatty acid oxidation	3	10	1.42	0.0319	10090.ENSMUSP00000025835,10090.ENSMUSP00000030345,10090.ENSMUSP00000099634	Cpt1a,Cpt2,Acadvl
WP435	One-carbon metabolism	4	29	1.08	0.0412	10090.ENSMUSP00000021443,10090.ENSMUSP00000061851,10090.ENSMUSP00000096912,10090.ENSMUSP00000114304	Mthfd1,Ahcy,Bhmt,Aldh1l1

## Sheet: HFS_v_HFC_increased
#term ID	term description	observed gene count	background gene count	strength	false discovery rate	matching proteins in your network (IDs)	matching proteins in your network (labels)
WP163	Cytoplasmic ribosomal proteins	10	77	1.46	1.05e-08	10090.ENSMUSP00000003521,10090.ENSMUSP00000008812,10090.ENSMUSP00000008826,10090.ENSMUSP00000034966,10090.ENSMUSP00000054490,10090.ENSMUSP00000071616,10090.ENSMUSP00000079628,10090.ENSMUSP00000090305,10090.ENSMUSP00000109399,10090.ENSMUSP00000137631	Rps11,Rps18,Rpl10,Rpl4,Rps23,Rpl7,Rps17,Rpl27,Rpl9,Rpl31
WP401	Mitochondrial long chain fatty acid beta-oxidation	4	16	1.75	0.0015	10090.ENSMUSP00000023559,10090.ENSMUSP00000027381,10090.ENSMUSP00000031524,10090.ENSMUSP00000099634	Ehhadh,Pecr,Acads,Acadvl
WP1269	Fatty acid beta-oxidation	4	34	1.42	0.0144	10090.ENSMUSP00000003907,10090.ENSMUSP00000031524,10090.ENSMUSP00000099634,10090.ENSMUSP00000130858	Gcdh,Acads,Acadvl,Tpi1
WP1251	Metapathway biotransformation	6	139	0.98	0.0211	10090.ENSMUSP00000001713,10090.ENSMUSP00000030455,10090.ENSMUSP00000034903,10090.ENSMUSP00000037487,10090.ENSMUSP00000046324,10090.ENSMUSP00000047551	Gstt1,Akr1a1,Gsta4,Cyp7b1,Gstt2,Ephx1
WP4466	Oxidative stress and redox pathway	5	92	1.08	0.0262	10090.ENSMUSP00000001713,10090.ENSMUSP00000034903,10090.ENSMUSP00000046324,10090.ENSMUSP00000066878,10090.ENSMUSP00000114159	Gstt1,Gsta4,Gstt2,Cbs,Prdx1

## Sheet: HFS_v_HFC_decreased
#term ID	term description	observed gene count	background gene count	strength	false discovery rate	matching proteins in your network (IDs)	matching proteins in your network (labels)
WP163	Cytoplasmic ribosomal proteins	27	77	1.41	5.62e-24	10090.ENSMUSP00000004072,10090.ENSMUSP00000004554,10090.ENSMUSP00000025511,10090.ENSMUSP00000029722,10090.ENSMUSP00000032597,10090.ENSMUSP00000032998,10090.ENSMUSP00000033683,10090.ENSMUSP00000035105,10090.ENSMUSP00000041652,10090.ENSMUSP00000079180,10090.ENSMUSP00000080354,10090.ENSMUSP00000083705,10090.ENSMUSP00000084807,10090.ENSMUSP00000099595,10090.ENSMUSP00000099757,10090.ENSMUSP00000099878…	Rpl8,Rps5,Rps14,Rps3a1,Rpl28,Rps3,Rps4x,Rpsa,Rpl21,Rps25,Rpl3,Rplp0,Gm9396,Rpl11,Rps8,Rps6,Rps27a,Rpl7a,Rpl18,Rps16,Rps19,Rps10,Rpl22,Rps15a,Rps20,Rps24,Rps13
WP662	Amino acid metabolism	28	95	1.33	1.67e-23	10090.ENSMUSP00000001183,10090.ENSMUSP00000005826,10090.ENSMUSP00000005964,10090.ENSMUSP00000022062,10090.ENSMUSP00000022322,10090.ENSMUSP00000027144,10090.ENSMUSP00000027810,10090.ENSMUSP00000029610,10090.ENSMUSP00000030432,10090.ENSMUSP00000032865,10090.ENSMUSP00000034097,10090.ENSMUSP00000045606,10090.ENSMUSP00000056152,10090.ENSMUSP00000060346,10090.ENSMUSP00000063825,10090.ENSMUSP00000065113…	Ftcd,Cs,Adh5,Sdha,Glud1,Cps1,Fh1,Hadh,Hmgcl,Fah,Got2,Hibch,Otc,Dlst,Pcx,Suclg1,Glul,Aldh1a1,Hmgcs2,Idh1,Bhmt,Ass1,Mdh1,Ldha,Dld,Hal,Asl,Aldh7a1
WP79	Tryptophan metabolism	16	44	1.42	4.7e-14	10090.ENSMUSP00000000687,10090.ENSMUSP00000003100,10090.ENSMUSP00000003569,10090.ENSMUSP00000026289,10090.ENSMUSP00000026538,10090.ENSMUSP00000026552,10090.ENSMUSP00000028004,10090.ENSMUSP00000028223,10090.ENSMUSP00000029610,10090.ENSMUSP00000031411,10090.ENSMUSP00000034547,10090.ENSMUSP00000040550,10090.ENSMUSP00000050478,10090.ENSMUSP00000073764,10090.ENSMUSP00000078436,10090.ENSMUSP00000084918	Haao,Cyp2f2,Inmt,Hsd17b10,Echs1,Cyp2e1,Aldh9a1,Kynu,Hadh,Aldh2,Acat1,Maob,Cyp4f14,Aldh3a2,Aadat,Aldh1a1
WP434	TCA cycle	13	31	1.48	6.56e-12	10090.ENSMUSP00000005826,10090.ENSMUSP00000010007,10090.ENSMUSP00000022062,10090.ENSMUSP00000022268,10090.ENSMUSP00000027810,10090.ENSMUSP00000034567,10090.ENSMUSP00000060346,10090.ENSMUSP00000063825,10090.ENSMUSP00000065113,10090.ENSMUSP00000078774,10090.ENSMUSP00000099938,10090.ENSMUSP00000106481,10090.ENSMUSP00000123765	Cs,Sdhb,Sdha,Pdhb,Fh1,Dlat,Dlst,Pcx,Suclg1,Suclg2,Mdh1,Dld,Sucla2
WP295	Electron transport chain	18	97	1.13	7.76e-12	10090.ENSMUSP00000000090,10090.ENSMUSP00000010007,10090.ENSMUSP00000014457,10090.ENSMUSP00000016463,10090.ENSMUSP00000021993,10090.ENSMUSP00000022062,10090.ENSMUSP00000023677,10090.ENSMUSP00000026459,10090.ENSMUSP00000026495,10090.ENSMUSP00000026743,10090.ENSMUSP00000027478,10090.ENSMUSP00000033176,10090.ENSMUSP00000047960,10090.ENSMUSP00000051222,10090.ENSMUSP00000053145,10090.ENSMUSP00000085523…	Cox5a,Sdhb,Cox6c,Slc25a5,Uqcrb,Sdha,Atp5o,Atp5b,Atp5a1,Uqcrc1,Ndufa10,Uqcrc2,Atp5l,Atp5k,Uqcrq,Ndufa9,Atp5d,Atp5c1
WP1269	Fatty acid beta-oxidation	11	34	1.37	4.82e-09	10090.ENSMUSP00000024946,10090.ENSMUSP00000026538,10090.ENSMUSP00000027153,10090.ENSMUSP00000029610,10090.ENSMUSP00000030345,10090.ENSMUSP00000034046,10090.ENSMUSP00000034547,10090.ENSMUSP00000046585,10090.ENSMUSP00000106481,10090.ENSMUSP00000110434,10090.ENSMUSP00000120976	Eci1,Echs1,Acadl,Hadh,Cpt2,Acsl1,Acat1,Acsl5,Dld,Hadhb,Hadha
WP157	Glycolysis and gluconeogenesis	12	49	1.25	7.74e-09	10090.ENSMUSP00000022268,10090.ENSMUSP00000034097,10090.ENSMUSP00000034567,10090.ENSMUSP00000035417,10090.ENSMUSP00000049355,10090.ENSMUSP00000063825,10090.ENSMUSP00000075513,10090.ENSMUSP00000084846,10090.ENSMUSP00000099938,10090.ENSMUSP00000103267,10090.ENSMUSP00000106481,10090.ENSMUSP00000113942	Pdhb,Got2,Dlat,Pklr,Gpi1,Pcx,Eno1b,Aldoa,Mdh1,Ldha,Dld,Gapdh
WP1770	One-carbon metabolism and related pathways	11	52	1.19	1.77e-07	10090.ENSMUSP00000002846,10090.ENSMUSP00000007012,10090.ENSMUSP00000018744,10090.ENSMUSP00000022858,10090.ENSMUSP00000023707,10090.ENSMUSP00000026470,10090.ENSMUSP00000034905,10090.ENSMUSP00000065542,10090.ENSMUSP00000081010,10090.ENSMUSP00000096912,10090.ENSMUSP00000099950	Gnmt,Sod2,Shmt1,Agxt2,Sod1,Shmt2,Gclc,Chdh,Gpx1,Bhmt,Sardh
WP336	Fatty acid biosynthesis	8	22	1.42	9.36e-07	10090.ENSMUSP00000026538,10090.ENSMUSP00000029610,10090.ENSMUSP00000034046,10090.ENSMUSP00000037348,10090.ENSMUSP00000037371,10090.ENSMUSP00000046585,10090.ENSMUSP00000052872,10090.ENSMUSP00000063825	Echs1,Hadh,Acsl1,Acaa2,Echdc3,Acsl5,Fasn,Pcx
WP1251	Metapathway biotransformation	14	139	0.86	4.23e-06	10090.ENSMUSP00000003100,10090.ENSMUSP00000003569,10090.ENSMUSP00000026552,10090.ENSMUSP00000027067,10090.ENSMUSP00000027356,10090.ENSMUSP00000037259,10090.ENSMUSP00000053540,10090.ENSMUSP00000069209,10090.ENSMUSP00000073459,10090.ENSMUSP00000081010,10090.ENSMUSP00000096139,10090.ENSMUSP00000100045,10090.ENSMUSP00000101981,10090.ENSMUSP00000102665	Cyp2f2,Inmt,Cyp2e1,Gsta3,Cyp27a1,Fmo1,Gstz1,Ephx2,Akr7a5,Gpx1,Gsta1,Akr1b3,Sult1a1,Fmo5
WP2316	PPAR signaling pathway	11	81	0.99	7.24e-06	10090.ENSMUSP00000027153,10090.ENSMUSP00000027356,10090.ENSMUSP00000030345,10090.ENSMUSP00000034046,10090.ENSMUSP00000034588,10090.ENSMUSP00000034989,10090.ENSMUSP00000046585,10090.ENSMUSP00000057595,10090.ENSMUSP00000064655,10090.ENSMUSP00000088249,10090.ENSMUSP00000114705	Acadl,Cyp27a1,Cpt2,Acsl1,Apoa1,Me1,Acsl5,Slc27a2,Fabp1,Hmgcs2,Dbi
WP730	Glutathione and one-carbon metabolism	8	31	1.27	7.24e-06	10090.ENSMUSP00000018744,10090.ENSMUSP00000026470,10090.ENSMUSP00000034905,10090.ENSMUSP00000061851,10090.ENSMUSP00000065542,10090.ENSMUSP00000081010,10090.ENSMUSP00000095316,10090.ENSMUSP00000096912	Shmt1,Shmt2,Gclc,Ahcy,Chdh,Gpx1,Idh1,Bhmt
WP4466	Oxidative stress and redox pathway	11	92	0.94	2.17e-05	10090.ENSMUSP00000005292,10090.ENSMUSP00000007012,10090.ENSMUSP00000023707,10090.ENSMUSP00000025904,10090.ENSMUSP00000025961,10090.ENSMUSP00000027067,10090.ENSMUSP00000034905,10090.ENSMUSP00000071636,10090.ENSMUSP00000081010,10090.ENSMUSP00000095316,10090.ENSMUSP00000096139	Prdx2,Sod2,Sod1,Prdx5,Prdx3,Gsta3,Gclc,Prdx6,Gpx1,Idh1,Gsta1
WP240	Alanine and aspartate metabolism	6	15	1.46	3.44e-05	10090.ENSMUSP00000027491,10090.ENSMUSP00000034097,10090.ENSMUSP00000063548,10090.ENSMUSP00000063825,10090.ENSMUSP00000099904,10090.ENSMUSP00000124274	Agxt,Got2,Abat,Pcx,Ass1,Asl
WP401	Mitochondrial long chain fatty acid beta-oxidation	6	16	1.43	4.36e-05	10090.ENSMUSP00000024946,10090.ENSMUSP00000027153,10090.ENSMUSP00000029610,10090.ENSMUSP00000030345,10090.ENSMUSP00000034046,10090.ENSMUSP00000120976	Eci1,Acadl,Hadh,Cpt2,Acsl1,Hadha
WP435	One-carbon metabolism	7	29	1.24	5.22e-05	10090.ENSMUSP00000001183,10090.ENSMUSP00000018744,10090.ENSMUSP00000021443,10090.ENSMUSP00000026470,10090.ENSMUSP00000061851,10090.ENSMUSP00000096912,10090.ENSMUSP00000114304	Ftcd,Shmt1,Mthfd1,Shmt2,Ahcy,Bhmt,Aldh1l1
WP1248	Oxidative phosphorylation	8	58	1	0.00032	10090.ENSMUSP00000023677,10090.ENSMUSP00000026459,10090.ENSMUSP00000026495,10090.ENSMUSP00000027478,10090.ENSMUSP00000047960,10090.ENSMUSP00000051222,10090.ENSMUSP00000085523,10090.ENSMUSP00000101006	Atp5o,Atp5b,Atp5a1,Ndufa10,Atp5l,Atp5k,Ndufa9,Atp5d
WP543	Synthesis and degradation of ketone bodies	4	5	1.76	0.00039	10090.ENSMUSP00000030432,10090.ENSMUSP00000034547,10090.ENSMUSP00000088249,10090.ENSMUSP00000110882	Hmgcl,Acat1,Hmgcs2,Bdh1
WP4346	Cholesterol metabolism with Bloch and Kandutsch-Russell pathways	7	52	0.99	0.0014	10090.ENSMUSP00000007005,10090.ENSMUSP00000027356,10090.ENSMUSP00000034046,10090.ENSMUSP00000034547,10090.ENSMUSP00000052872,10090.ENSMUSP00000080531,10090.ENSMUSP00000088249	Acat2,Cyp27a1,Acsl1,Acat1,Fasn,Fdps,Hmgcs2
WP2318	Fatty acid oxidation	4	10	1.46	0.0026	10090.ENSMUSP00000026538,10090.ENSMUSP00000029610,10090.ENSMUSP00000030345,10090.ENSMUSP00000037348	Echs1,Hadh,Cpt2,Acaa2
WP1265	Polyol pathway	3	4	1.74	0.007	10090.ENSMUSP00000031053,10090.ENSMUSP00000100045,10090.ENSMUSP00000106180	Khk,Akr1b3,Sord
WP164	Glutathione metabolism	4	19	1.18	0.0192	10090.ENSMUSP00000034905,10090.ENSMUSP00000081010,10090.ENSMUSP00000095316,10090.ENSMUSP00000096139	Gclc,Gpx1,Idh1,Gsta1
WP33	Fatty acid omega-oxidation	3	7	1.49	0.0212	10090.ENSMUSP00000026552,10090.ENSMUSP00000031411,10090.ENSMUSP00000084918	Cyp2e1,Aldh2,Aldh1a1
WP1274	Oxidation by cytochrome P450	5	40	0.96	0.0257	10090.ENSMUSP00000003100,10090.ENSMUSP00000018186,10090.ENSMUSP00000026552,10090.ENSMUSP00000027356,10090.ENSMUSP00000124480	Cyp2f2,Cyb5r3,Cyp2e1,Cyp27a1,Cyb5a
WP310	mRNA processing	16	439	0.42	0.0379	10090.ENSMUSP00000004072,10090.ENSMUSP00000025511,10090.ENSMUSP00000027438,10090.ENSMUSP00000030805,10090.ENSMUSP00000033683,10090.ENSMUSP00000037583,10090.ENSMUSP00000047571,10090.ENSMUSP00000084807,10090.ENSMUSP00000099595,10090.ENSMUSP00000099878,10090.ENSMUSP00000107595,10090.ENSMUSP00000110103,10090.ENSMUSP00000118787,10090.ENSMUSP00000120528,10090.ENSMUSP00000125977,10090.ENSMUSP00000126294	Rpl8,Rps14,Ncl,Park7,Rps4x,Tmed10,Hnrnpu,Gm9396,Rpl11,Rps6,Hnrnpa3,Hnrnpa2b1,Rpl22,Rps20,Rps24,Rps13
WP108	Selenium metabolism / selenoproteins	5	47	0.89	0.0466	10090.ENSMUSP00000064655,10090.ENSMUSP00000081009,10090.ENSMUSP00000081010,10090.ENSMUSP00000088349,10090.ENSMUSP00000088358	Fabp1,Sephs2,Gpx1,Selenbp1,Selenbp2
