# Supplementary material for: Kinetic proteomics identifies targeted changes in liver metabolism and the ribo-interactome by dietary sulfur amino acid restriction
Source: GeroScience. 2023 Mar 28;45(4):2425–41. doi: 10.1007/s11357-023-00758-w (PMC10651627; doi:10.1007/s11357-023-00758-w)
Supplement: Supplementary file 15 — Table S9 Select synthesis rate ratios of identified ribosome-associated proteins. List of select identified ribosome-associated proteins (RAPs) in indicated comparisons. Comparisons are indicated by the respective tabs in the file (XLSX 68.7 KB) [file 11357_2023_758_MOESM15_ESM.xlsx]

## Sheet: MR20_kinetic_proteomic_RAP_anno
protein_name	uniprotid.x	genename	Reg_Fat_SAAR	Reg_Fat_Ctrl	Reg_Fat_SAAR/Reg_Fat_Ctrl	High_Fat_SAAR	High_Fat_Ctrl	High_Fat_SAAR/High_Fat_Ctrl	RAP	Class
1433B_MOUSE	Q9CQV8	Ywhab	0.169556	0.175643	0.965344	0.161521	0.211709	0.762939	No	Other
1433G_MOUSE	P61982	Ywhag	0.100698	0.151996	0.662504	0.123479	0.184362	0.669764	No	Other
1433T_MOUSE	P68254	Ywhaq	0.266552	0.245596	1.08533	0.216249	0.250783	0.862295	No	Other
1433Z_MOUSE	P63101	Ywhaz	0.185246	0.170284	1.08786	0.142946	0.226789	0.630304	Yes	Other
3BHS3_MOUSE	P26150	Hsd3b3	0	0.329872	0	0.620091	0.360599	1.71961	No	Other
3BHS5_MOUSE	Q61694	Hsd3b5	0.127666	0.139161	0.917398	0.069368	0.158427	0.437855	No	Other
3HAO_MOUSE	Q78JT3	Haao	0.592592	0.193925	3.05578	0.161201	0.394207	0.408925	No	Other
3HIDH_MOUSE	Q99L13	Hibadh	0.112289	0.133052	0.843948	0.141431	0.154708	0.91418	No	Other
A1AT1_MOUSE	P07758	Serpina1a	0.70574	1.00707	0.700783	0.967514	0.57263	1.6896	No	Other
A1AT2_MOUSE	P22599	Serpina1b	2.72024	0.282903	9.61546	0.46269	0.249915	1.85139	No	Other
AAAD_MOUSE	Q99PG0	Aadac	0.036098	0.548344	0.0658309	2.0179	0.59924	3.36743	No	Other
AADAT_MOUSE	Q9WVM8	Aadat	0.054847	0.168004	0.326462	0.0601	0.195858	0.306855	No	Other
AASS_MOUSE	Q99K67	Aass	0.076093	0.099275	0.766487	0.136051	0.212778	0.639404	No	Other
AATC_MOUSE	P05201	Got1	0.103749	0.163386	0.634993	0.160995	0.148941	1.08093	No	Other
AATM_MOUSE	P05202	Got2	0.118987	0.132992	0.894693	0.120924	0.137767	0.877743	No	Other
ABCD3_MOUSE	P55096	Abcd3	0.261263	0.289127	0.903627	0.224598	0.302226	0.743146	No	Other
ABHEB_MOUSE	Q8VCR7	Abhd14b	0.149095	0.158576	0.940212	0.141815	0.161842	0.876256	No	Other
ACADL_MOUSE	P51174	Acadl	0.164702	0.163244	1.00893	0.085976	0.180394	0.476601	No	Other
ACADM_MOUSE	P45952	Acadm	0.183912	0.165684	1.11002	0.174552	0.18171	0.960608	No	Other
ACADS_MOUSE	Q07417	Acads	0.114289	0.117264	0.97463	0.114713	0.101919	1.12553	No	Other
ACADV_MOUSE	P50544	Acadvl	0.165599	0.250681	0.660597	0.341619	0.235903	1.44813	No	Other
ACBP_MOUSE	P31786	Dbi	0.172553	0.224312	0.769254	0.177871	0.247454	0.718804	No	Other
ACLY_MOUSE	Q91V92	Acly	0.175149	0.195316	0.896747	0	0.313392	0	No	Other
ACOC_MOUSE	P28271	Aco1	0.16947	0.13979	1.21232	0.145491	0.159407	0.912701	No	Other
ACON_MOUSE	Q99KI0	Aco2	0.103515	0.138524	0.747271	0.12223	0.120625	1.01331	No	Other
ACOX1_MOUSE	Q9R0H0	Acox1	1.13301	1.19822	0.945582	0.963011	0.965774	0.997139	No	Other
ACOX2_MOUSE	Q9QXD1	Acox2	0.528148	0.55953	0.943914	0.576897	0.617404	0.934391	No	Other
ACSF2_MOUSE	Q8VCW8	Acsf2	0.139564	0.144862	0.963427	0.168428	0.181094	0.930058	No	Other
ACSL1_MOUSE	P41216	Acsl1	0.29295	0.244282	1.19923	0.247536	0.328812	0.752819	No	Other
ACSL5_MOUSE	Q8JZR0	Acsl5	0.277549	0.565577	0.490736	0.132176	0.28289	0.467235	No	Other
ACSM1_MOUSE	Q91VA0	Acsm1	0.134843	0.155277	0.868403	0.165579	0.16912	0.979062	No	Other
ACTB_MOUSE	P60710	Actb	0.118407	0.148507	0.797316	0.120004	0.151302	0.793142	No	Other
ACTN4_MOUSE	P57780	Actn4	0.152022	0.115003	1.3219	0.184825	0.390353	0.473482	No	Other
ADH1_MOUSE	P00329	Adh1	0.159476	0.186323	0.855912	0.170838	0.180513	0.946403	No	Other
ADHX_MOUSE	P28474	Adh5	0.126253	0.170368	0.741061	0.137025	0.156186	0.877319	No	Other
ADK_MOUSE	P55264	Adk	3.09563	0.320706	9.65255	0.263701	0.237959	1.10818	No	Other
ADT2_MOUSE	P51881	Slc25a5	0.159149	0.15597	1.02038	0.143376	0.178862	0.801601	Yes	Other
AGT2_MOUSE	Q3UEG6	Agxt2	0	0.073188	0	0.445079	2.10631	0.211308	No	Other
AIFM1_MOUSE	Q9Z0X1	Aifm1	0.056559	0.148286	0.381418	0.113504	0.171623	0.661357	No	Other
AK1A1_MOUSE	Q9JII6	Akr1a1	0.161705	0.135313	1.19504	0.197516	0.140931	1.40151	No	Other
AK1CD_MOUSE	Q8VC28	Akr1c13	0.143422	0.263045	0.545238	0.206925	0.155328	1.33218	No	Other
AL1A1_MOUSE	P24549	Aldh1a1	0.198338	0.198226	1.00057	0.182318	0.237774	0.76677	No	Other
AL1A7_MOUSE	O35945	Aldh1a7	0.086362	0.115078	0.750465	0.105946	0.201842	0.524896	No	Other
AL1B1_MOUSE	Q9CZS1	Aldh1b1	0.151092	0.125019	1.20855	0.131278	0.265105	0.495192	No	Other
AL1L1_MOUSE	Q8R0Y6	Aldh1l1	0.152439	0.206105	0.739618	0.165983	0.23269	0.713322	No	Other
AL3A2_MOUSE	P47740	Aldh3a2	0.198306	0.182721	1.08529	0.191432	0.225145	0.850261	No	Other
AL4A1_MOUSE	Q8CHT0	Aldh4a1	0.12971	0.145788	0.889717	0.126675	0.157577	0.803893	No	Other
AL7A1_MOUSE	Q9DBF1	Aldh7a1	0.129198	0.183324	0.704752	0.140715	0.168192	0.836633	No	Other
AL8A1_MOUSE	Q8BH00	Aldh8a1	0.182297	0.157604	1.15668	0.11119	0.259835	0.427925	No	Other
AL9A1_MOUSE	Q9JLJ2	Aldh9a1	0.194672	0.137133	1.41959	0.184967	0.277809	0.665806	No	Other
ALAT1_MOUSE	Q8QZR5	Gpt	0.41672	0.232608	1.79151	0	0.357751	0	No	Other
ALBU_MOUSE	P07724	Alb	0.163336	0.211297	0.773016	0.151838	0.22798	0.666015	No	Other
ALDH2_MOUSE	P47738	Aldh2	0.346279	0.368971	0.938499	0.328978	0.408249	0.805827	No	Other
ALDOA_MOUSE	P05064	Aldoa	0.174383	0.181356	0.961551	0.205965	0.251569	0.818722	Yes	Other
ALDOB_MOUSE	Q91Y97	Aldob	0.246583	0.294069	0.838521	0.295896	0.307605	0.961935	No	Other
ALDR_MOUSE	P45376	Akr1b1	0.085945	0	Inf	0.111942	0.179246	0.624516	No	Other
AMACR_MOUSE	O09174	Amacr	0.173554	0.202221	0.858239	0.081275	0.166405	0.488417	No	Other
AMPL_MOUSE	Q9CPY7	Lap3	0.179521	0.207566	0.864886	0.17724	0.195902	0.904738	No	Other
ANXA2_MOUSE	P07356	Anxa2	0.08241	0.09784	0.842294	0.05611	0.094538	0.593518	No	Other
ANXA5_MOUSE	P48036	Anxa5	0.09115	0.134412	0.678139	0.183166	0.183093	1.0004	No	Other
ANXA6_MOUSE	P14824	Anxa6	0.278471	0.186957	1.48949	0.21105	0.216822	0.973379	No	Other
AOFB_MOUSE	Q8BW75	Maob	0.099837	0.099629	1.00209	0.06528	0.178245	0.366237	No	Other
AOXC_MOUSE	G3X982	Aox3	0.247266	0.227449	1.08713	0.188561	0.208917	0.902564	No	Other
AP2A2_MOUSE	P17427	Ap2a2	0.188328	0	Inf	0.593775	0.199825	2.97148	No	Other
APOA1_MOUSE	Q00623	Apoa1	0.395978	1.02672	0.385672	0.343263	0.582814	0.588975	No	Other
APOE_MOUSE	P08226	Apoe	0.22094	0.30509	0.72418	0.671034	0	Inf	No	Other
ARGI1_MOUSE	Q61176	Arg1	0.139567	0.148515	0.93975	0.145428	0.159457	0.91202	No	Other
ARK72_MOUSE	Q8CG76	Akr7a2	0.163109	0.2468	0.660895	0.158963	0.30211	0.526176	No	Other
ARLY_MOUSE	Q91YI0	Asl	0.135175	0.200279	0.674933	0.163599	0.222229	0.736173	No	Other
ARP2_MOUSE	P61161	Actr2	0.217732	0.147326	1.47789	0.134875	0.216429	0.623184	No	Other
ARPC3_MOUSE	Q9JM76	Arpc3	0.022189	0.008286	2.67789	0.031198	0.056137	0.555748	No	Other
ASGR1_MOUSE	P34927	Asgr1	0.778462	1.24271	0.626425	0.692297	1.12728	0.614133	No	Other
ASPD_MOUSE	Q9DCQ2	Aspdh	0.829987	0	Inf	0.019748	0.032755	0.6029	No	Other
ASSY_MOUSE	P16460	Ass1	0.164856	0.196848	0.837479	0.140791	0.197407	0.713202	No	Other
AT11C_MOUSE	Q9QZW0	Atp11c	0.246855	0.099601	2.47844	0.193441	0.251003	0.770672	No	Other
AT1A1_MOUSE	Q8VDN2	Atp1a1	0.112827	0.135199	0.834525	0.122552	0.155754	0.786831	No	Other
AT5F1_MOUSE	Q9CQQ7	Atp5pb	0.101758	0.137923	0.737788	0.105963	0.114339	0.926744	No	Other
ATP5H_MOUSE	Q9DCX2	Atp5pd	0.075328	0.124292	0.606057	0.08755	0.091527	0.956548	No	Other
ATP5I_MOUSE	Q06185	Atp5me	0.097234	0.12843	0.757097	0.084609	0.107891	0.784208	No	Other
ATP5L_MOUSE	Q9CPQ8	Atp5mg	0.104484	0.121971	0.85663	0.070294	0.129231	0.543941	No	Other
ATPA_MOUSE	Q03265	Atp5f1a	0.112092	0.122102	0.918019	0.108617	0.133634	0.812795	No	Other
ATPB_MOUSE	P56480	Atp5f1b	0.109994	0.118598	0.927452	0.09435	0.117779	0.801077	No	Other
ATPD_MOUSE	Q9D3D9	Atp5f1d	0.100449	0	Inf	0.089394	0.163057	0.548238	No	Other
ATPG_MOUSE	Q91VR2	Atp5f1c	0.118908	0.152583	0.7793	0.111948	0.157754	0.709637	No	Other
ATPK_MOUSE	P56135	Atp5mf	0.157225	0.208387	0.754486	0.171825	0.142873	1.20264	No	Other
ATPMD_MOUSE	Q78IK2	Atp5mk	0.255046	0.29031	0.87853	0.393936	0.41781	0.942859	No	Other
ATPO_MOUSE	Q9DB20	Atp5po	0.110044	0.126418	0.870477	0.096657	0.120736	0.800565	No	Other
BDH_MOUSE	Q80XN0	Bdh1	0.136317	0.162328	0.839763	0.127031	0.158713	0.800382	No	Other
BHMT1_MOUSE	O35490	Bhmt	0.135155	0.175415	0.770487	0.099521	0.198881	0.500405	No	Other
BIP_MOUSE	P20029	Hspa5	0.243147	0.264342	0.91982	0.261892	0.253677	1.03238	Yes	Other
BLVRB_MOUSE	Q923D2	Blvrb	0.078373	0.11543	0.678966	0.098253	0.119631	0.8213	No	Other
BPHL_MOUSE	Q8R164	Bphl	0.134908	0.157745	0.855228	0.123757	0.191263	0.647051	No	Other
C1TC_MOUSE	Q922D8	Mthfd1	0.200663	0.236948	0.846865	0.183564	0.236478	0.776241	No	Other
CAH2_MOUSE	P00920	Ca2	0.016984	0.022008	0.771719	0.015404	0.035936	0.428651	No	Other
CAH3_MOUSE	P16015	Ca3	0.171203	0.182212	0.939581	0.141171	0.20788	0.679099	No	Other
CALR_MOUSE	P14211	Calr	0.247627	0.214495	1.15447	0.236603	0.244737	0.966764	Yes	Other
CALX_MOUSE	P35564	Canx	0.544994	0.571781	0.953152	0.609149	0.547081	1.11345	Yes	Other
CAND1_MOUSE	Q6ZQ38	Cand1	0.200402	0.229296	0.873988	0.183567	0.199799	0.918758	No	Other
CATA_MOUSE	P24270	Cat	0.77588	0.817914	0.948608	0.771973	0.806143	0.957613	No	Other
CATB_MOUSE	P10605	Ctsb	0.156702	0.331925	0.472101	0.275296	0.626215	0.439619	No	Other
CATD_MOUSE	P18242	Ctsd	0.506528	0.285267	1.77563	0.440797	0.262544	1.67895	No	Other
CATZ_MOUSE	Q9WUU7	Ctsz	0.291316	0.155273	1.87615	0.160612	0	Inf	No	Other
CBR1_MOUSE	P48758	Cbr1	0.31782	0.257209	1.23565	0.16232	0	Inf	No	Other
CBS_MOUSE	Q91WT9	Cbs	0.45451	0.723666	0.628066	0.44565	0.247751	1.79878	No	Other
CENPV_MOUSE	Q9CXS4	Cenpv	0.045037	0.058008	0.776393	0.079592	0.080007	0.994813	No	Other
CES1D_MOUSE	Q8VCT4	Ces1d	0.276251	0.266204	1.03774	0.223479	0.282018	0.792428	No	Other
CES1F_MOUSE	Q91WU0	Ces1f	0.250182	0.180937	1.3827	0.20169	0.198221	1.0175	No	Other
CGL_MOUSE	Q8VCN5	Cth	0.172878	0.217237	0.795804	0.216199	0.207363	1.04261	No	Other
CH10_MOUSE	Q64433	Hspe1	0.170299	0.184571	0.922675	0.178769	0.19526	0.915543	No	Other
CH60_MOUSE	P63038	Hspd1	0.122766	0.134147	0.91516	0.125251	0.140346	0.892444	Yes	Other
CHDH_MOUSE	Q8BJ64	Chdh	0.142145	0.150941	0.941726	0.126629	0.178156	0.710776	No	Other
CISY_MOUSE	Q9CZU6	Cs	0.118468	0.163752	0.72346	0.113513	0.157614	0.720196	No	Other
CLH1_MOUSE	Q68FD5	Cltc	0.146759	0.159542	0.919877	0.12708	0.174663	0.727573	No	Other
CMBL_MOUSE	Q8R1G2	Cmbl	0.09684	0.000524	184.809	0.080139	0.662388	0.120985	No	Other
CMC2_MOUSE	Q9QXX4	Slc25a13	0.121732	0.139331	0.873689	0.117883	0.139083	0.847573	No	Other
CO1A2_MOUSE	Q01149	Col1a2	0.017136	1.25911	0.0136096	0.008212	0.052368	0.156813	No	Other
CO3_MOUSE	P01027	C3	0.919645	1.15036	0.799442	1.01769	0.269156	3.78105	No	Other
COASY_MOUSE	Q9DBL7	Coasy	0.223271	2.93522	0.0760663	0.228733	0.21436	1.06705	No	Other
COF1_MOUSE	P18760	Cfl1	0.43415	0.33423	1.29896	0.868449	0.364617	2.38181	No	Other
COX2_MOUSE	P00405	Mtco2	0.125815	0.128388	0.979959	0.123061	0.128978	0.954124	No	Other
COX41_MOUSE	P19783	Cox4i1	0.127851	0.140476	0.910127	0.114681	0.126698	0.905152	No	Other
COX5A_MOUSE	P12787	Cox5a	0.152992	0.140661	1.08766	0.134175	0.18541	0.723666	No	Other
COX6C_MOUSE	Q9CPQ1	Cox6c	0.107082	0.145452	0.736202	0.161246	0.2048	0.787334	No	Other
CP1A2_MOUSE	P00186	Cyp1a2	0.482023	0.536871	0.897838	0.609204	0.592252	1.02862	No	Other
CP240_MOUSE	P56657	Cyp2c40	0.57056	0.708797	0.80497	0.329343	0.037717	8.73195	No	Other
CP254_MOUSE	Q6XVG2	Cyp2c54	0.375536	0.425729	0.882101	0.772286	0.630759	1.22438	No	Other
CP27A_MOUSE	Q9DBG1	Cyp27a1	1.14892	0.248662	4.6204	0.262415	0.575617	0.455885	No	Other
CP2AC_MOUSE	P56593	Cyp2a12	0.275177	0.334554	0.822519	0.400624	0.340732	1.17577	No	Other
CP2CT_MOUSE	Q64458	Cyp2c29	0.714673	0.172801	4.13582	0.149594	0.184916	0.808984	No	Other
CP2D9_MOUSE	P11714	Cyp2d9	0.50848	0.696981	0.729546	0.423351	0.539582	0.784591	No	Other
CP2DA_MOUSE	P24456	Cyp2d10	0.529367	0.468156	1.13075	0.409409	0.502651	0.8145	No	Other
CP2DQ_MOUSE	Q8CIM7	Cyp2d26	0.606359	0.785408	0.772031	0.529361	0.432607	1.22365	No	Other
CP2E1_MOUSE	Q05421	Cyp2e1	0.709135	0.638737	1.11021	0.727848	0.97945	0.743119	No	Other
CP2F2_MOUSE	P33267	Cyp2f2	0.640298	0.633341	1.01098	0.666462	0.759239	0.877803	No	Other
CP4FE_MOUSE	Q9EP75	Cyp4f14	0.30291	0.271243	1.11675	0.360758	1.21901	0.295943	No	Other
CP7B1_MOUSE	Q60991	Cyp7b1	0.835055	1.75892	0.474754	1.21097	0.883965	1.36993	No	Other
CPSM_MOUSE	Q8C196	Cps1	0.12531	0.143974	0.870365	0.123722	0.149117	0.829697	No	Other
CPT1A_MOUSE	P97742	Cpt1a	0.428967	0.865665	0.495535	0.29956	0	Inf	No	Other
CPT2_MOUSE	P52825	Cpt2	0.141997	0.190373	0.745888	0.176835	0.204757	0.863633	No	Other
CX6B1_MOUSE	P56391	Cox6b1	0.131823	0.178346	0.739142	0.167649	0.172877	0.969759	No	Other
CY1_MOUSE	Q9D0M3	Cyc1	0.102474	0.108914	0.940871	0.085812	0.175191	0.48982	No	Other
CY250_MOUSE	Q91X77	Cyp2c50	0.752124	0.731533	1.02815	0.705832	0.705207	1.00089	No	Other
CYB5_MOUSE	P56395	Cyb5a	0.353094	0.355408	0.993489	0.325929	0.37655	0.865566	No	Other
CYC_MOUSE	P62897	Cycs	0.148969	0.261622	0.569405	0.112462	0.135422	0.830456	No	Other
DCXR_MOUSE	Q91X52	Dcxr	0.17042	0.041574	4.0992	0	0.161561	0	No	Other
DECR2_MOUSE	Q9WV68	Decr2	0.375282	0.965593	0.388654	0.271102	0.149594	1.81225	No	Other
DECR_MOUSE	Q9CQ62	Decr1	0.135203	0.163154	0.828683	0.126636	0.129009	0.981606	No	Other
DEST_MOUSE	Q9R0P5	Dstn	0	0.512279	0	0.216682	0.261947	0.827198	No	Other
DHB11_MOUSE	Q9EQ06	Hsd17b11	0.274187	0	Inf	0.179886	0.115014	1.56404	No	Other
DHB12_MOUSE	O70503	Hsd17b12	0.334681	0.242345	1.38101	0.145576	0.576964	0.252314	No	Other
DHB13_MOUSE	Q8VCR2	Hsd17b13	0.484238	0.352486	1.37378	0.452756	0.25705	1.76135	No	Other
DHB2_MOUSE	P51658	Hsd17b2	0.271712	0.213249	1.27415	0.664708	0.165142	4.02507	No	Other
DHB4_MOUSE	P51660	Hsd17b4	0.332489	0.35736	0.930404	0.292429	0.350539	0.834227	No	Other
DHB5_MOUSE	P70694	Akr1c6	0.218278	0.202211	1.07946	0.205655	0.238621	0.861848	No	Other
DHB8_MOUSE	P50171	Hsd17b8	0.070678	0.151392	0.466854	0.094609	0.102683	0.92137	No	Other
DHDH_MOUSE	Q9DBB8	Dhdh	0.127916	0.155966	0.820153	0.171572	0.364316	0.470943	No	Other
DHE3_MOUSE	P26443	Glud1	0.134509	0.144336	0.931916	0.111811	0.140434	0.796182	No	Other
DHI1_MOUSE	P50172	Hsd11b1	0.171897	0.296771	0.579224	0.255229	0.33245	0.767721	No	Other
DHPR_MOUSE	Q8BVI4	Qdpr	0.108459	0.118332	0.916565	0.107079	0.133305	0.803263	No	Other
DHRS4_MOUSE	Q99LB2	Dhrs4	0.072941	0.289456	0.251993	0.191132	0.708953	0.269598	No	Other
DHSO_MOUSE	Q64442	Sord	0.194403	0.219024	0.887588	0.182859	0.227377	0.804211	No	Other
DLDH_MOUSE	O08749	Dld	0.093825	0.150609	0.622971	0.113108	0.126762	0.892286	No	Other
DOPD_MOUSE	O35215	Ddt	0.182282	0.174587	1.04408	0.160001	0.193337	0.827576	No	Other
DPP4_MOUSE	P28843	Dpp4	8.10336	0	Inf	0.77519	0	Inf	No	Other
DPYS_MOUSE	Q9EQF5	Dpys	0.22906	0.194609	1.17703	0.277971	0.207935	1.33682	No	Other
DX39B_MOUSE	Q9Z1N5	Ddx39b	0.191702	0.195762	0.979261	0.130088	0.138802	0.93722	Yes	Other
ECHA_MOUSE	Q8BMS1	Hadha	0.178973	0.170004	1.05276	0.142728	0.162286	0.879484	No	Other
ECHB_MOUSE	Q99JY0	Hadhb	0.156507	0.123307	1.26925	0.14063	0.16037	0.87691	No	Other
ECHD2_MOUSE	Q3TLP5	Echdc2	0.087049	0.073078	1.19118	0.14882	0.104437	1.42497	No	Other
ECHD3_MOUSE	Q9D7J9	Echdc3	0.180874	0.172709	1.04728	0.131186	0.221969	0.59101	No	Other
ECHM_MOUSE	Q8BH95	Echs1	0.209572	0.146385	1.43165	0.131553	0.172004	0.764825	No	Other
ECHP_MOUSE	Q9DBM2	Ehhadh	0.272373	0.294414	0.925136	0.238866	0.163099	1.46455	No	Other
ECI1_MOUSE	P42125	Eci1	0.108591	0.112194	0.967886	0.102244	0.124543	0.820953	No	Other
ECI2_MOUSE	Q9WUR2	Eci2	0.115702	0.081155	1.42569	0.122213	0	Inf	No	Other
EF1A1_MOUSE	P10126	Eef1a1	0.170211	0.187637	0.907129	0.153539	0.198576	0.7732	Yes	Elongation factor
EF1B_MOUSE	O70251	Eef1b	0.121878	0.111325	1.09479	0.086321	0.099095	0.871093	Yes	Elongation factor
EF1D_MOUSE	P57776	Eef1d	0.13499	0.117459	1.14925	0.43658	0.181475	2.40573	Yes	Elongation factor
EF1G_MOUSE	Q9D8N0	Eef1g	0.108479	0.087013	1.2467	0.073305	0.110802	0.661586	Yes	Elongation factor
EF2_MOUSE	P58252	Eef2	0.230578	0.254306	0.906695	0.189792	0.276362	0.686751	Yes	Elongation factor
EFTU_MOUSE	Q8BFR5	Tufm	0.141312	0.16726	0.844864	0.155943	0.177302	0.879533	Yes	Other
ENOA_MOUSE	P17182	Eno1	0.135358	0.151738	0.892051	0.144948	0.167834	0.863639	Yes	Other
ENPL_MOUSE	P08113	Hsp90b1	0.314028	0.279332	1.12421	0.246337	0.351445	0.700926	No	Other
EST1_MOUSE	Q8VCC2	Ces1	0.278898	0.151853	1.83663	0	0.015508	0	No	Other
EST2A_MOUSE	Q8QZR3	Ces2a	0.198547	0.208028	0.954424	0.247643	0.25856	0.957778	No	Other
EST3A_MOUSE	Q63880	Ces3a	0.329384	0.328786	1.00182	0.298291	0.317183	0.940438	No	Other
EST3B_MOUSE	Q8VCU1	Ces3b	0.254344	0.254503	0.999375	0.233398	0.230635	1.01198	No	Other
ESTD_MOUSE	Q9R0P3	Esd	0.165344	0.16418	1.00709	0.12766	0.147018	0.868329	No	Other
ETFA_MOUSE	Q99LC5	Etfa	0.124946	0.146322	0.853911	0.116479	0.144265	0.807396	No	Other
ETFB_MOUSE	Q9DCW4	Etfb	0.106362	0.126021	0.844002	0.11425	0.124884	0.914849	No	Other
ETFD_MOUSE	Q921G7	Etfdh	0.167521	0.312303	0.536405	0.119968	0.167923	0.714423	No	Other
F16P1_MOUSE	Q9QXD6	Fbp1	0.20488	0.216317	0.947129	0.239319	0.22969	1.04192	No	Other
FAAA_MOUSE	P35505	Fah	0.14986	0.17092	0.876784	0.16543	0.190004	0.870666	No	Other
FABPL_MOUSE	P12710	Fabp1	0.173315	0.200625	0.863875	0.146537	0.194164	0.754707	No	Other
FAS_MOUSE	P19096	Fasn	0.211191	0.268706	0.785956	0.122318	0.572901	0.213506	No	Other
FIBA_MOUSE	E9PV24	Fga	1.29394	0.392181	3.29934	0.012428	0.603446	0.020595	No	Other
FIBB_MOUSE	Q8K0E8	Fgb	1.51982	0	Inf	0	0.163142	0	No	Other
FIBG_MOUSE	Q8VCM7	Fgg	0.064774	0.635927	0.101858	2.00657	1.11932	1.79267	No	Other
FMO1_MOUSE	P50285	Fmo1	0.196442	0.116357	1.68827	0.041502	0.359361	0.115488	No	Other
FMO5_MOUSE	P97872	Fmo5	0.246004	0.303022	0.811835	0.17625	0.252183	0.698897	No	Other
FPPS_MOUSE	Q920E5	Fdps	0.244299	0.24736	0.987625	0.229582	0.370559	0.619556	No	Other
FRIL1_MOUSE	P29391	Ftl1	0.482286	0.741025	0.650836	0.429394	0.518029	0.8289	No	Other
FTCD_MOUSE	Q91XD4	Ftcd	0.126692	0.134346	0.943028	0.13828	0.169576	0.815446	No	Other
FUMH_MOUSE	P97807	Fh	0.139751	0.142201	0.982771	0.113284	0.143086	0.79172	No	Other
G3P_MOUSE	P16858	Gapdh	0.152257	0.188366	0.808304	0.166556	0.19586	0.850383	No	Other
G6PI_MOUSE	P06745	Gpi	0.146895	0.166428	0.882634	0.141623	0.198605	0.713089	Yes	Other
GABT_MOUSE	P61922	Abat	0.145913	0.176718	0.825683	0.136925	0.180395	0.759029	No	Other
GALM_MOUSE	Q8K157	Galm	0.206603	0.180627	1.14381	0.130419	0.219725	0.593556	No	Other
GANAB_MOUSE	Q8BHN3	Ganab	0	0.222499	0	0.21101	0.282989	0.745647	No	Other
GCDH_MOUSE	Q60759	Gcdh	0.221405	0.217	1.0203	0.195701	0.167994	1.16493	No	Other
GCKR_MOUSE	Q91X44	Gckr	0.238466	0.152752	1.56113	0.156139	0.145736	1.07138	No	Other
GDIB_MOUSE	Q61598	Gdi2	0.361362	0.270298	1.3369	0.692637	0.219509	3.15539	No	Other
GGLO_MOUSE	P58710	Gulo	0.238646	0.306926	0.777536	0.261073	0.188874	1.38226	No	Other
GLGB_MOUSE	Q9D6Y9	Gbe1	0.06952	0.071722	0.969298	0.115199	0.164681	0.699528	No	Other
GLNA_MOUSE	P15105	Glul	0.189509	0.27274	0.694834	0.186453	0.219908	0.847868	No	Other
GLO2_MOUSE	Q99KB8	Hagh	0.281299	0.264466	1.06365	0.244241	0.306904	0.795822	No	Other
GLYAL_MOUSE	Q5FW57	Gm4952	0.246491	0.156207	1.57798	0.133538	0.145699	0.916533	No	Other
GLYAT_MOUSE	Q91XE0	Glyat	0.119492	0.115023	1.03885	0.129604	0.131989	0.98193	No	Other
GLYC_MOUSE	P50431	Shmt1	0.228285	0.191556	1.19174	0.131908	0.206592	0.638495	No	Other
GLYM_MOUSE	Q9CZN7	Shmt2	0.309059	0.339118	0.911361	0.246131	0.381369	0.645388	No	Other
GNMT_MOUSE	Q9QXF8	Gnmt	0.161124	0.198966	0.809807	0.110424	0.226144	0.488291	No	Other
GPDA_MOUSE	P13707	Gpd1	0.169707	0.198647	0.854314	0.145143	0.181174	0.801125	No	Other
GPX1_MOUSE	P11352	Gpx1	0.13935	0.140657	0.990708	0.117699	0.18238	0.64535	No	Other
GRHPR_MOUSE	Q91Z53	Grhpr	0.185919	0.20085	0.925661	0.152254	0.204394	0.744904	No	Other
GRP75_MOUSE	P38647	Hspa9	0.289355	0.2954	0.979536	0.287696	0.309023	0.930986	No	Other
GSH1_MOUSE	P97494	Gclc	0.214543	0.696184	0.30817	0.218325	0.31215	0.699423	No	Other
GSTA3_MOUSE	P30115	Gsta3	0.173542	0.179211	0.968367	0.174524	0.23633	0.738476	No	Other
GSTA4_MOUSE	P24472	Gsta4	0.023682	0.101186	0.234044	0.238149	0.119829	1.98741	No	Other
GSTK1_MOUSE	Q9DCM2	Gstk1	0.216059	0.253451	0.852469	0.174719	0.180696	0.966922	No	Other
GSTM1_MOUSE	P10649	Gstm1	0.16175	0.161467	1.00175	0.159641	0.174967	0.912406	No	Other
GSTM2_MOUSE	P15626	Gstm2	0.0796	0	Inf	0.087463	0	Inf	No	Other
GSTO1_MOUSE	O09131	Gsto1	0.153065	0.20039	0.763836	0.219501	0.242765	0.904171	No	Other
GSTP1_MOUSE	P19157	Gstp1	0.150986	0.154572	0.9768	0.133468	0.138369	0.96458	No	Other
GSTT1_MOUSE	Q64471	Gstt1	0.104821	0.192238	0.545267	0.489331	0.122648	3.98972	No	Other
GSTT2_MOUSE	Q61133	Gstt2	0.675027	0.167303	4.03476	0.169869	0.068158	2.49228	No	Other
H10_MOUSE	P10922	H1-0	0.054718	0.058279	0.938897	0.066466	0.057837	1.1492	No	Other
H12_MOUSE	P15864	H1-2	0.064865	0.060988	1.06357	0.067529	0.067918	0.994273	No	Other
H14_MOUSE	P43274	H1-4	0.072304	0.087908	0.822496	0.074087	0.113438	0.653106	No	Other
H2A1B_MOUSE	C0HKE1	H2ac4	0.033953	0.037464	0.906283	0.02981	0.037288	0.799453	No	Other
H2A2A_MOUSE	Q6GSS7	Hist2h2aa1;	0.036688	0.038292	0.958111	0.040177	0.044672	0.899378	No	Other
H2AV_MOUSE	Q3THW5	H2az2	0.179808	0.157637	1.14065	0.116325	0.198266	0.586712	No	Other
H2B1B_MOUSE	Q64475	H2bc3	0.030658	0.030301	1.01178	0.029309	0.032372	0.905381	No	Other
H33_MOUSE	P84244	H3-3a	0.00937	0.015468	0.605767	0.010026	0.018652	0.537529	No	Other
H4_MOUSE	P62806	H4c1	0.013613	0.015916	0.855303	0.013065	0.015684	0.833015	No	Other
HACL1_MOUSE	Q9QXE0	Hacl1	0.894784	0.263756	3.39247	0.136645	0.365505	0.373853	No	Other
HBA_MOUSE	P01942	Hba	0.01992	0.019539	1.0195	0.018241	0.017393	1.04876	No	Other
HBB1_MOUSE	P02088	Hbb-b1	0.024098	0.022817	1.05614	0.01909	0.020585	0.927374	No	Other
HCD2_MOUSE	O08756	Hsd17b10	0.100483	0.114564	0.877091	0.085597	0.107734	0.794522	No	Other
HCDH_MOUSE	Q61425	Hadh	0.148874	0.162321	0.917158	0.17873	0.207027	0.863317	No	Other
HEM2_MOUSE	P10518	Alad	0.134784	0.175072	0.769878	0.159886	0.220766	0.724233	No	Other
HEM6_MOUSE	P36552	Cpox	0.216657	0.204037	1.06185	0.225593	0.251362	0.897483	No	Other
HGD_MOUSE	O09173	Hgd	0.168998	0.193008	0.875601	0.1812	0.200451	0.903962	No	Other
HIBCH_MOUSE	Q8QZS1	Hibch	0.101631	0.142321	0.714097	0.098813	0.138128	0.715373	No	Other
HINT2_MOUSE	Q9D0S9	Hint2	0.138837	0.156589	0.886633	0.163819	0.138381	1.18383	No	Other
HIUH_MOUSE	Q9CRB3	Urah	0.406081	0.428101	0.948564	0.24011	0.428435	0.560435	No	Other
HMCS2_MOUSE	P54869	Hmgcs2	0.297173	0.319858	0.929078	0.250392	0.291345	0.859435	No	Other
HMGB1_MOUSE	P63158	Hmgb1	0.194899	0.188919	1.03165	0.179526	0.223609	0.802857	No	Other
HMGCL_MOUSE	P38060	Hmgcl	0.170052	0.193494	0.878849	0.164685	0.199949	0.823635	No	Other
HNRPK_MOUSE	P61979	Hnrnpk	0.320239	0.322718	0.992318	0.349395	0.364486	0.958596	No	Other
HNRPU_MOUSE	Q8VEK3	Hnrnpu	0.396782	1.20867	0.328279	0.109434	0.349798	0.312849	No	Other
HOGA1_MOUSE	Q9DCU9	Hoga1	0.095812	0.122264	0.783648	0.140276	0.149417	0.938822	No	Other
HPPD_MOUSE	P49429	Hpd	0.429184	0.523693	0.819534	0.416802	0.511521	0.814829	No	Other
HS90A_MOUSE	P07901	Hsp90aa1	0.372615	0.336842	1.1062	0.389066	0.253796	1.53299	Yes	Other
HS90B_MOUSE	P11499	Hsp90ab1	0.291431	0.315923	0.922475	0.354673	0.348031	1.01908	Yes	Other
HSP7C_MOUSE	P63017	Hspa8	0.286292	0.336421	0.850993	0.36071	0.339715	1.0618	Yes	Other
HUTH_MOUSE	P35492	Hal	0.140921	0.188368	0.748115	0.102992	0.253006	0.407073	No	Other
HUTI_MOUSE	Q9DBA8	Amdhd1	0.102251	0.89458	0.114301	0.104707	0.045864	2.28299	No	Other
HUTU_MOUSE	Q8VC12	Uroc1	0.142853	0.172005	0.830517	0.136297	0.185007	0.736713	No	Other
HYEP_MOUSE	Q9D379	Ephx1	0.331843	0.32669	1.01577	0.423027	0.171209	2.47082	No	Other
HYES_MOUSE	P34914	Ephx2	0.229138	0.234815	0.975824	0.183579	0.229085	0.801358	No	Other
HYOU1_MOUSE	Q9JKR6	Hyou1	0.232516	0.331477	0.701454	0.252949	0.310776	0.813927	No	Other
HYPDH_MOUSE	Q8VCZ9	Prodh2	1.25783	0	Inf	0.56079	1.27486	0.439885	No	Other
IDH3A_MOUSE	Q9D6R2	Idh3a	0.252007	0	Inf	0	1.02623	0	No	Other
IDHC_MOUSE	O88844	Idh1	0.185875	0.185483	1.00211	0.138776	0.187244	0.741151	No	Other
IDHP_MOUSE	P54071	Idh2	0.102637	0.148204	0.692539	0.126233	0.136956	0.921705	No	Other
IF4A1_MOUSE	P60843	Eif4a1	0.410828	0.401141	1.02415	0.29933	0.315181	0.949708	Yes	Initiation factor
IF5A1_MOUSE	P63242	Eif5a	0.604595	0.533526	1.13321	0.590448	0.367962	1.60464	Yes	Initiation factor
INMT_MOUSE	P40936	Inmt	0.090536	0.191659	0.472381	0.130764	0.220644	0.592647	No	Other
IPYR_MOUSE	Q9D819	Ppa1	0.171598	0.173617	0.988371	0.242563	0.172182	1.40876	No	Other
IQGA2_MOUSE	Q3UQ44	Iqgap2	0.98153	0.322215	3.0462	0.31899	0.433551	0.735761	No	Other
IVD_MOUSE	Q9JHI5	Ivd	0.192322	0.193361	0.994627	0.195152	0.189503	1.02981	No	Other
K1C18_MOUSE	P05784	Krt18	0.073166	0.094656	0.772967	0.086396	0.093521	0.923814	No	Other
K22E_MOUSE	Q3TTY5	Krt2	0.076065	0.06605	1.15163	0.059929	0.06618	0.905545	No	Other
K2C1B_MOUSE	Q6IFZ6	Krt77	0.000458	0.015884	0.028834	0	0.000214	0	No	Other
K2C1_MOUSE	P04104	Krt1	0.02311	0	Inf	0	0.065775	0	No	Other
K2C8_MOUSE	P11679	Krt8	0.101216	0.110952	0.91225	0.097701	0.107076	0.912445	No	Other
KAD2_MOUSE	Q9WTP6	Ak2	0.119512	0.120889	0.988609	0.127084	0.123676	1.02756	No	Other
KAD3_MOUSE	Q9WTP7	Ak3	0.187255	0.264555	0.707811	0.119988	0.334602	0.358599	No	Other
KAT3_MOUSE	Q71RI9	Kyat3	0.312674	0.455458	0.686505	0.148283	0.259102	0.572296	No	Other
KCY_MOUSE	Q9DBP5	Cmpk1	0.139951	0.151234	0.925394	0.146319	0.175722	0.832673	No	Other
KEG1_MOUSE	Q9DCY0	Keg1	0.185215	0	Inf	0.44301	0.710938	0.623135	No	Other
KHK_MOUSE	P97328	Khk	0.094774	0.130333	0.727168	0.186405	1.44606	0.128905	No	Other
KPYR_MOUSE	P53657	Pklr	0.104655	0.180529	0.579713	0.166397	0.198245	0.83935	No	Other
KYNU_MOUSE	Q9CXF0	Kynu	0.237269	0.629911	0.376671	0.16778	0.204186	0.821702	No	Other
LACTB_MOUSE	Q9EP89	Lactb	0.122429	0.157461	0.77752	0	0.142169	0	No	Other
LDHA_MOUSE	P06151	Ldha	0.211119	0.222753	0.947772	0.187779	0.212185	0.884978	Yes	Other
LDHD_MOUSE	Q7TNG8	Ldhd	0.020696	0.08761	0.236229	0.065667	0.147524	0.445128	No	Other
LEG9_MOUSE	O08573	Lgals9	0	0.055597	0	0.54359	0.091284	5.95493	No	Other
LGUL_MOUSE	Q9CPU0	Glo1	0.201522	0.202895	0.993233	0.169942	0.176496	0.962866	No	Other
LMNA_MOUSE	P48678	Lmna	0.095396	0.062658	1.52249	0.05476	0.147708	0.370731	No	Other
LRC59_MOUSE	Q922Q8	Lrrc59	0.246889	0.071205	3.4673	0.373516	0.090023	4.14912	Yes	Other
M2GD_MOUSE	Q9DBT9	Dmgdh	0.108391	0.128829	0.841356	0.129741	0.142593	0.909869	No	Other
M2OM_MOUSE	Q9CR62	Slc25a11	0	0.454387	0	0.133746	0.116831	1.14478	No	Other
MAAI_MOUSE	Q9WVL0	Gstz1	0.127219	0.16982	0.74914	0.130859	0.174178	0.751295	No	Other
MAOX_MOUSE	P06801	Me1	0.165625	0.259625	0.637939	0.283627	0.77867	0.364245	No	Other
MARC2_MOUSE	Q922Q1	Mtarc2	0.234874	0.262993	0.893081	0.231327	0.208469	1.10965	No	Other
MCAT_MOUSE	Q9Z2Z6	Slc25a20	0.989384	0	Inf	0	0.281462	0	No	Other
MCCB_MOUSE	Q3ULD5	Mccc2	0.275028	0.067254	4.08939	0.262981	0	Inf	No	Other
MDHC_MOUSE	P14152	Mdh1	0.175342	0.184878	0.94842	0.170461	0.192179	0.886991	No	Other
MDHM_MOUSE	P08249	Mdh2	0.121613	0.145716	0.834589	0.126898	0.138774	0.914422	No	Other
MET7B_MOUSE	Q9DD20	Mettl7b	0.292803	0.778802	0.375966	2.13961	0.241525	8.85877	No	Other
METK1_MOUSE	Q91X83	Mat1a	0.471523	0.464272	1.01562	0.490197	0.409274	1.19772	No	Other
MGST1_MOUSE	Q91VS7	Mgst1	0.206245	0.219706	0.938732	0.189133	0.203537	0.929232	No	Other
MIC60_MOUSE	Q8CAQ8	Immt	0.062618	0.098402	0.636349	0.080494	0.088152	0.913127	No	Other
MMSA_MOUSE	Q9EQ20	Aldh6a1	0.115777	0.132173	0.87595	0.130861	0.135003	0.969319	No	Other
MPC2_MOUSE	Q9D023	Mpc2	0.241535	0.305229	0.791324	0.233578	0.230372	1.01392	No	Other
MPCP_MOUSE	Q8VEM8	Slc25a3	0.652347	0.34282	1.90288	0.118512	0.146989	0.806264	No	Other
MSRA_MOUSE	Q9D6Y7	Msra	0.205458	0.141429	1.45273	0.087184	0.128806	0.676863	No	Other
MTCH2_MOUSE	Q791V5	Mtch2	0.149825	0.174035	0.86089	0.151165	0.131106	1.153	No	Other
MTP_MOUSE	O08601	Mttp	0.306345	0.119901	2.55498	0.191755	0.187769	1.02123	No	Other
MUG1_MOUSE	P28665	Mug1	1.05887	1.14671	0.923402	1.19852	0.696062	1.72186	No	Other
MUP2_MOUSE	P11589	Mup2	5.81649	4.21552	1.37978	8.36495	8.26272	1.01237	No	Other
MYG_MOUSE	P04247	Mb	0.022368	0.026714	0.837314	0.019093	0.036112	0.528716	No	Other
MYH11_MOUSE	O08638	Myh11	0.195141	0.161861	1.20561	0.162601	0.593985	0.273746	No	Other
MYH9_MOUSE	Q8VDD5	Myh9	0.193496	0.370976	0.521586	0.280601	0.165581	1.69464	No	Other
MYL1_MOUSE	P05977	Myl1	0.012005	0.021393	0.561165	0.017419	0.033063	0.526843	No	Other
NADC_MOUSE	Q91X91	Qprt	0.172527	0.187662	0.91935	0.187039	0.179265	1.04337	No	Other
NB5R3_MOUSE	Q9DCN2	Cyb5r3	0.308967	0.172597	1.79011	0.162121	0.214007	0.75755	No	Other
NCPR_MOUSE	P37040	Por	0.580235	0.351372	1.65134	0.580524	0.532602	1.08998	No	Other
NDKA_MOUSE	P15532	Nme1	0.17682	0.228378	0.774243	0.115053	0.223634	0.51447	No	Other
NDKB_MOUSE	Q01768	Nme2	0.131952	0.153789	0.858007	0.108458	0.193854	0.559483	No	Other
NDRG2_MOUSE	Q9QYG0	Ndrg2	0.293137	0	Inf	0	0.62813	0	No	Other
NDUA4_MOUSE	Q62425	Ndufa4	1.29785	0.494413	2.62502	0.43913	0.474654	0.925158	No	Other
NDUA9_MOUSE	Q9DC69	Ndufa9	0.181263	0.208866	0.867843	0.141336	0.195746	0.722038	No	Other
NDUAA_MOUSE	Q99LC3	Ndufa10	0.112698	0.124879	0.902458	0.097448	0.113384	0.859451	No	Other
NDUAD_MOUSE	Q9ERS2	Ndufa13	0.232308	0.128078	1.8138	0.091662	0.32866	0.278896	No	Other
NDUS1_MOUSE	Q91VD9	Ndufs1	0.105751	0.140846	0.750827	0.20452	0.18139	1.12752	No	Other
NIPS1_MOUSE	O55125	Nipsnap1	0.163436	0.173418	0.94244	0.156834	0.164632	0.952634	No	Other
NIT2_MOUSE	Q9JHW2	Nit2	0.155133	0.169957	0.912778	0.141521	0.156825	0.902414	No	Other
NLTP_MOUSE	P32020	Scp2	0.694287	0.843096	0.823497	0.680135	0.711505	0.95591	No	Other
NUCL_MOUSE	P09405	Ncl	0.600228	0.302551	1.98389	0.555422	0.683659	0.812425	No	Other
NUDT7_MOUSE	Q99P30	Nudt7	0.536506	0.427449	1.25513	0.334773	0.416568	0.803646	No	Other
OAT_MOUSE	P29758	Oat	0.223919	0.322826	0.693621	0.355799	0.356958	0.996753	No	Other
ODB2_MOUSE	P53395	Dbt	0.162241	0.167661	0.967673	0.096074	0.223189	0.43046	No	Other
ODO2_MOUSE	Q9D2G2	Dlst	0.282361	0.198178	1.42478	0.174128	1.00951	0.172487	No	Other
ODP2_MOUSE	Q8BMF4	Dlat	0.067202	0.079593	0.84432	0.083318	0.095709	0.870535	No	Other
ODPB_MOUSE	Q9D051	Pdhb	0.104352	0.107574	0.970049	0.077919	0.595824	0.130775	No	Other
ORNT1_MOUSE	Q9WVD5	Slc25a15	0.195514	0.132256	1.4783	0.168431	0.123443	1.36444	No	Other
OST48_MOUSE	O54734	Ddost	0.107946	0.119176	0.90577	0.192919	0.197407	0.977265	No	Other
OTC_MOUSE	P11725	Otc	0.124421	0.109266	1.1387	0.11901	0.142653	0.834262	No	Other
PABP1_MOUSE	P29341	Pabpc1	0.506745	0.103332	4.90405	0.111663	0	Inf	Yes	Other
PARK7_MOUSE	Q99LX0	Park7	0.126093	0.175797	0.717265	0.119378	0.171628	0.695562	No	Other
PBLD1_MOUSE	Q9DCG6	Pbld1	0.134427	0.158936	0.845793	0.104718	0.154439	0.678054	No	Other
PBLD2_MOUSE	Q9CXN7	Pbld2	0.227157	0.224191	1.01323	0.117971	0	Inf	No	Other
PCCA_MOUSE	Q91ZA3	Pcca	0	0.634548	0	0.156483	0.101821	1.53684	No	Other
PCCB_MOUSE	Q99MN9	Pccb	0.091159	0.128614	0.70878	0.086804	0.124444	0.697535	No	Other
PCKGC_MOUSE	Q9Z2V4	Pck1	0.669704	0.223329	2.99873	0.745693	0.782375	0.953115	No	Other
PDIA1_MOUSE	P09103	P4hb	0.31047	0.265779	1.16815	0.20208	0.249118	0.811182	No	Other
PDIA3_MOUSE	P27773	Pdia3	0.252825	0.254813	0.992198	0.230588	0.262106	0.879751	Yes	Other
PDIA4_MOUSE	P08003	Pdia4	0.538397	0.41266	1.3047	0.261935	0.206704	1.2672	Yes	Other
PDIA5_MOUSE	Q921X9	Pdia5	0.11832	0.067266	1.75899	0.092447	0.117044	0.789848	No	Other
PDIA6_MOUSE	Q922R8	Pdia6	0.256595	0.25605	1.00213	0.196788	0.254985	0.771763	No	Other
PEBP1_MOUSE	P70296	Pebp1	0.114505	0.094595	1.21048	0.104545	0.157423	0.664102	No	Other
PECR_MOUSE	Q99MZ7	Pecr	0.149768	0.36993	0.404855	0.633823	0.466594	1.3584	No	Other
PGAM1_MOUSE	Q9DBJ1	Pgam1	0.193726	0.174755	1.10856	0.133824	0.145714	0.918402	Yes	Other
PGK1_MOUSE	P09411	Pgk1	0.155285	0.150274	1.03335	0.180321	0.195848	0.920719	No	Other
PGM1_MOUSE	Q9D0F9	Pgm1	0.111193	0.151817	0.732415	0.105303	0.147229	0.715233	No	Other
PGRC1_MOUSE	O55022	Pgrmc1	0.51933	0.507373	1.02357	1.19674	0.424206	2.82113	No	Other
PH4H_MOUSE	P16331	Pah	1.10071	1.13794	0.967282	0.789608	0.976001	0.809024	No	Other
PHB2_MOUSE	O35129	Phb2	0.129231	0.135462	0.954002	0.110664	0.132093	0.837773	No	Other
PHB_MOUSE	P67778	Phb	0.133052	0.150821	0.882185	0.13056	0.132821	0.982977	No	Other
PHS_MOUSE	P61458	Pcbd1	0.09623	0.141645	0.679374	0.134546	0.092778	1.45019	No	Other
PNCB_MOUSE	Q8CC86	Naprt	0.173383	0.067874	2.55448	0.109842	0.178342	0.615907	No	Other
PNPH_MOUSE	P23492	Pnp	0.139942	0.142526	0.98187	0.18676	0.119064	1.56857	No	Other
PON1_MOUSE	P52430	Pon1	0.47132	0.101302	4.65262	0.126484	0.820663	0.154124	No	Other
PPIA_MOUSE	P17742	Ppia	0.207386	0.228929	0.905897	0.220952	0.267571	0.82577	Yes	Other
PPIB_MOUSE	P24369	Ppib	0.333062	0.360522	0.923833	0.574317	0.324495	1.76988	No	Other
PRDX1_MOUSE	P35700	Prdx1	0.272068	0.227543	1.19568	0.298885	0.255342	1.17053	Yes	Other
PRDX2_MOUSE	Q61171	Prdx2	0.124613	0.135309	0.920951	0.138235	0.160709	0.860157	No	Other
PRDX3_MOUSE	P20108	Prdx3	0.108064	0.184921	0.584379	0.154756	0.24682	0.626999	No	Other
PRDX5_MOUSE	P99029	Prdx5	0.150973	0.177096	0.852492	0.155182	0.196526	0.789626	No	Other
PRDX6_MOUSE	O08709	Prdx6	0.159979	0.177455	0.901519	0.155318	0.187443	0.828615	Yes	Other
PROF1_MOUSE	P62962	Pfn1	0.21246	0.31899	0.66604	0.229345	0.174125	1.31713	No	Other
PRS10_MOUSE	P62334	Psmc6	0.434243	0.203254	2.13645	0	0.972054	0	No	Other
PSA6_MOUSE	Q9QUM9	Psma6	0.204995	0.20141	1.0178	0.225986	0.220772	1.02362	No	Other
PSA7_MOUSE	Q9Z2U0	Psma7	0.255279	0.281762	0.906009	0.330508	0.235718	1.40213	No	Other
PSME1_MOUSE	P97371	Psme1	0.045435	0.069372	0.654947	0.055205	0	Inf	No	Other
PTBP1_MOUSE	P17225	Ptbp1	0.23297	0.242698	0.959917	0	0.276578	0	Yes	Other
PYC_MOUSE	Q05920	Pc	0.151958	0.182845	0.831076	0.15684	0.175929	0.891496	No	Other
PYGL_MOUSE	Q9ET01	Pygl	0.115707	0.168374	0.687202	0.13501	0.164292	0.821769	No	Other
PZP_MOUSE	Q61838	Pzp	0.72806	0.268199	2.71463	0.364759	0.433491	0.841445	No	Other
QCR1_MOUSE	Q9CZ13	Uqcrc1	0.127322	0.133243	0.955562	0.112378	0.135456	0.829627	No	Other
QCR2_MOUSE	Q9DB77	Uqcrc2	0.075574	0.136787	0.552494	0.112153	0.133211	0.84192	No	Other
QCR7_MOUSE	Q9D855	Uqcrb	0.122875	0.238485	0.515232	0.147805	0.261134	0.566012	No	Other
QCR8_MOUSE	Q9CQ69	Uqcrq	0.150367	0.15339	0.980292	0.132687	0.228969	0.579498	No	Other
QCR9_MOUSE	Q8R1I1	Uqcr10	0.236313	0.136381	1.73274	0.200736	0.206294	0.973058	No	Other
QOR_MOUSE	P47199	Cryz	0.091179	0.160127	0.569417	0.062869	0.17453	0.360219	No	Other
RACK1_MOUSE	P68040	Rack1	0.096111	0.056097	1.7133	0.114998	0.101312	1.13509	Yes	Other
RADI_MOUSE	P26043	Rdx	0	0.181622	0	0	0.208247	0	No	Other
RAN_MOUSE	P62827	Ran	0.390091	0.95799	0.407197	0.459674	0.341226	1.34712	No	Other
RDH7_MOUSE	O88451	Rdh7	0.425013	0.453858	0.936445	0.414023	0.384662	1.07633	No	Other
REEP6_MOUSE	Q9JM62	Reep6	0.30815	0.386075	0.798161	0.33033	0.336169	0.982631	No	Other
RGN_MOUSE	Q64374	Rgn	0.141395	0.169438	0.834494	0.141923	0.189352	0.749519	No	Other
RIDA_MOUSE	P52760	Rida	0.128108	0.14658	0.87398	0.131685	0.151849	0.86721	No	Other
RL10A_MOUSE	P53026	Rpl10a	0.142799	0.096726	1.47632	0.102077	0.112642	0.906207	Yes	Ribosomal protein
RL10_MOUSE	Q6ZWV3	Rpl10	0.181214	0.189936	0.954079	0.203368	0.164359	1.23734	No	Ribosomal protein
RL11_MOUSE	Q9CXW4	Rpl11	0.172032	0.195573	0.879631	0.180793	0.223336	0.809511	Yes	Ribosomal protein
RL12_MOUSE	P35979	Rpl12	0.156351	0.118208	1.32268	0.126404	0.142098	0.889555	Yes	Ribosomal protein
RL13_MOUSE	P47963	Rpl13	0.19964	0.226439	0.88165	0.136027	0.138631	0.981216	Yes	Ribosomal protein
RL14_MOUSE	Q9CR57	Rpl14	0.119332	0.135363	0.88157	0.119819	0.1305	0.918153	Yes	Ribosomal protein
RL18_MOUSE	P35980	Rpl18	0.154776	0.15858	0.976012	0.114166	0.137829	0.828316	Yes	Ribosomal protein
RL21_MOUSE	O09167	Rpl21	0.372783	0	Inf	0.099544	0.149851	0.664287	Yes	Ribosomal protein
RL22_MOUSE	P67984	Rpl22	0.101568	0.102811	0.98791	0.076709	0.092701	0.827488	Yes	Ribosomal protein
RL23A_MOUSE	P62751	Rpl23a	0.244169	0.54687	0.446485	0	0.070342	0	Yes	Ribosomal protein
RL23_MOUSE	P62830	Rpl23	0.09064	0.109459	0.828073	0.072107	0.078099	0.923277	Yes	Ribosomal protein
RL24_MOUSE	Q8BP67	Rpl24	0.125005	0.666355	0.187595	0.124033	0.117416	1.05636	Yes	Ribosomal protein
RL27_MOUSE	P61358	Rpl27	0.072376	0.354224	0.204323	0.095193	0.061893	1.53803	Yes	Ribosomal protein
RL28_MOUSE	P41105	Rpl28	0.125996	0.168436	0.748035	0.096483	0.129471	0.745209	Yes	Ribosomal protein
RL30_MOUSE	P62889	Rpl30	0.0786	0.052365	1.501	0	0.099805	0	Yes	Ribosomal protein
RL31_MOUSE	P62900	Rpl31	0.093848	0.136097	0.689567	0.121515	0.07188	1.69053	Yes	Ribosomal protein
RL34_MOUSE	Q9D1R9	Rpl34	0.309625	0.242835	1.27504	0.423339	0	Inf	Yes	Ribosomal protein
RL3_MOUSE	P27659	Rpl3	0.132138	0.152903	0.864195	0.110738	0.131625	0.841314	Yes	Ribosomal protein
RL4_MOUSE	Q9D8E6	Rpl4	0.090897	0.09794	0.928089	0.135884	0.090811	1.49634	Yes	Ribosomal protein
RL5_MOUSE	P47962	Rpl5	0.154861	0.114617	1.35112	0.128352	0.146196	0.877945	Yes	Ribosomal protein
RL6_MOUSE	P47911	Rpl6	0.091865	0.106587	0.861878	0.095073	0.100022	0.950521	Yes	Ribosomal protein
RL7A_MOUSE	P12970	Rpl7a	0.098621	0.121977	0.808521	0.089169	0.123758	0.720511	Yes	Ribosomal protein
RL7_MOUSE	P14148	Rpl7	0.156606	0.132679	1.18034	0.305855	0.097598	3.13382	Yes	Ribosomal protein
RL8_MOUSE	P62918	Rpl8	0.120597	0.132283	0.911659	0.08314	0.131096	0.634192	Yes	Ribosomal protein
RL9_MOUSE	P51410	Rpl9	0.155678	0.127013	1.22569	0.1446	0.103676	1.39473	Yes	Ribosomal protein
RLA0_MOUSE	P14869	Rplp0	0.103006	0.09323	1.10486	0.088889	0.099846	0.890261	Yes	Ribosomal protein
RLA2_MOUSE	P99027	Rplp2	0.126785	0.131137	0.966813	0.103641	0.102097	1.01512	Yes	Ribosomal protein
RNF17_MOUSE	Q99MV7	Rnf17	0.141988	0.178428	0.795772	0.151872	0.215917	0.703381	No	Other
ROA2_MOUSE	O88569	Hnrnpa2b1	0.128821	0.154141	0.835735	0.12921	0.181119	0.713398	Yes	Other
ROA3_MOUSE	Q8BG05	Hnrnpa3	0.125397	0.127374	0.984479	0.139133	0.189722	0.733352	No	Other
ROAA_MOUSE	Q99020	Hnrnpab	0.199931	0.548428	0.364553	0.251347	0.179884	1.39727	No	Other
RPN1_MOUSE	Q91YQ5	Rpn1	0.172965	0.15522	1.11432	0.17764	0.14754	1.20401	No	Other
RPN2_MOUSE	Q9DBG6	Rpn2	0.091495	0.312457	0.292824	0.088954	0.087064	1.02171	No	Other
RRBP1_MOUSE	Q99PL5	Rrbp1	0.228757	0.201603	1.13469	0.110069	0.219265	0.501991	No	Other
RS10_MOUSE	P63325	Rps10	0.099253	0.11149	0.890241	0.088901	0.115775	0.767877	Yes	Ribosomal protein
RS11_MOUSE	P62281	Rps11	0.166845	0.205207	0.813057	1.01595	0.203282	4.99775	Yes	Ribosomal protein
RS13_MOUSE	P62301	Rps13	0.123899	0.132951	0.931915	0.110414	0.138654	0.796328	Yes	Ribosomal protein
RS14_MOUSE	P62264	Rps14	0.18298	0.120979	1.51249	0.077662	0.134097	0.579148	Yes	Ribosomal protein
RS15A_MOUSE	P62245	Rps15a	5.00533	1.96062	2.55293	0.193938	7.06689	0.0274432	Yes	Ribosomal protein
RS16_MOUSE	P14131	Rps16	0.093284	0.117139	0.796353	0.116964	0.133477	0.876286	Yes	Ribosomal protein
RS17_MOUSE	P63276	Rps17	0.096185	0.235391	0.408618	0.190887	0.145278	1.31394	Yes	Ribosomal protein
RS18_MOUSE	P62270	Rps18	0.185201	0.111508	1.66088	0.091202	0.072908	1.25092	Yes	Ribosomal protein
RS19_MOUSE	Q9CZX8	Rps19	0.134401	0.157695	0.852284	0.117517	0.138281	0.849842	Yes	Ribosomal protein
RS20_MOUSE	P60867	Rps20	0.151738	0.185101	0.819758	0.059685	0.227766	0.262045	Yes	Ribosomal protein
RS23_MOUSE	P62267	Rps23	0.106139	0.097933	1.08379	0.093756	0.07696	1.21824	Yes	Ribosomal protein
RS24_MOUSE	P62849	Rps24	0.124927	0.128224	0.974287	0.120487	0.134912	0.893078	Yes	Ribosomal protein
RS25_MOUSE	P62852	Rps25	0.835391	0.198587	4.20668	0.100502	0.188366	0.533546	Yes	Ribosomal protein
RS2_MOUSE	P25444	Rps2	0.093299	0.105207	0.886814	0.088627	0.091777	0.965678	Yes	Ribosomal protein
RS3A_MOUSE	P97351	Rps3a	0.132854	0.157743	0.842218	0.103914	0.157732	0.658801	Yes	Ribosomal protein
RS3_MOUSE	P62908	Rps3	0.087408	0.1043	0.838044	0.083749	0.106344	0.787529	Yes	Ribosomal protein
RS4X_MOUSE	P62702	Rps4x	0.083375	0.121819	0.684417	0.112202	0.15652	0.716854	Yes	Ribosomal protein
RS5_MOUSE	P97461	Rps5	0.108779	0.102759	1.05858	0.085363	0.167573	0.509408	Yes	Ribosomal protein
RS6_MOUSE	P62754	Rps6	0.084512	0.113951	0.741652	0.076799	0.088441	0.868364	Yes	Ribosomal protein
RS7_MOUSE	P62082	Rps7	0.087012	0.114448	0.760275	0.105676	0.109736	0.963002	Yes	Ribosomal protein
RS8_MOUSE	P62242	Rps8	0.063754	0.134454	0.47417	0.103337	0.152567	0.677322	Yes	Ribosomal protein
RSSA_MOUSE	P14206	Rpsa	0.082289	0.103298	0.796618	0.053303	0.087594	0.608523	Yes	Ribosomal protein
S14L2_MOUSE	Q99J08	Sec14l2	0.351171	0.236087	1.48746	0.204956	0.279504	0.733285	No	Other
S14L4_MOUSE	Q8R0F9	Sec14l4	0.215085	0.27318	0.787338	0.190583	0.293624	0.649072	No	Other
S27A2_MOUSE	O35488	Slc27a2	0.571517	0.784827	0.728208	0.511989	0.640479	0.799385	No	Other
S27A5_MOUSE	Q4LDG0	Slc27a5	0.792064	0.528798	1.49786	0.717029	0.707046	1.01412	No	Other
SAHH_MOUSE	P50247	Ahcy	0.149186	0.188784	0.790247	0.145978	0.20628	0.707669	No	Other
SARDH_MOUSE	Q99LB7	Sardh	0.112263	0.123515	0.908902	0.102563	0.17029	0.602284	No	Other
SBP1_MOUSE	P17563	Selenbp1	0.155205	0.214923	0.722142	0.134448	0.230741	0.582679	No	Other
SBP2_MOUSE	Q63836	Selenbp2	0.117936	0.243956	0.483431	0.112459	0.273286	0.411507	No	Other
SC23A_MOUSE	Q01405	Sec23a	0.345758	0.520969	0.663682	0.228471	0.1786	1.27923	No	Other
SC61B_MOUSE	Q9CQS8	Sec61b	0.221568	0.247532	0.895109	0.219453	0.257104	0.853557	No	Other
SDHA_MOUSE	Q8K2B3	Sdha	0.154886	0.175364	0.883226	0.12625	0.164425	0.767827	No	Other
SDHB_MOUSE	Q9CQA3	Sdhb	0.238078	0.306516	0.776723	0.251045	0.292663	0.857795	No	Other
SFXN1_MOUSE	Q99JR1	Sfxn1	0.133745	0.130026	1.0286	0.141696	0.164911	0.859227	No	Other
SND1_MOUSE	Q78PY7	Snd1	0.10501	0.171369	0.612771	0.157798	0.095413	1.65384	No	Other
SODC_MOUSE	P08228	Sod1	0.128221	0.132852	0.965142	0.128462	0.148048	0.867705	No	Other
SODM_MOUSE	P09671	Sod2	0.113663	0.135284	0.840181	0.107955	0.13041	0.827812	No	Other
SOX_MOUSE	Q9D826	Pipox	0.259978	0.353573	0.735288	0.225144	0.207102	1.08712	No	Other
SPA3K_MOUSE	P07759	Serpina3k	0.194431	0.073322	2.65174	1.09287	0.6036	1.81058	No	Other
SPEB_MOUSE	A2AS89	Agmat	0.093245	0.092618	1.00677	0.085964	0.036454	2.35815	No	Other
SPRE_MOUSE	Q64105	Spr	0.142596	0.148304	0.961511	0.185132	0.196737	0.941013	No	Other
SPS2_MOUSE	P97364	Sephs2	0.147783	0.18117	0.815715	0.16001	0.20728	0.771951	No	Other
SPYA_MOUSE	O35423	Agxt	0.534517	0.23599	2.265	0.192641	0.238591	0.807411	No	Other
SSDH_MOUSE	Q8BWF0	Aldh5a1	0	0.100902	0	0.079663	0.129798	0.613746	No	Other
SSRD_MOUSE	Q62186	Ssr4	0.077594	0.253504	0.306086	0.136625	0.247291	0.552487	No	Other
ST1A1_MOUSE	P52840	Sult1a1	0.212952	0.268334	0.793608	0.230035	0.276551	0.8318	No	Other
STA10_MOUSE	Q9JMD3	Stard10	0.354208	0.18536	1.91092	0.186393	0.338746	0.550244	No	Other
SUCA_MOUSE	Q9WUM5	Suclg1	0.135254	0.136107	0.993733	0.134036	0.156561	0.856126	No	Other
SUCB1_MOUSE	Q9Z2I9	Sucla2	0.104877	0.152248	0.688856	0.143536	0.189792	0.756281	No	Other
SUCB2_MOUSE	Q9Z2I8	Suclg2	0.231458	0.140646	1.64568	0.154518	0.243664	0.634144	No	Other
SUOX_MOUSE	Q8R086	Suox	0.156333	0.197342	0.792193	0.135347	0.10001	1.35333	No	Other
SYEP_MOUSE	Q8CGC7	Eprs1	0.200533	0.218972	0.915793	0.202643	0.214193	0.946077	Yes	Other
SYTC_MOUSE	Q9D0R2	Tars1	0.159058	0.223774	0.710798	0.355419	0.227	1.56572	No	Other
SYVC_MOUSE	Q9Z1Q9	Vars1	0.056456	0.062409	0.904613	0.052364	0	Inf	Yes	Other
TALDO_MOUSE	Q93092	Taldo1	0.285904	0.230598	1.23984	0.292641	0.276222	1.05944	No	Other
TBA1B_MOUSE	P05213	Tuba1b	0.163809	0.143036	1.14523	0.133946	0.172955	0.774456	No	Other
TBA1C_MOUSE	P68373	Tuba1c	0	0.185093	0	0.100655	0.111347	0.903976	No	Other
TBA4A_MOUSE	P68368	Tuba4a	0.208576	0.231081	0.90261	0.131298	0.221508	0.592746	No	Other
TBB2A_MOUSE	Q7TMM9	Tubb2a	0.118031	0.12933	0.912634	0.149049	0.151528	0.98364	No	Other
TBB4B_MOUSE	P68372	Tubb4b	0.09602	0.10423	0.921232	0.107675	0.10968	0.98172	No	Other
TCPA_MOUSE	P11983	Tcp1	0	0.052043	0	0	0.067756	0	Yes	Other
TCPB_MOUSE	P80314	Cct2	0	0.172825	0	0.151401	0.201015	0.753183	Yes	Other
TCPD_MOUSE	P80315	Cct4	0.366881	0.259162	1.41564	0.187664	0.189731	0.989106	Yes	Other
TCPG_MOUSE	P80318	Cct3	0.19084	0.211314	0.903111	0.188344	0.15172	1.24139	No	Other
TCPQ_MOUSE	P42932	Cct8	0.435666	0.128373	3.39375	0.172952	0.478624	0.361353	Yes	Other
TERA_MOUSE	Q01853	Vcp	0.298046	0.338576	0.880293	0.248483	0.251129	0.989464	No	Other
THIC_MOUSE	Q8CAY6	Acat2	0.170074	0.204596	0.831267	0.170198	0.23046	0.738514	No	Other
THIKA_MOUSE	Q921H8	Acaa1a	0.62656	0.940261	0.666368	0.741769	0.326648	2.27085	No	Other
THIL_MOUSE	Q8QZT1	Acat1	0.142847	0.164881	0.866364	0.14773	0.17552	0.84167	No	Other
THIM_MOUSE	Q8BWT1	Acaa2	0.124161	0.131578	0.94363	0.099397	0.122146	0.813756	No	Other
THTM_MOUSE	Q99J99	Mpst	0.230881	0.300191	0.769114	0.269887	0	Inf	No	Other
THTR_MOUSE	P52196	Tst	0.142068	0.140629	1.01023	0.133385	0.189921	0.702318	No	Other
TKFC_MOUSE	Q8VC30	Tkfc	0.15623	0.174558	0.895003	0.171868	0.175358	0.980098	No	Other
TKT_MOUSE	P40142	Tkt	0.09262	0.105862	0.874913	0.107468	0.118511	0.906819	No	Other
TLN1_MOUSE	P26039	Tln1	0.076485	0	Inf	0.099451	0.145672	0.682705	No	Other
TMEDA_MOUSE	Q9D1D4	Tmed10	0.198782	0.152801	1.30092	0.104119	0.205643	0.506309	No	Other
TPIS_MOUSE	P17751	Tpi1	0.173126	0.240897	0.718672	0.192735	0.157536	1.22343	Yes	Other
TPM3_MOUSE	P21107	Tpm3	0.11458	0.154239	0.742873	0.10393	0	Inf	No	Other
TPP1_MOUSE	O89023	Tpp1	0.07771	0.094169	0.825218	0.027385	0.219528	0.124745	No	Other
TRAP1_MOUSE	Q9CQN1	Trap1	0.377492	0.30599	1.23367	0.240739	0.241815	0.99555	Yes	Other
TRFE_MOUSE	Q921I1	Tf	0.408724	0.599051	0.682286	0.295315	0.253318	1.16579	No	Other
TTPA_MOUSE	Q8BWP5	Ttpa	0.840024	0.797209	1.05371	0.180093	0.171225	1.05179	No	Other
TXTP_MOUSE	Q8JZU2	Slc25a1	0.138856	0.172001	0.807298	0.147352	0.226229	0.65134	No	Other
UBA1_MOUSE	Q02053	Uba1	0.372653	0.216593	1.72052	0.15788	0.98435	0.16039	No	Other
UD11_MOUSE	Q63886	Ugt1a1	0.309142	0.264152	1.17032	0.278513	0.275586	1.01062	No	Other
UD16_MOUSE	Q64435	Ugt1a6	0.997329	0.28424	3.50876	4.6478	1.44808	3.20962	No	Other
UD2A3_MOUSE	Q8BWQ1	Ugt2a3	0.173019	0.175413	0.986352	0.138848	0.153831	0.902601	No	Other
UD3A2_MOUSE	Q8JZZ0	Ugt3a2	0.342421	0.216279	1.58324	0.341767	0	Inf	No	Other
UDB17_MOUSE	P17717	Ugt2b17	0.351034	0.297618	1.17948	0.339385	0.280672	1.20919	No	Other
UGDH_MOUSE	O70475	Ugdh	0.216256	0.261641	0.826537	0.243012	0.302789	0.802579	No	Other
UGPA_MOUSE	Q91ZJ5	Ugp2	0.251335	0.337693	0.744271	0.326355	0.206306	1.5819	No	Other
URIC_MOUSE	P25688	Uox	0.269478	0.292291	0.921951	0.26922	0.32517	0.827936	No	Other
VDAC1_MOUSE	Q60932	Vdac1	0.106005	0.517851	0.204702	0.410051	0.134124	3.05725	No	Other
VDAC2_MOUSE	Q60930	Vdac2	0.182622	0.178719	1.02184	0.132659	0.201482	0.658416	No	Other
VDAC3_MOUSE	Q60931	Vdac3	0.112279	0.161602	0.694787	0.215095	0.125505	1.71384	No	Other
VIGLN_MOUSE	Q8VDJ3	Hdlbp	0.18178	0.327886	0.5544	0.404174	0.409948	0.985915	No	Other
VIME_MOUSE	P20152	Vim	0	0.134764	0	0.03915	0.191831	0.204086	No	Other
XYLB_MOUSE	Q3TNA1	Xylb	0	0.023635	0	0.027359	0	Inf	No	Other
